# Supplementary material for: Gasdermin D pores are dynamically regulated by local phosphoinositide circuitry
Source: Nat Commun. 2022 Jan 10;13:52. doi: 10.1038/s41467-021-27692-9 (PMC8748731; doi:10.1038/s41467-021-27692-9)
Supplement: Supplementary file 8 — Source Data [file 41467_2021_27692_MOESM8_ESM.zip]

Archive with 2 entries (2 files):
- NCOMMS-20-50841CZ_Source-Data.xlsx
- NCOMMS-20-50841CZ_Source-Data_supplemental.xlsx
