# Supplementary material for: Gasdermin D pores are dynamically regulated by local phosphoinositide circuitry
Source: Nat Commun. 2022 Jan 10;13:52. doi: 10.1038/s41467-021-27692-9 (PMC8748731; doi:10.1038/s41467-021-27692-9)
Supplement: Supplementary file 8 — Source Data [file 41467_2021_27692_MOESM8_ESM.zip › NCOMMS-20-50841CZ_Source-Data.xlsx]

## Sheet: Fig1C
Time (min)	cell1	cell2
0	1	1
0.25	1.04083	1.00012
0.5	1.02781	0.925376
0.75	1.03302	0.993251
1	1.04684	0.898678
1.25	1.03809	0.874868
1.5	1.03771	2.26242
1.75	1.03625	2.46751
2	1.03406	1.27137
2.25	1.02224	0.960848
2.5	1.01088	1.27461
2.75	1.00708	1.12473
3	1.01308	1.05136
3.25	1.01331	0.859187
3.5	0.978104	0.848178
3.75	0.970517	0.848872
4	0.982013	0.828158
4.25	0.969552	0.838093
4.5	0.950664	0.828978
4.75	0.943834	0.850683
5	0.93545	0.807173
5.25	0.929601	0.790462
5.5	0.925916	0.803179
5.75	0.933554	0.803209
6	0.913888	0.790725
6.25	0.911479	0.814162
6.5	0.915401	0.825355
6.75	0.898747	0.850613
7	0.900148	0.826462
7.25	0.897189	0.845731
7.5	0.884471	0.858979
7.75	0.887195	0.859452
8	0.875068	0.899783
8.25	0.879109	0.911733
8.5	0.859713	0.99598
8.75	0.84894	1.09255
9	0.870148	0.99863
9.25	0.853921	0.914903
9.5	0.858299	0.900765
9.75	0.854879	0.907248
10	0.853207	0.879111
10.25	0.841672	0.93594
10.5	0.841542	0.905075
10.75	0.840186	0.882576
11	0.846898	0.838193
11.25	0.836035	1.08489
11.5	0.841088	1.64032
11.75	0.824914	1.59371
12	0.84063	1.32797
12.25	0.82569	1.37677
12.5	0.815788	1.28874
12.75	0.83062	0.771569
13	0.822511	0.760576
13.25	0.84519	0.800363
13.5	0.827553	0.809927
13.75	0.881919	0.8082
14	1.05551	0.81624
14.25	0.988641	0.853073
14.5	0.975766	1.2894
14.75	0.92613	1.8418
15	0.921857	2.00734
15.25	1.08919	1.00651
15.5	0.958715	0.850032
15.75	0.946774	0.79607
16	0.972736	0.82267
16.25	0.976154	1.19195
16.5	0.953381	1.14396
16.75	0.995419	2.85849
17	0.954249	3.03943
17.25	0.923492	2.19556
17.5	0.917366	1.27807
17.75	0.979966	2.0765
18	1.06218	2.92804
18.25	1.0772	2.63695
18.5	1.3939	2.67032
18.75	2.00156	3.50217
19	2.65171	3.09246
19.25	2.39369	3.1026
19.5	2.39816	2.92273
19.75	2.19457	2.85951
20	1.78849	3.06061
20.25	1.84834	3.17107
20.5	2.28195	3.05517
20.75	2.13114	2.89817
21	2.23754	3.00332
21.25	2.40829	2.60393
21.5	2.53486	2.25392
21.75	2.24297	1.90746
22	2.20435	1.56531
22.25	2.35149	1.64813
22.5	2.14469	1.70839
22.75	1.80464	1.8961
23	2.03392	3.38099
23.25	2.03166	2.9773
23.5	1.98513	2.8535
23.75	1.85089	3.21202
24	1.49161	3.05536
24.25	1.6545	2.95078
24.5	1.42283	3.14678
24.75	1.25729	3.552
25	1.24873	3.7878
25.25	1.15362	3.83293
25.5	1.10385	3.89632
25.75	1.50469	3.921
26	1.61051	3.87016
26.25	1.79164	3.52415
26.5	2.1032	3.249
26.75	2.48369	2.97198
27	2.57259	2.70282
27.25	2.61711	2.69619
27.5	2.62019	2.63777
27.75	2.52391	2.52058
28	2.44024	2.37652
28.25	2.26052	2.45236
28.5	2.2662	2.48349
28.75	2.32944	2.38871
29	2.37905	2.37103
29.25	2.40878	2.2913
29.5	2.48893	2.48867
29.75	2.76661	2.30047
30	2.8303	1.89297
30.25	2.76494	2.0381
30.5	2.7958	2.57946
30.75	2.61012	3.33341
31	2.52985	3.42617
31.25	2.62981	3.33977
31.5	2.50972	2.90037
31.75	2.43607	3.066
32	2.5595	3.21779
32.25	2.22094	3.21075
32.5	2.14438	3.48369
32.75	2.1277	3.69393
33	2.2834	3.61103
33.25	2.3473	3.36027
33.5	2.36345	3.33347
33.75	2.52458	3.15084
34	2.42772	3.35597
34.25	2.46549	3.51021
34.5	2.43925	3.736
34.75	2.40558	3.94405
35	2.44224	3.72639
35.25	2.35516	3.48505
35.5	2.30459	3.5097
35.75	2.42287	3.3585
36	2.54545	3.23274
36.25	2.73147	3.24169
36.5	2.60929	3.44165
36.75	2.71912	3.29752
37	2.75791	3.54564
37.25	2.74383	3.48231
37.5	2.71137	3.38991
37.75	2.71519	3.36393
38	2.74293	3.43677
38.25	2.7576	3.19507
38.5	2.80165	3.20745
38.75	2.81074	3.51207
39	2.74409	3.43988
39.25	2.80174	3.37322
39.5	2.77309	3.1882
39.75	2.80581	3.07971
40	2.81513	3.52149
40.25	2.79948	3.69651
40.5	2.79834	3.64489
40.75	2.77916	3.2994
41	2.78255	3.10348
41.25	2.78495	3.04976
41.5	2.81301	3.05083
41.75	2.82715	3.11468
42	2.85071	3.53133
42.25	2.82869	3.62654
42.5	2.80902	3.62095
42.75	2.76589	3.33433
43	2.74123	3.19476
43.25	2.68485	3.08596
43.5	2.6927	2.91301
43.75	2.73046	2.79369
44	2.67786	2.7365
44.25	2.66785	2.72078
44.5	2.70275	2.73329
44.75	2.65212	2.80906
45	2.66009	2.77286
45.25	2.62392	2.73421
45.5	2.62046	2.79109
45.75	2.63686	3.34282
46	2.67078	3.41285
46.25	2.66499	3.01028
46.5	2.6169	2.91844
46.75	2.6164	3.56098
47	2.60599	3.78518
47.25	2.59372	3.83607
47.5	2.59131	3.7264
47.75	2.61433	3.59221
48	2.54206	3.38137
48.25	2.57373	3.30418
48.5	2.60162	3.37011
48.75	2.60059	3.50186
49	2.53864	3.48194
49.25	2.56661	3.48517
49.5	2.5572	3.44069
49.75	2.53413	3.41754
50	2.51847	3.41455
50.25	2.51884	3.39166
50.5	2.54512	3.40677
50.75	2.49776	3.3806
51	2.48043	3.43078
51.25	2.50784	3.4884
51.5	2.49008	3.56501
51.75	2.48984	3.53126
52	2.5231	3.59379
52.25	2.49568	3.60548
52.5	2.47048	3.67892
52.75	2.47976	3.74067
53	2.53925	3.72979
53.25	2.52893	3.72979
53.5	2.49233	3.69886
53.75	2.47614	3.77111
54	2.45878	3.79338
54.25	2.47277	3.7984
54.5	2.46317	3.82021
54.75	2.43936	3.84008
55	2.43339	3.79253
55.25	2.46446	3.76833
55.5	2.45207	3.8407
55.75	2.44682	3.76897
56	2.43096	3.73394
56.25	2.4171	3.77001
56.5	2.39318	3.69958
56.75	2.39205	3.73071
57	2.38533	3.70309
57.25	2.40209	3.65848
57.5	2.35933	3.68755
57.75	2.37737	3.66185
58	2.35316	3.72411
58.25	2.39062	3.68349
58.5	2.33	3.66269
58.75	2.35417	3.62057
59	2.34351	3.61316
59.25	2.33904	3.61276
59.5	2.38323	3.53656
59.75	2.32614	3.59021
60	2.32102	3.59203

## Sheet: Fig1D
Time (min)	Phoder + HBSS			Phoder + Zero Extracell. Ca2+ HBSS
	Mean	SD	N	Mean	SD	N
0	1	0	81	1	0	17
0.25	1.006	0.036	81	1.052	0.055	17
0.5	1.009	0.06	81	1.087	0.129	17
0.75	1.014	0.072	81	1.096	0.154	17
1	1.018	0.099	81	1.105	0.161	17
1.25	1.013	0.098	81	1.105	0.163	17
1.5	1.013	0.091	81	1.115	0.163	17
1.75	1.009	0.096	81	1.119	0.17	17
2	1.008	0.102	81	1.118	0.167	17
2.25	1.002	0.101	81	1.11	0.174	17
2.5	1.001	0.098	81	1.086	0.191	17
2.75	1.004	0.112	81	1.053	0.209	17
3	1.007	0.134	81	1.035	0.219	17
3.25	1.005	0.13	81	1.071	0.203	17
3.5	0.995	0.118	81	1.095	0.181	17
3.75	0.98	0.122	81	1.105	0.174	17
4	0.977	0.128	81	1.074	0.201	17
4.25	0.978	0.132	81	1.049	0.237	17
4.5	0.981	0.142	81	1.061	0.217	17
4.75	0.969	0.129	81	1.09	0.187	17
5	0.962	0.12	81	1.1	0.18	17
5.25	0.963	0.123	81	1.108	0.178	17
5.5	0.964	0.123	81	1.107	0.178	17
5.75	0.97	0.147	81	1.106	0.18	17
6	0.961	0.139	81	1.102	0.182	17
6.25	0.961	0.147	81	1.102	0.184	17
6.5	0.97	0.174	81	1.104	0.186	17
6.75	0.971	0.198	81	1.102	0.186	17
7	0.974	0.228	81	1.102	0.191	17
7.25	0.984	0.243	81	1.101	0.192	17
7.5	0.991	0.266	81	1.103	0.191	17
7.75	0.994	0.28	81	1.107	0.193	17
8	1	0.281	81	1.104	0.193	17
8.25	1.006	0.297	81	1.107	0.195	17
8.5	1.012	0.301	81	1.108	0.19	17
8.75	1.051	0.415	81	1.105	0.196	17
9	1.057	0.443	81	1.106	0.202	17
9.25	1.053	0.449	81	1.112	0.198	17
9.5	1.076	0.514	81	1.111	0.199	17
9.75	1.1	0.579	81	1.108	0.202	17
10	1.109	0.604	81	1.101	0.208	17
10.25	1.122	0.64	81	1.107	0.211	17
10.5	1.124	0.658	81	1.111	0.205	17
10.75	1.117	0.626	81	1.109	0.209	17
11	1.114	0.606	81	1.113	0.209	17
11.25	1.116	0.597	81	1.107	0.202	17
11.5	1.144	0.617	81	1.109	0.204	17
11.75	1.156	0.631	81	1.113	0.208	17
12	1.159	0.646	81	1.114	0.215	17
12.25	1.187	0.667	81	1.11	0.212	17
12.5	1.214	0.68	81	1.112	0.213	17
12.75	1.229	0.703	81	1.113	0.216	17
13	1.227	0.705	81	1.112	0.215	17
13.25	1.239	0.714	81	1.115	0.219	17
13.5	1.258	0.731	81	1.112	0.218	17
13.75	1.273	0.739	81	1.116	0.222	17
14	1.281	0.747	81	1.11	0.223	17
14.25	1.286	0.755	81	1.112	0.221	17
14.5	1.297	0.75	81	1.114	0.223	17
14.75	1.321	0.758	81	1.116	0.226	17
15	1.336	0.766	81	1.111	0.228	17
15.25	1.354	0.773	81	1.117	0.227	17
15.5	1.365	0.762	81	1.117	0.227	17
15.75	1.394	0.753	81	1.115	0.229	17
16	1.395	0.752	81	1.116	0.229	17
16.25	1.406	0.765	81	1.117	0.235	17
16.5	1.415	0.762	81	1.118	0.236	17
16.75	1.431	0.755	81	1.119	0.241	17
17	1.428	0.74	81	1.12	0.238	17
17.25	1.423	0.757	81	1.117	0.24	17
17.5	1.45	0.761	81	1.118	0.242	17
17.75	1.492	0.775	81	1.118	0.242	17
18	1.506	0.776	81	1.118	0.244	17
18.25	1.518	0.766	81	1.116	0.241	17
18.5	1.545	0.774	81	1.118	0.246	17
18.75	1.558	0.784	81	1.117	0.242	17
19	1.566	0.783	81	1.116	0.246	17
19.25	1.559	0.771	81	1.114	0.248	17
19.5	1.582	0.785	81	1.116	0.25	17
19.75	1.588	0.78	81	1.114	0.25	17
20	1.592	0.787	81	1.115	0.251	17
20.25	1.591	0.792	81	1.113	0.25	17
20.5	1.601	0.804	81	1.116	0.256	17
20.75	1.611	0.814	81	1.116	0.252	17
21	1.626	0.821	81	1.114	0.254	17
21.25	1.619	0.822	81	1.114	0.258	17
21.5	1.617	0.809	81	1.114	0.256	17
21.75	1.615	0.804	81	1.111	0.255	17
22	1.613	0.781	81	1.108	0.258	17
22.25	1.609	0.771	81	1.113	0.26	17
22.5	1.608	0.773	81	1.114	0.262	17
22.75	1.617	0.775	81	1.108	0.26	17
23	1.635	0.769	81	1.114	0.261	17
23.25	1.644	0.77	81	1.112	0.265	17
23.5	1.658	0.781	81	1.112	0.267	17
23.75	1.666	0.784	81	1.111	0.275	17
24	1.661	0.787	81	1.109	0.273	17
24.25	1.663	0.779	81	1.108	0.27	17
24.5	1.675	0.781	81	1.112	0.271	17
24.75	1.683	0.781	81	1.112	0.275	17
25	1.678	0.783	81	1.108	0.274	17
25.25	1.674	0.805	81	1.113	0.278	17
25.5	1.673	0.813	81	1.113	0.277	17
25.75	1.684	0.814	81	1.11	0.28	17
26	1.683	0.82	81	1.11	0.278	17
26.25	1.687	0.817	81	1.112	0.282	17
26.5	1.688	0.813	81	1.115	0.283	17
26.75	1.689	0.81	81	1.108	0.282	17
27	1.692	0.799	81	1.114	0.289	17
27.25	1.693	0.797	81	1.113	0.286	17
27.5	1.699	0.809	81	1.115	0.291	17
27.75	1.71	0.809	81	1.109	0.288	17
28	1.721	0.81	81	1.108	0.291	17
28.25	1.73	0.811	81	1.109	0.293	17
28.5	1.731	0.808	81	1.109	0.294	17
28.75	1.75	0.806	81	1.11	0.298	17
29	1.757	0.809	81	1.11	0.297	17
29.25	1.758	0.812	81	1.106	0.297	17
29.5	1.761	0.827	81	1.107	0.301	17
29.75	1.752	0.832	81	1.111	0.306	17
30	1.76	0.834	81	1.112	0.308	17
30.25	1.781	0.835	81	1.112	0.307	17
30.5	1.798	0.846	81	1.11	0.311	17
30.75	1.797	0.851	81	1.111	0.317	17
31	1.788	0.852	81	1.113	0.32	17
31.25	1.788	0.848	81	1.115	0.324	17
31.5	1.787	0.847	81	1.114	0.327	17
31.75	1.787	0.853	81	1.114	0.329	17
32	1.784	0.861	81	1.115	0.336	17
32.25	1.793	0.862	81	1.119	0.341	17
32.5	1.805	0.865	81	1.127	0.346	17
32.75	1.805	0.866	81	1.126	0.355	17
33	1.819	0.87	81	1.128	0.364	17
33.25	1.827	0.881	81	1.133	0.365	17
33.5	1.846	0.891	81	1.134	0.371	17
33.75	1.854	0.89	81	1.137	0.383	17
34	1.852	0.894	81	1.143	0.397	17
34.25	1.854	0.903	81	1.142	0.408	17
34.5	1.856	0.907	81	1.149	0.42	17
34.75	1.863	0.916	81	1.158	0.434	17
35	1.863	0.929	81	1.161	0.452	17
35.25	1.88	0.952	81	1.165	0.461	17
35.5	1.895	0.966	81	1.167	0.473	17
35.75	1.897	0.973	81	1.177	0.488	17
36	1.903	0.979	81	1.181	0.508	17
36.25	1.914	0.989	81	1.187	0.52	17
36.5	1.911	0.997	81	1.193	0.527	17
36.75	1.909	1.005	81	1.194	0.542	17
37	1.902	1.01	81	1.202	0.551	17
37.25	1.898	1.018	81	1.208	0.554	17
37.5	1.897	1.03	81	1.21	0.559	17
37.75	1.887	1.04	81	1.212	0.562	17
38	1.893	1.047	81	1.21	0.566	17
38.25	1.901	1.056	81	1.22	0.567	17
38.5	1.904	1.066	81	1.231	0.572	17
38.75	1.909	1.079	81	1.23	0.573	17
39	1.922	1.09	81	1.235	0.574	17
39.25	1.929	1.097	81	1.242	0.576	17
39.5	1.934	1.107	81	1.253	0.582	17
39.75	1.933	1.115	81	1.253	0.584	17
40	1.939	1.123	81	1.26	0.582	17
40.25	1.935	1.137	81	1.273	0.591	17
40.5	1.938	1.147	81	1.276	0.594	17
40.75	1.934	1.158	81	1.287	0.608	17
41	1.926	1.169	81	1.293	0.611	17
41.25	1.921	1.184	81	1.298	0.618	17
41.5	1.928	1.195	81	1.308	0.621	17
41.75	1.93	1.209	81	1.318	0.622	17
42	1.931	1.218	81	1.324	0.626	17
42.25	1.937	1.228	81	1.329	0.629	17
42.5	1.95	1.24	81	1.328	0.629	17
42.75	1.963	1.249	81	1.336	0.633	17
43	1.97	1.261	81	1.342	0.63	17
43.25	1.974	1.275	81	1.349	0.628	17
43.5	1.966	1.289	81	1.36	0.628	17
43.75	1.956	1.305	81	1.365	0.633	17
44	1.961	1.317	81	1.366	0.631	17
44.25	1.966	1.33	81	1.373	0.637	17
44.5	1.961	1.343	81	1.382	0.636	17
44.75	1.967	1.352	81	1.383	0.641	17
45	1.969	1.366	81	1.393	0.65	17
45.25	1.97	1.383	81	1.407	0.657	17
45.5	1.96	1.399	81	1.408	0.66	17
45.75	1.949	1.414	81	1.419	0.671	17
46	1.939	1.428	81	1.427	0.675	17
46.25	1.938	1.439	81	1.44	0.686	17
46.5	1.945	1.45	81	1.442	0.699	17
46.75	1.937	1.466	81	1.454	0.713	17
47	1.944	1.48	81	1.465	0.722	17
47.25	1.95	1.496	81	1.473	0.738	17
47.5	1.945	1.509	81	1.486	0.75	17
47.75	1.938	1.524	81	1.494	0.762	17
48	1.934	1.539	81	1.498	0.77	17
48.25	1.928	1.553	81	1.502	0.788	17
48.5	1.923	1.573	81	1.517	0.8	17
48.75	1.934	1.584	81	1.526	0.815	17
49	1.933	1.603	81	1.529	0.826	17
49.25	1.932	1.618	81	1.538	0.839	17
49.5	1.926	1.635	81	1.543	0.852	17
49.75	1.926	1.649	81	1.557	0.869	17
50	1.928	1.661	81	1.566	0.882	17
50.25	1.937	1.673	81	1.581	0.895	17
50.5	1.942	1.686	81	1.582	0.912	17
50.75	1.938	1.7	81	1.588	0.921	17
51	1.938	1.715	81	1.594	0.931	17
51.25	1.935	1.728	81	1.6	0.947	17
51.5	1.932	1.743	81	1.605	0.958	17
51.75	1.923	1.76	81	1.609	0.969	17
52	1.918	1.78	81	1.623	0.978	17
52.25	1.929	1.792	81	1.624	0.988	17
52.5	1.92	1.808	81	1.625	0.992	17
52.75	1.924	1.821	81	1.633	1	17
53	1.922	1.836	81	1.638	1.007	17
53.25	1.925	1.849	81	1.638	1.018	17
53.5	1.922	1.862	81	1.645	1.02	17
53.75	1.933	1.877	81	1.656	1.034	17
54	1.926	1.891	81	1.663	1.033	17
54.25	1.923	1.906	81	1.667	1.04	17
54.5	1.925	1.921	81	1.678	1.049	17
54.75	1.928	1.937	81	1.682	1.052	17
55	1.924	1.952	81	1.694	1.059	17
55.25	1.921	1.967	81	1.702	1.06	17
55.5	1.924	1.98	81	1.719	1.067	17
55.75	1.925	1.995	81	1.725	1.068	17
56	1.927	2.009	81	1.736	1.073	17
56.25	1.922	2.024	81	1.75	1.082	17
56.5	1.914	2.039	81	1.765	1.094	17
56.75	1.915	2.056	81	1.781	1.099	17
57	1.921	2.072	81	1.794	1.11	17
57.25	1.925	2.089	81	1.817	1.123	17
57.5	1.928	2.104	81	1.835	1.129	17
57.75	1.932	2.122	81	1.851	1.143	17
58	1.928	2.139	81	1.868	1.149	17
58.25	1.924	2.154	81	1.888	1.16	17
58.5	1.927	2.17	81	1.905	1.176	17
58.75	1.926	2.186	81	1.913	1.18	17
59	1.929	2.202	81	1.924	1.186	17
59.25	1.928	2.217	81	1.93	1.197	17
59.5	1.922	2.232	81	1.938	1.199	17
59.75	1.923	2.246	81	1.947	1.205	17
60	1.929	2.26	81	1.957	1.212	17

## Sheet: Fig2B
Time (ms)	PE/PC only	PE/PC+hGSDMD-only	PE/PC+casp1-only	PE/PC+casp1+hGSDMD
0	0.000311	-0.00366	0.007935	0.001755
5	0.000254	-0.00366	0.007935	0.002
10	0.000105	-0.00336	0.007629	0.00205
15	-3.7e-05	-0.00275	0.007019	0.001995
20	-0.00012	-0.00214	0.007629	0.001729
25	-0.00016	-0.00244	0.009155	0.001455
30	-0.00019	-0.00214	0.008545	0.001281
35	-0.00025	-0.00183	0.00824	0.001056
40	-0.00024	-0.00183	0.007935	0.001086
45	-6.1e-06	-0.00275	0.00824	0.001121
50	0.000354	-0.00366	0.008545	0.001001
55	0.000526	-0.00336	0.007629	0.000749
60	0.000345	-0.00275	0.007324	0.000695
65	-5.8e-05	-0.00305	0.007324	0.000917
70	-0.0004	-0.00336	0.007324	0.001233
75	-0.00051	-0.00305	0.00824	0.001458
80	-0.00042	-0.00336	0.00824	0.001363
85	-0.00021	-0.00244	0.007935	0.000982
90	6.01e-06	-0.00214	0.007324	0.000764
95	0.000162	-0.00214	0.007324	0.000833
100	0.000251	-0.00275	0.007324	0.000833
105	0.000278	-0.00336	0.006409	0.000773
110	0.000249	-0.00275	0.006104	0.000839
115	0.000195	-0.00244	0.006409	0.00116
120	0.000236	-0.00183	0.007019	0.001451
125	0.000431	-0.00183	0.006714	0.001866
130	0.000543	-0.00153	0.006714	0.002123
135	0.00029	-0.00092	0.006104	0.002153
140	-0.0002	-0.00122	0.005493	0.002134
145	-0.00054	-0.00122	0.005493	0.002051
150	-0.00052	-0.00183	0.005798	0.001989
155	-0.00027	-0.00214	0.005493	0.001979
160	-5.5e-05	-0.00122	0.005493	0.00215
165	-6.8e-05	-0.00092	0.004883	0.00253
170	-0.00029	-0.00061	0.004883	0.002662
175	-0.0005	-0.00031	0.005188	0.002362
180	-0.00047	-0.00031	0.006104	0.001891
185	-0.00019	-0.00031	0.005493	0.001758
190	0.000114	-0.00031	0.004578	0.001817
195	0.000282	0.000305	0.004578	0.001757
200	0.000347	-0.00031	0.004883	0.001682
205	0.00036	-0.00031	0.004272	0.001672
210	0.000307	-0.00092	0.003052	0.001762
215	0.000208	-0.00031	0.001831	0.001828
220	8.36e-05	0	0.001526	0.002001
225	-0.00011	0.000305	0.002136	0.002128
230	-0.00029	0.001221	0.002441	0.002145
235	-0.00034	0.002747	0.002441	0.002383
240	-0.00026	0.003052	0.002136	0.002747
245	-0.00019	0.003052	0.001831	0.002907
250	-0.00017	0.003052	0.001526	0.002907
255	-0.00021	0.002441	0.003662	0.002813
260	-0.00026	0.002441	0.003357	0.002667
265	-0.00027	0.002747	0.002747	0.002263
270	-0.00016	0.003967	0.001831	0.001581
275	7.02e-05	0.004578	0.001221	0.001056
280	0.000325	0.001526	0.001221	0.000903
285	0.000479	0.000305	0.001526	0.000829
290	0.000499	0.001526	0.002136	0.00077
295	0.000476	0.003357	0.002136	0.000758
300	0.000502	0.003967	0.001221	0.000929
305	0.000504	0.003967	-0.00061	0.000896
310	0.000304	0.003052	0	0.000945
315	-6.7e-05	0.002747	0.001526	0.001049
320	-0.00034	0.003052	0.001221	0.000995
325	-0.00035	0.003967	0.00061	0.00092
330	-0.00017	0.005188	0.001526	0.000826
335	5.44e-05	0.005188	0.002136	0.000933
340	0.000175	0.004578	0.001526	0.001222
345	0.00021	0.004578	0.001831	0.001541
350	0.000274	0.004883	0.002136	0.001679
355	0.000319	0.004272	0.001831	0.001685
360	0.000216	0.003967	0.002136	0.001842
365	-2.6e-05	0.003662	0.002441	0.002058
370	-0.00028	0.004272	0.002441	0.002225
375	-0.0004	0.003357	0.002136	0.002619
380	-0.00033	0.002747	0.002136	0.002887
385	-0.00022	0.002747	0.001831	0.003083
390	-0.00017	0.002136	0.00061	0.003193
395	-0.00013	0.002136	0.00061	0.003212
400	-8e-05	0.002136	0.001221	0.003121
405	-0.00011	0.002441	0.002136	0.003055
410	-0.00026	0.003357	0.002747	0.00313
415	-0.00038	0.004883	0.002441	0.003284
420	-0.00028	0.005188	0.002136	0.003441
425	6.25e-06	0.004578	0.002136	0.003675
430	0.000308	0.003662	0.002747	0.003976
435	0.000496	0.003662	0.002441	0.004286
440	0.00047	0.003052	0.001526	0.004425
445	0.000203	0.003052	0.000916	0.004349
450	-0.00013	0.002747	0.001526	0.00444
455	-0.00029	0.001831	0.001831	0.004647
460	-0.00029	0.002136	0.001831	0.004655
465	-0.00033	0.003052	0.001831	0.004503
470	-0.00048	0.003967	0.002136	0.004422
475	-0.00048	0.003357	0.003052	0.004338
480	-0.00015	0.003662	0.003357	0.004278
485	0.000327	0.004272	0.002747	0.004185
490	0.000669	0.004578	0.002136	0.003958
495	0.000779	0.003967	0.002441	0.003901
500	0.000679	0.002747	0.002136	0.004037
505	0.00047	0.002747	0.002441	0.004206
510	0.000254	0.002747	0.002441	0.004274
515	3.99e-05	0.003052	0.002441	0.004275
520	-0.00017	0.003052	0.003052	0.004437
525	-0.00031	0.003357	0.003662	0.004653
530	-0.00037	0.003662	0.003662	0.004571
535	-0.00048	0.003052	0.003052	0.00427
540	-0.00072	0.003357	0.003052	0.00395
545	-0.00091	0.003357	0.002747	0.003649
550	-0.00078	0.002747	0.003052	0.003428
555	-0.00032	0.002441	0.003967	0.003188
560	0.000216	0.002136	0.004272	0.002891
565	0.000547	0.002441	0.004578	0.002746
570	0.000541	0.002136	0.004272	0.002821
575	0.000287	0.001221	0.004272	0.002981
580	4.99e-05	0.00061	0.004578	0.002971
585	4.97e-05	0.00061	0.004883	0.003155
590	0.000318	0.00061	0.004578	0.003505
595	0.000638	0.000916	0.003967	0.00367
600	0.000687	0.00061	0.003357	0.003753
605	0.000453	0.000305	0.004578	0.003807
610	0.00017	0.000305	0.004883	0.003902
615	-9.8e-05	-0.00031	0.004883	0.003881
620	-0.00034	0.001221	0.005493	0.00374
625	-0.00045	0.002136	0.006409	0.003495
630	-0.00039	0.001221	0.007629	0.003443
635	-0.00025	0.000305	0.008545	0.00358
640	-6e-05	-0.00061	0.00824	0.003582
645	8.68e-05	-0.00092	0.007629	0.00327
650	0.000124	-0.00153	0.007324	0.002974
655	8.35e-05	-0.00183	0.007324	0.002806
660	7.09e-05	-0.00275	0.007935	0.002666
665	0.000181	-0.00305	0.008545	0.002678
670	0.000384	-0.00244	0.006714	0.002821
675	0.000564	-0.00244	0.006104	0.002901
680	0.000618	-0.00244	0.006409	0.002821
685	0.000491	-0.00275	0.007324	0.002831
690	0.000199	-0.00427	0.00824	0.003304
695	-0.00016	-0.00183	0.008545	0.00398
700	-0.00046	0.000305	0.007935	0.004612
705	-0.00066	-0.00031	0.007935	0.004965
710	-0.00078	-0.00183	0.00824	0.004879
715	-0.00088	-0.00275	0.008545	0.004739
720	-0.00087	-0.00366	0.010071	0.004553
725	-0.00064	-0.00305	0.009766	0.004186
730	-0.00024	-0.00275	0.009155	0.003971
735	9.79e-05	-0.00275	0.00946	0.003954
740	0.000251	-0.00305	0.009766	0.003971
745	0.000249	-0.00397	0.009155	0.003969
750	0.000204	-0.00519	0.008545	0.003883
755	0.000182	-0.00397	0.00885	0.003736
760	0.000145	-0.00366	0.00824	0.003661
765	7.86e-05	-0.00458	0.00824	0.003906
770	6.34e-05	-0.00427	0.007629	0.003944
775	0.000114	-0.00336	0.007324	0.003423
780	0.000132	-0.00305	0.007324	0.002893
785	6.61e-05	-0.00336	0.007019	0.002564
790	-5.5e-06	-0.00305	0.007019	0.002363
795	-9.1e-06	-0.00305	0.007629	0.002204
800	1.74e-05	-0.00244	0.007935	0.001971
805	-1.8e-06	-0.00244	0.009155	0.001752
810	-8.4e-05	-0.00214	0.009766	0.001674
815	-0.00017	-0.00244	0.009155	0.001427
820	-0.00017	-0.00244	0.00824	0.001234
825	-4e-05	-0.00275	0.007019	0.001206
830	0.000135	-0.00336	0.007324	0.001305
835	0.000246	-0.00427	0.007324	0.001537
840	0.000236	-0.00397	0.007629	0.001923
845	0.000119	-0.00305	0.007019	0.002133
850	-3.3e-06	-0.00275	0.007019	0.0019
855	-1.2e-05	-0.00275	0.008545	0.001604
860	0.000117	-0.00275	0.00885	0.001431
865	0.000268	-0.00244	0.008545	0.00121
870	0.00028	-0.00183	0.00824	0.001074
875	0.000209	-0.00153	0.00824	0.000893
880	0.000265	-0.00244	0.008545	0.000524
885	0.000423	-0.00366	0.00824	0.000308
890	0.000463	-0.00336	0.00824	0.000374
895	0.000259	-0.00244	0.007324	0.00054
900	-0.00011	-0.00275	0.007324	0.000696
905	-0.00045	-0.00275	0.007324	0.000845
910	-0.00067	-0.00275	0.007935	0.00075
915	-0.00073	-0.00214	0.007935	0.000705
920	-0.00063	-0.00183	0.007935	0.000748
925	-0.00042	-0.00153	0.00824	0.000686
930	-0.00019	-0.00183	0.007935	0.000532
935	-2e-05	-0.00214	0.007935	0.000373
940	7.23e-05	-0.00275	0.007324	0.000305
945	8.94e-05	-0.00275	0.007019	0.000385
950	0.000134	-0.00244	0.007019	0.000703
955	0.000354	-0.00214	0.006714	0.000992
960	0.000695	-0.00183	0.007019	0.001326
965	0.000838	-0.00153	0.006104	0.001516
970	0.000629	-0.00122	0.006409	0.001621
975	0.00022	-0.00214	0.005493	0.001673
980	-0.00018	-0.00214	0.005188	0.001599
985	-0.00041	-0.00183	0.005493	0.001695
990	-0.00037	-0.00153	0.005188	0.001901
995	-0.00021	-0.00092	0.005188	0.002156
1000	-0.00014	-0.00061	0.005188	0.002285
1005	-0.00024	-0.00031	0.005188	0.002048
1010	-0.00043	-0.00031	0.006104	0.001593
1015	-0.00046	-0.00092	0.007324	0.001204
1020	-0.00022	-0.00061	0.006409	0.001147
1025	6.7e-05	-0.00031	0.004578	0.001294
1030	0.000255	-0.00031	0.003967	0.001294
1035	0.000378	-0.00061	0.003662	0.001394
1040	0.000395	-0.00092	0.003357	0.001677
1045	0.000269	0	0.002441	0.001834
1050	9.98e-05	0.00061	0.002136	0.001923
1055	-3.4e-05	0.000916	0.001831	0.001894
1060	-0.00014	0.001526	0.001831	0.001756
1065	-0.00023	0.002441	0.002441	0.001678
1070	-0.00035	0.002441	0.002747	0.001757
1075	-0.00046	0.003052	0.002136	0.001912
1080	-0.00055	0.003662	0.001221	0.002068
1085	-0.00063	0.003662	0.002136	0.002302
1090	-0.00071	0.003357	0.003357	0.00252
1095	-0.00072	0.002747	0.003662	0.002433
1100	-0.00053	0.003357	0.003052	0.002134
1105	-9.9e-05	0.004272	0.002136	0.001649
1110	0.000455	0.003662	0.001831	0.001132
1115	0.000899	0.00061	0.001831	0.000828
1120	0.001079	0.000305	0.002747	0.000756
1125	0.001075	0.001526	0.002747	0.000679
1130	0.001024	0.002441	0.001526	0.000616
1135	0.000933	0.003052	0.00061	0.000605
1140	0.000667	0.003357	-0.00031	0.000694
1145	0.000147	0.002441	0.00061	0.000925
1150	-0.00042	0.002441	0.00061	0.000982
1155	-0.00069	0.003357	0	0.001094
1160	-0.00058	0.004272	-0.00031	0.001041
1165	-0.00034	0.005798	0.00061	0.000933
1170	-0.00019	0.005188	0.000916	0.001154
1175	-0.00012	0.003967	0.000916	0.001445
1180	-5.4e-06	0.004578	0.001221	0.001538
1185	0.000158	0.004578	0.001526	0.001362
1190	0.000211	0.003967	0.001831	0.001308
1195	7.92e-05	0.003662	0.002136	0.001526
1200	-0.00014	0.003967	0.002136	0.001678
1205	-0.00028	0.003662	0.002441	0.001771
1210	-0.00022	0.003357	0.002441	0.002073
1215	-5.8e-05	0.002441	0.002441	0.002281
1220	9.27e-05	0.002136	0.001526	0.002386
1225	0.000204	0.002136	0.000305	0.0026
1230	0.000271	0.002136	0	0.00299
1235	0.000267	0.002441	0.001221	0.003203
1240	0.000172	0.003052	0.002136	0.003217
1245	4.65e-06	0.003357	0.002441	0.003035
1250	-0.00017	0.004883	0.002136	0.003319
1255	-0.00024	0.004883	0.001831	0.003717
1260	-0.00016	0.004272	0.002747	0.004002
1265	6.54e-05	0.003357	0.003052	0.004031
1270	0.000271	0.003052	0.002747	0.003976
1275	0.000244	0.003052	0.001526	0.003796
1280	-1.4e-05	0.002441	0.001526	0.003587
1285	-0.00029	0.002136	0.001831	0.003587
1290	-0.00047	0.001831	0.001526	0.003737
1295	-0.00056	0.002136	0.001831	0.003818
1300	-0.0006	0.003662	0.001526	0.003984
1305	-0.00054	0.003662	0.001831	0.004028
1310	-0.00031	0.003357	0.003052	0.00398
1315	4.94e-05	0.003052	0.003052	0.003961
1320	0.000435	0.003662	0.002747	0.003884
1325	0.000767	0.003357	0.002441	0.003654
1330	0.000915	0.003052	0.001831	0.003678
1335	0.000759	0.003052	0.002136	0.003964
1340	0.000386	0.002747	0.002747	0.00429
1345	3.25e-05	0.003052	0.002441	0.004261
1350	-0.0002	0.003357	0.002747	0.004134
1355	-0.00036	0.003052	0.003052	0.004191
1360	-0.00047	0.003052	0.003052	0.004187
1365	-0.00049	0.002441	0.003052	0.004048
1370	-0.00054	0.002441	0.003357	0.003717
1375	-0.00073	0.001831	0.002747	0.003351
1380	-0.00085	0.001831	0.003052	0.003034
1385	-0.00062	0.001831	0.003052	0.002817
1390	-0.00013	0.001831	0.003662	0.002661
1395	0.000284	0.002136	0.003662	0.002678
1400	0.000439	0.002441	0.003967	0.002739
1405	0.000332	0.002136	0.004272	0.002752
1410	0.00016	0.001526	0.004272	0.002581
1415	0.000203	0.000916	0.004883	0.002531
1420	0.00055	0.00061	0.005188	0.002664
1425	0.000966	0.000305	0.004883	0.002915
1430	0.001088	0.00061	0.004272	0.002967
1435	0.000752	0.000916	0.004272	0.002911
1440	0.000194	0.000305	0.005493	0.002975
1445	-0.00022	0.000305	0.005798	0.002965
1450	-0.00043	0.00061	0.005798	0.002992
1455	-0.00056	0.001526	0.006409	0.003125
1460	-0.00063	0.001831	0.007019	0.003123
1465	-0.00054	0.001221	0.007935	0.002895
1470	-0.00027	0.000916	0.00824	0.002748
1475	3.99e-05	0	0.00824	0.002737
1480	0.000231	-0.00092	0.007935	0.002832
1485	0.000284	-0.00122	0.007935	0.002896
1490	0.000236	-0.00183	0.007629	0.002738
1495	0.000185	-0.00244	0.008545	0.002601
1500	0.000233	-0.00244	0.00824	0.002501
1505	0.000346	-0.00244	0.006714	0.002282
1510	0.000445	-0.00214	0.006409	0.001892
1515	0.00045	-0.00214	0.007324	0.00168
1520	0.000244	-0.00336	0.007629	0.00208
1525	-0.00014	-0.00397	0.007935	0.002922
1530	-0.00049	-0.00153	0.007935	0.003525
1535	-0.00065	0.000305	0.007324	0.003927
1540	-0.00066	-0.00061	0.007324	0.004193
1545	-0.00062	-0.00214	0.007629	0.004362
1550	-0.00054	-0.00275	0.008545	0.004507
1555	-0.00032	-0.00305	0.00946	0.004328
1560	1.86e-05	-0.00275	0.009155	0.004135
1565	0.000273	-0.00244	0.008545	0.003939
1570	0.000288	-0.00275	0.009155	0.003907
1575	0.000123	-0.00366	0.009766	0.003956
1580	-5.5e-05	-0.00519	0.009155	0.004055
1585	-0.00013	-0.00488	0.008545	0.004034
1590	-8e-05	-0.00397	0.00824	0.003892
1595	4.26e-05	-0.00427	0.00824	0.00373
1600	0.000158	-0.00458	0.00824	0.003579
1605	0.000221	-0.00397	0.007935	0.003345
1610	0.00017	-0.00397	0.007629	0.003043
1615	-1.6e-05	-0.00366	0.007629	0.002815
1620	-0.00018	-0.00305	0.007324	0.002494
1625	-0.00012	-0.00305	0.007935	0.002215
1630	9.97e-05	-0.00214	0.00824	0.002127
1635	0.000204	-0.00214	0.00824	0.001968
1640	4.56e-05	-0.00214	0.009766	0.001758
1645	-0.00023	-0.00214	0.010071	0.00159
1650	-0.00032	-0.00244	0.00946	0.001526
1655	-0.00013	-0.00244	0.00824	0.001606
1660	0.000227	-0.00275	0.007324	0.001841
1665	0.000537	-0.00397	0.007629	0.002064
1670	0.000579	-0.00427	0.007629	0.002058
1675	0.000324	-0.00366	0.007324	0.001742
1680	-2.1e-05	-0.00336	0.006714	0.001365
1685	-0.00025	-0.00305	0.007324	0.001049
1690	-0.00028	-0.00305	0.008545	0.001165
1695	-0.00014	-0.00244	0.00885	0.001272
1700	1.01e-05	-0.00214	0.007935	0.001158
1705	2.44e-05	-0.00183	0.00824	0.001065
1710	7.98e-06	-0.00214	0.007935	0.000979
1715	0.000154	-0.00305	0.00824	0.000673
1720	0.000332	-0.00397	0.00824	0.000382
1725	0.000242	-0.00336	0.007324	0.000377
1730	-0.00012	-0.00305	0.007324	0.000535
1735	-0.00054	-0.00305	0.007324	0.000779
1740	-0.00083	-0.00275	0.007324	0.001077
1745	-0.00083	-0.00275	0.007324	0.001221
1750	-0.00053	-0.00214	0.007629	0.00098
1755	-0.00012	-0.00183	0.007324	0.000607
1760	0.000227	-0.00153	0.007629	0.000368
1765	0.000445	-0.00153	0.007324	0.00022
1770	0.000553	-0.00183	0.006409	0.000238
1775	0.00058	-0.00214	0.006409	0.00038
1780	0.000562	-0.00183	0.006714	0.000377
1785	0.000553	-0.00183	0.006714	0.000396
1790	0.000604	-0.00183	0.007019	0.000613
1795	0.000643	-0.00183	0.007019	0.000926
1800	0.000479	-0.00153	0.006714	0.001236
1805	7.57e-05	-0.00153	0.005798	0.001538
1810	-0.00035	-0.00183	0.005493	0.001761
1815	-0.00055	-0.00214	0.005188	0.001835
1820	-0.00046	-0.00214	0.005493	0.001751
1825	-0.00025	-0.00122	0.005798	0.001598
1830	-0.00016	-0.00092	0.005798	0.001608
1835	-0.00029	-0.00031	0.004883	0.001671
1840	-0.00057	-0.00031	0.005188	0.001602
1845	-0.00078	0	0.005493	0.001364
1850	-0.0007	0.000305	0.005798	0.001223
1855	-0.00039	0.000305	0.005798	0.001295
1860	-3.7e-05	0.000305	0.005493	0.001455
1865	0.000235	0	0.005493	0.001445
1870	0.000412	-0.00061	0.004578	0.001132
1875	0.000463	-0.00092	0.003357	0.000921
1880	0.000382	0.000305	0.002136	0.00115
1885	0.000229	0.000305	0.001831	0.001613
1890	8.2e-05	0.000916	0.001831	0.001836
1895	2.21e-05	0.001221	0.002441	0.001759
1900	6.79e-05	0.002136	0.003052	0.001926
1905	8.46e-05	0.002747	0.002747	0.002119
1910	-6.7e-05	0.003052	0.002441	0.002153
1915	-0.00031	0.003357	0.001221	0.0023
1920	-0.00045	0.003052	0.003052	0.002431
1925	-0.00048	0.003052	0.003662	0.002369
1930	-0.00041	0.003052	0.003052	0.002209
1935	-0.00021	0.003357	0.002441	0.00172
1940	0.000128	0.004578	0.001831	0.000975
1945	0.000489	0.003052	0.001831	0.000441
1950	0.000709	0.00061	0.002747	0.000293
1955	0.000743	0.00061	0.003052	0.000302
1960	0.000649	0.002136	0.002441	0.000474
1965	0.000506	0.003357	0.000916	0.000685
1970	0.000312	0.003662	0.000305	0.000851
1975	-2.1e-05	0.003052	0	0.001081
1980	-0.00042	0.003052	0.000916	0.001133
1985	-0.00062	0.003052	0.001221	0.000832
1990	-0.00047	0.003662	0.00061	0.00045
1995	-9.6e-05	0.004883	0.00061	0.000298
2000	0.000219	0.005493	0.000916	0.000382
2005	0.000292	0.004883	0.001526	0.000623
2010	0.000218	0.003967	0.001526	0.000843
2015	0.00019	0.004272	0.001526	0.001003
2020	0.000184	0.004272	0.002136	0.001233
2025	6.71e-05	0.003967	0.002441	0.001617
2030	-0.00016	0.003967	0.002747	0.001911
2035	-0.00039	0.003967	0.002136	0.00191
2040	-0.00053	0.003357	0.002747	0.002002
2045	-0.00052	0.002441	0.002136	0.002287
2050	-0.00037	0.002136	0.002136	0.002527
2055	-0.00015	0.002136	0.001221	0.002682
2060	6.12e-05	0.002136	0.000305	0.002827
2065	0.000184	0.002136	0.001221	0.002981
2070	0.000154	0.002747	0.002136	0.002969
2075	-5.5e-07	0.002747	0.002747	0.002907
2080	-9e-05	0.003967	0.002441	0.00281
2085	-2.5e-05	0.004883	0.002136	0.002916
2090	8.85e-05	0.004578	0.002441	0.00304
2095	0.000161	0.003967	0.002747	0.003227
2100	0.00017	0.003052	0.002747	0.003514
2105	0.000131	0.003052	0.001831	0.003663
2110	9.41e-05	0.002747	0.000916	0.003754
2115	7.06e-05	0.002441	0.001221	0.003891
2120	6.25e-05	0.001831	0.001526	0.004133
2125	6.17e-05	0.002136	0.000916	0.004104
2130	-3e-05	0.002747	0.001526	0.003983
2135	-0.0002	0.003662	0.001526	0.00379
2140	-0.00025	0.003662	0.002136	0.003753
2145	-6.8e-05	0.003662	0.002441	0.00372
2150	0.000218	0.003967	0.002747	0.003589
2155	0.000425	0.004272	0.002136	0.003426
2160	0.000499	0.004272	0.002136	0.003438
2165	0.000459	0.003662	0.002136	0.003668
2170	0.000323	0.002747	0.002747	0.004061
2175	0.000105	0.002747	0.003052	0.004187
2180	-0.00013	0.002747	0.003052	0.004136
2185	-0.0003	0.003357	0.003052	0.004112
2190	-0.00035	0.003052	0.003052	0.004202
2195	-0.00031	0.003357	0.003357	0.00427
2200	-0.00032	0.003052	0.003052	0.004111
2205	-0.00053	0.003052	0.002747	0.003808
2210	-0.00087	0.002136	0.003052	0.003577
2215	-0.00097	0.002136	0.003357	0.003257
2220	-0.00068	0.001221	0.004272	0.002978
2225	-0.00022	0.001526	0.004578	0.00289
2230	0.000121	0.001831	0.004578	0.002731
2235	0.000309	0.002136	0.004578	0.002687
2240	0.000389	0.002136	0.004272	0.002485
2245	0.000422	0.001831	0.004272	0.002141
2250	0.000514	0.001221	0.004883	0.002143
2255	0.000716	0.00061	0.004272	0.002521
2260	0.000893	0.000916	0.003967	0.002831
2265	0.000832	0.001221	0.004272	0.002909
2270	0.000514	0.001221	0.004578	0.0029
2275	0.000137	0.000305	0.005188	0.00298
2280	-0.0002	0	0.005493	0.003214
2285	-0.00051	0.00061	0.005188	0.003272
2290	-0.00071	0.001526	0.005798	0.003217
2295	-0.00069	0.001221	0.007019	0.003032
2300	-0.00051	0.00061	0.007629	0.002741
2305	-0.00027	0.00061	0.00824	0.002676
2310	-3.3e-05	-0.00031	0.008545	0.002652
2315	0.00018	-0.00122	0.00824	0.002522
2320	0.000355	-0.00214	0.00824	0.002275
2325	0.000495	-0.00244	0.00824	0.002056
2330	0.000579	-0.00305	0.00946	0.002062
2335	0.000614	-0.00275	0.008545	0.002212
2340	0.000666	-0.00244	0.006409	0.00254
2345	0.000691	-0.00244	0.006714	0.002822
2350	0.000496	-0.00244	0.007324	0.002991
2355	-3.3e-07	-0.00336	0.007629	0.003216
2360	-0.0006	-0.00366	0.007935	0.003683
2365	-0.00103	-0.00031	0.007629	0.004127
2370	-0.00118	-0.00061	0.007324	0.004365
2375	-0.00113	-0.00153	0.007324	0.004344
2380	-0.00097	-0.00244	0.007935	0.004278
2385	-0.00069	-0.00305	0.00885	0.004267
2390	-0.00025	-0.00305	0.009766	0.003942
2395	0.000278	-0.00275	0.009155	0.003513
2400	0.000672	-0.00244	0.009155	0.003428
2405	0.000736	-0.00305	0.009155	0.003665
2410	0.00052	-0.00366	0.00946	0.003816
2415	0.000236	-0.00458	0.009155	0.003741
2420	6.86e-05	-0.00366	0.00885	0.00358
2425	3.64e-05	-0.00336	0.009155	0.00326
2430	4.28e-05	-0.00397	0.00824	0.003143
2435	6.94e-05	-0.00488	0.00824	0.003187
2440	0.000141	-0.00458	0.007935	0.002963
2445	0.000189	-0.00427	0.007935	0.002593
2450	0.000157	-0.00366	0.007324	0.002268
2455	0.000109	-0.00336	0.007019	0.001889
2460	8.42e-05	-0.00275	0.007324	0.001684
2465	3.64e-05	-0.00244	0.007935	0.001666
2470	-6.2e-05	-0.00214	0.00885	0.001929
2475	-0.0002	-0.00214	0.009766	0.002043
2480	-0.0003	-0.00214	0.009766	0.002001
2485	-0.00027	-0.00244	0.00946	0.001976
2490	-0.00011	-0.00244	0.007935	0.0019
2495	8.23e-05	-0.00275	0.007935	0.001671
2500	0.00017	-0.00397	0.007935	0.001529
2505	0.000122	-0.00427	0.007629	0.001351
2510	2.53e-05	-0.00336	0.007019	0.000982
2515	-3.1e-05	-0.00305	0.007019	0.000766
2520	-1.5e-05	-0.00214	0.007324	0.000667
2525	6.24e-05	-0.00214	0.00885	0.000783
2530	0.00016	-0.00214	0.00885	0.000905
2535	0.000197	-0.00183	0.00824	0.000759
2540	0.000149	-0.00153	0.008545	0.000534
2545	0.000148	-0.00214	0.008545	0.000533
2550	0.000238	-0.00336	0.00824	0.000521
2555	0.000239	-0.00366	0.00824	0.000469
2560	-1.9e-05	-0.00305	0.007324	0.000452
2565	-0.00047	-0.00366	0.007629	0.00054
2570	-0.00087	-0.00366	0.007935	0.000773
2575	-0.00096	-0.00305	0.00824	0.000913
2580	-0.00073	-0.00305	0.00824	0.000924
2585	-0.00028	-0.00244	0.007629	0.000831
2590	0.00016	-0.00183	0.007019	0.0006
2595	0.000415	-0.00214	0.007324	0.000544
2600	0.000484	-0.00214	0.007324	0.000515
2605	0.000473	-0.00244	0.007019	0.000303
2610	0.000406	-0.00214	0.006409	-9.3e-05
2615	0.000282	-0.00214	0.007019	-0.00039
2620	0.000259	-0.00214	0.007324	-0.0003
2625	0.000454	-0.00214	0.007019	0.000169
2630	0.000622	-0.00122	0.006714	0.000702
2635	0.000414	-0.00061	0.005798	0.001087
2640	-8.2e-05	-0.00061	0.005798	0.001388
2645	-0.00044	-0.00153	0.005493	0.001607
2650	-0.00045	-0.00183	0.005493	0.001682
2655	-0.00021	-0.00183	0.005798	0.001681
2660	2.3e-05	-0.00153	0.006104	0.00176
2665	8.08e-05	-0.00031	0.004883	0.001827
2670	-8.2e-05	-0.00031	0.004883	0.001753
2675	-0.00037	0	0.004883	0.001681
2680	-0.00054	-0.00031	0.005493	0.001507
2685	-0.00045	-0.00061	0.005188	0.001299
2690	-0.00022	-0.00031	0.004578	0.001216
2695	-4.1e-05	0.000305	0.004578	0.001383
2700	6.97e-05	0	0.005188	0.00152
2705	0.000183	-0.00092	0.004578	0.001618
2710	0.000268	-0.00061	0.003357	0.001755
2715	0.00029	-0.00031	0.001831	0.001748
2720	0.000272	0	0.001526	0.00177
2725	0.000206	0.00061	0.001831	0.001738
2730	4.93e-05	0.00061	0.002136	0.001687
2735	-0.00017	0.001221	0.002136	0.001757
2740	-0.00035	0.002441	0.002136	0.001993
2745	-0.00044	0.003052	0.001831	0.002382
2750	-0.00052	0.002747	0.002136	0.002343
2755	-0.00061	0.002747	0.003967	0.002077
2760	-0.00062	0.003052	0.003662	0.001804
2765	-0.00044	0.003357	0.003357	0.001434
2770	-2.6e-05	0.003662	0.002441	0.000895
2775	0.000497	0.004883	0.001526	0.000364
2780	0.00093	0.002747	0.001526	6.49e-05
2785	0.001159	0.00061	0.001526	7.67e-05
2790	0.001161	0.001221	0.001526	0.000231
2795	0.000975	0.002441	0.001831	0.000307
2800	0.000672	0.003357	0.000916	0.000474
2805	0.000251	0.003662	0	0.000601
2810	-0.00029	0.003357	0.000305	0.000703
2815	-0.00075	0.003052	0.001221	0.000758
2820	-0.00086	0.003052	0.000916	0.000518
2825	-0.00062	0.003967	0.00061	0.000234
2830	-0.00026	0.005798	0.001221	0.000224
2835	1.07e-05	0.005493	0.001221	0.000465
2840	0.000138	0.004883	0.001221	0.000693
2845	0.000169	0.004883	0.001526	0.00085
2850	0.000173	0.004883	0.001831	0.000997
2855	0.000155	0.004578	0.002136	0.001316
2860	7.76e-05	0.004272	0.002441	0.001767
2865	-4.7e-05	0.003967	0.002747	0.002068
2870	-0.00016	0.003967	0.003357	0.002144
2875	-0.00025	0.003357	0.002747	0.002137
2880	-0.00032	0.003052	0.002136	0.002135
2885	-0.00031	0.002136	0.001526	0.002137
2890	-0.00017	0.002441	0.000305	0.002302
2895	4.73e-05	0.002136	0	0.002516
2900	0.000179	0.002441	0.00061	0.002683
2905	7.09e-05	0.003357	0.001831	0.002746
2910	-0.0002	0.003052	0.002747	0.002749
2915	-0.0004	0.004578	0.002747	0.002911
2920	-0.00033	0.005188	0.002441	0.002961
2925	3.24e-05	0.004578	0.002441	0.002996
2930	0.000486	0.003967	0.003052	0.003207
2935	0.000732	0.003357	0.003052	0.003271
2940	0.000652	0.003052	0.001831	0.003053
2945	0.000354	0.002747	0.001221	0.002982
2950	3.15e-05	0.002747	0.001221	0.003121
2955	-0.0002	0.002136	0.001526	0.003291
2960	-0.00038	0.002441	0.000916	0.003441
2965	-0.00062	0.003662	0.001526	0.003508
2970	-0.0008	0.004578	0.001526	0.003761
2975	-0.00064	0.004272	0.002441	0.003955
2980	-9.2e-05	0.003662	0.003052	0.003899
2985	0.000537	0.003052	0.003052	0.003568
2990	0.000937	0.003662	0.002441	0.003362
2995	0.000985	0.003357	0.001831	0.003261
3000	0.000716	0.003052	0.001831	0.003211
3005	0.000282	0.002441	0.002441	0.003366
3010	-0.00014	0.002441	0.002441	0.003419
3015	-0.00048	0.002747	0.002136	0.003536
3020	-0.00069	0.003052	0.002747	0.003731
3025	-0.00073	0.003357	0.003662	0.003985
3030	-0.00058	0.003052	0.003662	0.004034
3035	-0.00041	0.003357	0.003357	0.003813
3040	-0.00042	0.003357	0.003052	0.003415
3045	-0.00054	0.002441	0.003052	0.003123
3050	-0.00048	0.001831	0.003357	0.002961
3055	-0.00015	0.001526	0.003967	0.002653
3060	0.000209	0.001526	0.004578	0.002202
3065	0.000357	0.002136	0.004883	0.001816
3070	0.000279	0.002136	0.004578	0.001674
3075	0.000153	0.001831	0.004883	0.001673
3080	0.0002	0.001526	0.004883	0.001929
3085	0.000478	0.001526	0.004883	0.00229
3090	0.000879	0.001221	0.004272	0.002696
3095	0.001117	0.001221	0.003967	0.002895
3100	0.000932	0.001221	0.004578	0.002828
3105	0.000502	0.001221	0.005188	0.002499
3110	0.000159	0.00061	0.005798	0.002377
3115	-0.00011	0.000305	0.005493	0.00259
3120	-0.00041	0.001221	0.005493	0.002747
3125	-0.00067	0.001526	0.006714	0.00284
3130	-0.00074	0.00061	0.007629	0.002727
3135	-0.0006	0	0.00824	0.00244
3140	-0.00032	-0.00061	0.00824	0.002204
3145	-4e-05	-0.00061	0.007629	0.001966
3150	0.000138	-0.00122	0.007629	0.001837
3155	0.000221	-0.00214	0.007324	0.001823
3160	0.000268	-0.00214	0.007935	0.001998
3165	0.000293	-0.00214	0.00824	0.001964
3170	0.0003	-0.00244	0.006714	0.002013
3175	0.000327	-0.00275	0.006409	0.002117
3180	0.00032	-0.00275	0.006409	0.002146
3185	0.000135	-0.00305	0.007629	0.002385
3190	-0.00019	-0.00427	0.00824	0.003077
3195	-0.00045	-0.00244	0.00824	0.00375
3200	-0.00058	-0.00031	0.007935	0.004065
3205	-0.00061	-0.00061	0.007935	0.004289
3210	-0.00061	-0.00183	0.007629	0.004334
3215	-0.00058	-0.00275	0.00885	0.004203
3220	-0.00046	-0.00336	0.00946	0.00387
3225	-0.00013	-0.00305	0.010071	0.003503
3230	0.000319	-0.00244	0.00946	0.003269
3235	0.000612	-0.00275	0.00946	0.003201
3240	0.00056	-0.00305	0.010071	0.003037
3245	0.000278	-0.00397	0.009155	0.002991
3250	-1.7e-06	-0.00458	0.008545	0.003038
3255	-0.00016	-0.00427	0.00885	0.002975
3260	-0.00023	-0.00336	0.00885	0.002738
3265	-0.00023	-0.00427	0.007935	0.002596
3270	-0.00018	-0.00397	0.007324	0.002585
3275	-8.6e-05	-0.00336	0.007629	0.002348
3280	6.21e-05	-0.00397	0.007019	0.001983
3285	0.000271	-0.00366	0.007019	0.001575
3290	0.000452	-0.00305	0.007324	0.001377
3295	0.000506	-0.00305	0.007935	0.001445
3300	0.0004	-0.00214	0.007935	0.001525
3305	0.000132	-0.00183	0.009155	0.001366
3310	-0.00019	-0.00153	0.010071	0.001061
3315	-0.00038	-0.00183	0.009766	0.00083
3320	-0.00034	-0.00214	0.008545	0.000676
3325	-0.00017	-0.00275	0.007629	0.000778
3330	1.14e-06	-0.00366	0.007324	0.000739
3335	0.000103	-0.00458	0.007324	0.000628
3340	0.000108	-0.00397	0.007324	0.0006
3345	2.77e-06	-0.00305	0.007019	0.000693
3350	-0.00013	-0.00244	0.006714	0.000595
3355	-0.00014	-0.00275	0.007935	0.000387
3360	4.81e-05	-0.00214	0.009155	0.000133
3365	0.00029	-0.00183	0.00824	-0.00016
3370	0.000368	-0.00153	0.00824	-0.00064
3375	0.000303	-0.00153	0.00824	-0.00083
3380	0.00035	-0.00244	0.00824	-0.0007
3385	0.00054	-0.00397	0.007935	-0.00044
3390	0.000523	-0.00397	0.007324	-0.00022
3395	9e-05	-0.00305	0.007324	-6.7e-05
3400	-0.00053	-0.00305	0.007324	-9.7e-07
3405	-0.00096	-0.00305	0.007629	8.62e-05
3410	-0.00105	-0.00275	0.00885	0.000231
3415	-0.00085	-0.00275	0.008545	0.000223
3420	-0.00053	-0.00183	0.007935	0.000161
3425	-0.00024	-0.00153	0.007629	6.36e-05
3430	1.6e-06	-0.00214	0.007629	8.7e-05
3435	0.00023	-0.00244	0.007019	6.22e-05
3440	0.000399	-0.00244	0.007019	-0.00016
3445	0.000474	-0.00244	0.006714	-0.00047
3450	0.000549	-0.00153	0.006409	-0.00053
3455	0.00072	-0.00214	0.007019	-0.0003
3460	0.000892	-0.00153	0.007324	0.000261
3465	0.000814	-0.00122	0.007019	0.000849
3470	0.000364	-0.00122	0.006104	0.001078
3475	-0.00024	-0.00153	0.005798	0.001078
3480	-0.00062	-0.00214	0.005493	0.000898
3485	-0.00063	-0.00275	0.005188	0.000853
3490	-0.00045	-0.00183	0.005493	0.000903
3495	-0.00029	-0.00092	0.005493	0.001004
3500	-0.00028	-0.00031	0.005188	0.001147
3505	-0.00043	0	0.004883	0.000807
3510	-0.00061	-0.00061	0.005798	0.000233
3515	-0.00059	-0.00031	0.006409	-1.4e-05
3520	-0.00027	-0.00031	0.006104	7.18e-05
3525	0.000141	0.000305	0.005188	0.000237
3530	0.00046	0.000305	0.004883	0.000306
3535	0.000656	-0.00061	0.005188	0.000391
3540	0.000705	-0.00122	0.004578	0.000618
3545	0.000555	-0.00092	0.003357	0.001091
3550	0.000282	0.000305	0.002441	0.00145
3555	3.83e-05	0.00061	0.001831	0.001622
3560	-0.00014	0.001221	0.002136	0.001593
3565	-0.00029	0.001526	0.002136	0.001615
3570	-0.00036	0.002441	0.002441	0.001918
3575	-0.00033	0.003052	0.002136	0.00213
3580	-0.00029	0.003357	0.000916	0.002068
3585	-0.00028	0.003052	0.002136	0.001901
3590	-0.00025	0.003052	0.003662	0.00158
3595	-0.0002	0.003052	0.003052	0.001134
3600	-8.2e-05	0.003357	0.002441	0.000583
3605	0.000169	0.004578	0.001831	6.01e-05
3610	0.000433	0.004272	0.001221	-0.00016
3615	0.000497	0.001221	0.001831	-0.00033
3620	0.000347	0.00061	0.002441	-0.00036
3625	0.000214	0.001831	0.002136	-0.00024
3630	0.000251	0.003052	0.001831	9.73e-05
3635	0.000311	0.003967	0.00061	0.000134
3640	0.000145	0.003967	-0.00031	2.02e-05
3645	-0.00025	0.003662	0.000305	7.03e-05
3650	-0.00058	0.003357	0.00061	0.000232
3655	-0.00059	0.003967	0.000305	0.000391
3660	-0.00035	0.004578	0.000305	0.000375
3665	-4.5e-05	0.005798	0.001221	0.000147
3670	0.00017	0.004883	0.001526	0.000167
3675	0.000302	0.004578	0.001221	0.000371
3680	0.00047	0.004883	0.001831	0.000549
3685	0.000636	0.004883	0.001526	0.000693
3690	0.000643	0.004272	0.001831	0.000927
3695	0.000451	0.003967	0.002136	0.001147
3700	0.000126	0.003967	0.002441	0.001143
3705	-0.00019	0.003052	0.002441	0.001323
3710	-0.00033	0.003052	0.002136	0.001673
3715	-0.00027	0.002747	0.001831	0.001839
3720	-0.00015	0.002747	0.000916	0.001839
3725	-5.9e-05	0.002441	0.000305	0.00191
3730	-2e-05	0.002441	0.000305	0.002062
3735	-9.7e-05	0.002441	0.001526	0.002221
3740	-0.00034	0.003052	0.002441	0.002454
3745	-0.00061	0.003662	0.002747	0.002755
3750	-0.00067	0.004578	0.002747	0.003066
3755	-0.00043	0.004578	0.002747	0.003287
3760	-5.2e-05	0.004272	0.002747	0.003443
3765	0.000218	0.003357	0.003052	0.003426
3770	0.000308	0.003357	0.002441	0.003199
3775	0.000292	0.002747	0.001526	0.002888
3780	0.000216	0.002441	0.001221	0.002745
3785	0.000134	0.002136	0.001526	0.002905
3790	8.18e-05	0.001221	0.001526	0.003129
3795	-7.5e-05	0.001831	0.001526	0.003128
3800	-0.00041	0.003052	0.001221	0.003141
3805	-0.00069	0.003967	0.001831	0.003194
3810	-0.00062	0.003052	0.002441	0.003045
3815	-0.00014	0.003662	0.003052	0.00299
3820	0.00048	0.003662	0.002747	0.003203
3825	0.000893	0.003662	0.002441	0.00319
3830	0.000955	0.003967	0.002136	0.00307
3835	0.000754	0.003052	0.002136	0.003122
3840	0.000458	0.002136	0.002441	0.003201
3845	0.000161	0.002136	0.002747	0.003211
3850	-0.00013	0.003357	0.003052	0.003203
3855	-0.0004	0.003662	0.003357	0.003369
3860	-0.00057	0.003967	0.003357	0.003668
3865	-0.0006	0.003662	0.003357	0.003734
3870	-0.0006	0.003662	0.003357	0.003343
3875	-0.00066	0.002747	0.003052	0.002728
3880	-0.00065	0.002441	0.003357	0.002272
3885	-0.00035	0.001831	0.003967	0.002046
3890	0.000153	0.001831	0.003967	0.001818
3895	0.000512	0.001831	0.004578	0.001684
3900	0.000558	0.001831	0.004883	0.001669
3905	0.000383	0.001831	0.004578	0.001597
3910	0.000196	0.001221	0.004272	0.001614
3915	0.000175	0.000916	0.004578	0.001752
3920	0.000358	0.000916	0.004578	0.002081
3925	0.00059	0.00061	0.004272	0.002448
3930	0.000602	0.001221	0.003967	0.002599
3935	0.000278	0.001221	0.004578	0.002601
3940	-0.00022	0.00061	0.005493	0.00226
3945	-0.00067	0	0.005798	0.00175
3950	-0.00095	0.000305	0.005493	0.001519
3955	-0.00097	0.001221	0.005188	0.001597
3960	-0.0007	0.001221	0.006409	0.001762
3965	-0.0003	0.00061	0.007629	0.001833
3970	0.000117	0	0.00824	0.001751
3975	0.00039	-0.00031	0.007629	0.001764
3980	0.000449	-0.00061	0.007324	0.001822
3985	0.000415	-0.00153	0.007324	0.001671
3990	0.000466	-0.00244	0.007324	0.001368
3995	0.000622	-0.00305	0.00824	0.001135
4000	0.00078	-0.00305	0.00824	0.001064
4005	0.00084	-0.00214	0.006409	0.001232
4010	0.000731	-0.00244	0.006409	0.001532
4015	0.000455	-0.00275	0.006714	0.001929
4020	6.05e-05	-0.00366	0.007935	0.002298
4025	-0.00037	-0.00427	0.00824	0.002694
4030	-0.00068	-0.00183	0.008545	0.002977
4035	-0.00082	0	0.007629	0.003142
4040	-0.00086	-0.00122	0.007019	0.00312
4045	-0.00086	-0.00275	0.007324	0.003058
4050	-0.0008	-0.00336	0.00824	0.002964
4055	-0.00063	-0.00336	0.00946	0.002904
4060	-0.00026	-0.00275	0.009155	0.002647
4065	0.000235	-0.00244	0.008545	0.002453
4070	0.000566	-0.00244	0.00946	0.002676
4075	0.000584	-0.00336	0.00946	0.002807
4080	0.000455	-0.00427	0.009155	0.002684
4085	0.000317	-0.00488	0.008545	0.002507
4090	0.000157	-0.00397	0.009155	0.002274
4095	-1.9e-05	-0.00397	0.00885	0.002224
4100	-0.00013	-0.00458	0.008545	0.002359
4105	-0.00011	-0.00427	0.007935	0.002527
4110	4e-05	-0.00366	0.007324	0.002347
4115	0.000217	-0.00336	0.007019	0.001902
4120	0.000307	-0.00366	0.007019	0.001343
4125	0.000279	-0.00305	0.007019	0.000823
4130	0.000172	-0.00275	0.007935	0.000442
4135	2.55e-05	-0.00183	0.007935	0.000385
4140	-0.00017	-0.00183	0.009766	0.000448
4145	-0.00038	-0.00153	0.009766	0.000382
4150	-0.00048	-0.00183	0.00885	0.000226
4155	-0.00036	-0.00214	0.00824	0.000233
4160	-0.00016	-0.00275	0.007935	0.000463
4165	-8e-05	-0.00366	0.007935	0.000775
4170	-0.00013	-0.00458	0.007935	0.000751
4175	-0.00021	-0.00458	0.007629	0.000625
4180	-0.00025	-0.00336	0.007019	0.000516
4185	-0.00024	-0.00214	0.007324	0.000545
4190	-0.00018	-0.00244	0.00824	0.000521
4195	-1.3e-05	-0.00214	0.008545	0.000301
4200	0.000198	-0.00214	0.007935	-9.3e-05
4205	0.000323	-0.00183	0.007629	-0.0003
4210	0.00042	-0.00153	0.008545	-0.00032
4215	0.000612	-0.00275	0.00824	-0.0003
4220	0.000758	-0.00336	0.00824	-0.00022
4225	0.0006	-0.00305	0.007935	-0.00032
4230	0.000129	-0.00244	0.007629	-0.00028
4235	-0.00037	-0.00275	0.007629	-4.9e-06
4240	-0.00065	-0.00275	0.007935	0.000238
4245	-0.00067	-0.00275	0.007935	0.000311
4250	-0.00049	-0.00244	0.00824	0.000141
4255	-0.00022	-0.00183	0.007935	8.88e-05
4260	1.08e-05	-0.00153	0.007019	0.000139
4265	0.000136	-0.00214	0.007019	7.65e-05
4270	0.000206	-0.00244	0.007019	-0.00024
4275	0.000263	-0.00275	0.006409	-0.00062
4280	0.00031	-0.00275	0.006714	-0.00077
4285	0.000402	-0.00214	0.006714	-0.0006
4290	0.000621	-0.00244	0.007019	-0.00021
4295	0.000824	-0.00214	0.007324	0.000164
4300	0.0007	-0.00183	0.007019	0.000475
4305	0.000224	-0.00122	0.006104	0.000692
4310	-0.0003	-0.00153	0.005798	0.001014
4315	-0.0006	-0.00214	0.005798	0.001212
4320	-0.00063	-0.00183	0.005493	0.001151
4325	-0.00047	-0.00183	0.005493	0.001152
4330	-0.00029	-0.00122	0.005188	0.001459
4335	-0.00026	-0.00061	0.004883	0.001508
4340	-0.00041	0.000305	0.004883	0.000982
4345	-0.00056	-0.00031	0.005798	0.000203
4350	-0.00046	-0.00031	0.006104	-0.00016
4355	-0.00015	-0.00031	0.005188	-4.9e-06
4360	0.000139	0.000305	0.004272	0.000317
4365	0.000358	0	0.004578	0.000626
4370	0.000558	-0.00061	0.004578	0.000844
4375	0.000629	-0.00061	0.003967	0.001001
4380	0.000488	-0.00031	0.002441	0.001067
4385	0.0002	0	0.001526	0.001072
4390	-0.00015	0.000305	0.000916	0.00115
4395	-0.00043	0.00061	0.001831	0.001134
4400	-0.0005	0.001221	0.002747	0.001077
4405	-0.0004	0.002441	0.002441	0.001228
4410	-0.00031	0.003357	0.002441	0.001531
4415	-0.00031	0.003357	0.001221	0.00193
4420	-0.00037	0.003357	0.003052	0.001967
4425	-0.00044	0.003052	0.003967	0.001436
4430	-0.00038	0.003357	0.003967	0.000661
4435	-0.00013	0.003967	0.002747	0.000135
4440	0.000218	0.004578	0.002136	-0.00018
4445	0.000504	0.003357	0.001526	-0.00038
4450	0.000645	0.000305	0.001831	-0.00038
4455	0.000667	0.000916	0.002441	-0.00023
4460	0.000637	0.001526	0.002441	-0.00015
4465	0.000623	0.002747	0.001831	-0.00023
4470	0.000571	0.003662	0.000305	-0.0003
4475	0.000311	0.003052	0	-0.00031
4480	-0.00013	0.002747	0.00061	-0.0003
4485	-0.00044	0.002441	0.00061	-0.00014
4490	-0.00041	0.003357	-0.00031	-8e-06
4495	-0.00015	0.004883	0.000305	-7.3e-05
4500	9.18e-05	0.005798	0.001526	-0.00023
4505	0.00017	0.004578	0.001526	-0.00014
4510	0.000175	0.004272	0.001831	0.000154
4515	0.000252	0.005798	0.001831	0.000391
4520	0.000292	0.005188	0.002136	0.000462
4525	0.000118	0.004272	0.002441	0.000708
4530	-0.00021	0.004272	0.002441	0.000985
4535	-0.00044	0.003967	0.002136	0.000996
4540	-0.00043	0.003357	0.002441	0.001005
4545	-0.00028	0.003052	0.002136	0.001139
4550	-0.00012	0.002747	0.002441	0.001306
4555	-2.8e-05	0.002441	0.001221	0.001623
4560	4.26e-05	0.002441	0.000305	0.001988
4565	9.72e-05	0.002747	0.00061	0.002225
4570	4.72e-05	0.002747	0.001526	0.002375
4575	-0.00011	0.002747	0.002136	0.002357
4580	-0.00027	0.003967	0.002136	0.002545
4585	-0.00032	0.004883	0.002136	0.002812
4590	-0.00024	0.004578	0.002136	0.002827
4595	-9.2e-05	0.003662	0.002747	0.002588
4600	5.19e-05	0.003052	0.003052	0.002359
4605	6.52e-05	0.002747	0.002136	0.002367
4610	-5.4e-05	0.002441	0.00061	0.002518
4615	-0.00011	0.002441	0.001221	0.002762
4620	-2.4e-05	0.002136	0.002136	0.002978
4625	2.99e-05	0.002136	0.001831	0.002973
4630	-0.00011	0.003052	0.001221	0.002823
4635	-0.00033	0.003967	0.001831	0.002744
4640	-0.00036	0.003967	0.001831	0.00266
4645	-8.8e-05	0.003357	0.003052	0.002434
4650	0.000318	0.003662	0.002747	0.002209
4655	0.000677	0.003662	0.002747	0.002131
4660	0.000868	0.003662	0.002136	0.002216
4665	0.000786	0.003357	0.001831	0.002535
4670	0.000445	0.003052	0.002441	0.002823
4675	4.56e-06	0.003052	0.002747	0.002909
4680	-0.00032	0.003052	0.003052	0.002818
4685	-0.00041	0.003052	0.003357	0.002914
4690	-0.00031	0.003357	0.003967	0.003122
4695	-0.00019	0.003052	0.004272	0.003294
4700	-0.00016	0.002747	0.003967	0.003191
4705	-0.00031	0.002747	0.003357	0.002979
4710	-0.00055	0.002441	0.003052	0.002562
4715	-0.00061	0.002136	0.003052	0.00197
4720	-0.00037	0.001526	0.003662	0.001346
4725	-1.6e-05	0.001221	0.004272	0.000902
4730	0.000242	0.001526	0.004883	0.000674
4735	0.000318	0.002136	0.004578	0.000775
4740	0.000264	0.001831	0.004272	0.001237
4745	0.000225	0.001221	0.004272	0.001521
4750	0.000337	0.000916	0.004578	0.001626
4755	0.000605	0.000916	0.004578	0.001753
4760	0.000794	0.000916	0.004272	0.001747
4765	0.000652	0.001221	0.003662	0.001688
4770	0.000258	0.001221	0.004578	0.001672
4775	-0.00011	0.00061	0.006104	0.001844
4780	-0.00036	0.000916	0.006104	0.001977
4785	-0.00056	0.00061	0.005798	0.001662
4790	-0.00064	0.001831	0.005493	0.001387
4795	-0.00057	0.001526	0.006104	0.001353
4800	-0.0004	0.000305	0.007019	0.00146
4805	-0.00021	-0.00031	0.00824	0.001607
4810	-4.6e-05	-0.00061	0.00824	0.001678
4815	0.000105	-0.00153	0.007629	0.001682
4820	0.000248	-0.00183	0.007935	0.001512
4825	0.00037	-0.00244	0.007935	0.001381
4830	0.00046	-0.00275	0.00885	0.001364
4835	0.000547	-0.00275	0.008545	0.00154
4840	0.000655	-0.00214	0.006409	0.001589
4845	0.000733	-0.00214	0.006714	0.001456
4850	0.000676	-0.00244	0.006714	0.001702
4855	0.000397	-0.00366	0.007629	0.002294
4860	-7.5e-05	-0.00397	0.008545	0.002931
4865	-0.00056	-0.00092	0.00885	0.003206
4870	-0.0009	0	0.007935	0.0033
4875	-0.00109	-0.00031	0.007935	0.003183
4880	-0.0012	-0.00214	0.00824	0.003146
4885	-0.00113	-0.00305	0.00946	0.003191
4890	-0.00076	-0.00275	0.010071	0.003127
4895	-0.00012	-0.00244	0.009155	0.002891
4900	0.000427	-0.00214	0.00824	0.002748
4905	0.000584	-0.00275	0.009155	0.002738
4910	0.000399	-0.00397	0.009155	0.002749
4915	9.79e-05	-0.00519	0.008545	0.002665
4920	-0.00014	-0.00519	0.00824	0.002432
4925	-0.00026	-0.00397	0.008545	0.002043
4930	-0.00028	-0.00427	0.00824	0.001751
4935	-0.00014	-0.00427	0.007935	0.00167
4940	0.000128	-0.00397	0.007019	0.001677
4945	0.000353	-0.00305	0.007324	0.001515
4950	0.000416	-0.00305	0.007629	0.001215
4955	0.000373	-0.00305	0.007629	0.000983
4960	0.000319	-0.00275	0.007629	0.000994
4965	0.000285	-0.00244	0.007935	0.001062
4970	0.000223	-0.00214	0.007935	0.000909
4975	5.96e-05	-0.00244	0.00946	0.000521
4980	-0.00014	-0.00214	0.00946	5.78e-05
4985	-0.00019	-0.00244	0.008545	-0.00015
4990	-2e-06	-0.00244	0.007324	-8.1e-05
4995	0.0003	-0.00244	0.007324	8.24e-05
5000	0.00048	-0.00336	0.007629	7.16e-05
5005	0.000393	-0.00397	0.007629	8.97e-05
5010	0.00013	-0.00305	0.007324	0.000143
5015	-0.00012	-0.00214	0.007324	7.53e-05
5020	-0.00024	-0.00183	0.007935	3.99e-06
5025	-0.0002	-0.00214	0.00885	7.69e-05
5030	-0.00013	-0.00244	0.00885	0.00015
5035	-0.00012	-0.00244	0.00824	7.54e-05
5040	-0.00015	-0.00183	0.007935	-8e-05
5045	-2e-05	-0.00214	0.008545	-0.00032
5050	0.000273	-0.00366	0.00885	-0.00062
5055	0.000441	-0.00366	0.007629	-0.00076
5060	0.000245	-0.00336	0.007324	-0.00085
5065	-0.00023	-0.00275	0.007019	-0.00083
5070	-0.00067	-0.00275	0.007324	-0.00061
5075	-0.00082	-0.00336	0.00824	-0.00046
5080	-0.00069	-0.00305	0.00824	-0.00045
5085	-0.00043	-0.00244	0.00824	-0.00046
5090	-0.00013	-0.00183	0.007935	-0.00046
5095	8.97e-05	-0.00183	0.007324	-0.00046
5100	0.000243	-0.00153	0.007019	-0.00046
5105	0.000347	-0.00183	0.006714	-0.00062
5110	0.000388	-0.00244	0.006104	-0.00092
5115	0.000398	-0.00214	0.006104	-0.0009
5120	0.000512	-0.00214	0.007019	-0.00045
5125	0.000767	-0.00153	0.007324	9.28e-05
5130	0.000877	-0.00153	0.007629	0.00056
5135	0.000572	-0.00092	0.007019	0.000678
5140	-2.4e-06	-0.00092	0.006104	0.000542
5145	-0.00049	-0.00153	0.005493	0.000537
5150	-0.00067	-0.00214	0.005493	0.000684
5155	-0.00054	-0.00214	0.006104	0.000932
5160	-0.00029	-0.00153	0.006409	0.001065
5165	-0.00016	-0.00061	0.006104	0.000993
5170	-0.00029	-0.00061	0.005493	0.000504
5175	-0.00061	-0.00061	0.005798	5.86e-07
5180	-0.00079	0.000305	0.006714	-8.5e-05
5185	-0.00056	-0.00031	0.006714	0.000157
5190	-0.00011	-0.00031	0.005493	0.000389
5195	0.000294	0.000305	0.004883	0.000462
5200	0.000595	0	0.004883	0.000542
5205	0.000819	-0.00061	0.003662	0.000522
5210	0.000872	-0.00061	0.003052	0.000549
5215	0.000717	0	0.002136	0.000684
5220	0.000443	0.00061	0.001526	0.000847
5225	0.000149	0.000916	0.001831	0.000917
5230	-0.0001	0.001221	0.001831	0.001084
5235	-0.00028	0.002441	0.002441	0.001295
5240	-0.00043	0.002441	0.002747	0.001379
5245	-0.00062	0.003052	0.002136	0.001211
5250	-0.0008	0.003052	0.001221	0.000991
5255	-0.00087	0.003052	0.003662	0.00091
5260	-0.00078	0.002747	0.004272	0.000747
5265	-0.0005	0.002747	0.003967	0.000289
5270	-2.3e-05	0.003052	0.003052	-0.00024
5275	0.000498	0.004883	0.001831	-0.00046
5280	0.000861	0.003052	0.001831	-0.0003
5285	0.000979	0.000916	0.002441	9.56e-06
5290	0.000874	0.001221	0.002441	0.000155
5295	0.000631	0.002136	0.002441	0.00016
5300	0.000316	0.003357	0.001526	-0.00018
5305	-5.1e-05	0.003967	0.000305	-0.00061
5310	-0.00043	0.003357	0.000305	-0.00077
5315	-0.0007	0.003357	0.001221	-0.0006
5320	-0.0007	0.003052	0.000916	-0.00054
5325	-0.00042	0.004578	0	-0.00043
5330	-4.2e-05	0.005188	0.000916	-0.0004
5335	0.000255	0.005798	0.001221	-0.0002
5340	0.000351	0.004883	0.001526	6.63e-05
5345	0.000321	0.004883	0.001526	0.000245
5350	0.000295	0.005188	0.001526	0.000305
5355	0.000205	0.004578	0.002136	0.00039
5360	-4.8e-05	0.004272	0.002747	0.000619
5365	-0.00034	0.004272	0.003052	0.000843
5370	-0.00047	0.003662	0.003052	0.001086
5375	-0.00042	0.003052	0.002441	0.00105
5380	-0.00024	0.003052	0.001831	0.001014
5385	1.52e-05	0.002441	0.001831	0.001053
5390	0.000284	0.002441	0.000916	0.001156
5395	0.000477	0.002747	0.000916	0.001135
5400	0.000495	0.003052	0.001221	0.001241
5405	0.000312	0.003357	0.001831	0.001608
5410	7.66e-05	0.003357	0.002136	0.002078
5415	-4.4e-05	0.003967	0.002136	0.002539
5420	-2.8e-05	0.004883	0.002136	0.002746
5425	5.67e-05	0.004883	0.002136	0.00284
5430	0.000144	0.003662	0.002747	0.002892
5435	0.000154	0.003052	0.002747	0.002903
5440	4.69e-05	0.003052	0.001526	0.002734
5445	-0.00012	0.002747	0.001221	0.002601
5450	-0.00023	0.002747	0.001831	0.002584
5455	-0.00025	0.002136	0.002136	0.002513
5460	-0.00031	0.002136	0.002136	0.002446
5465	-0.00047	0.002747	0.001831	0.002436
5470	-0.00058	0.004272	0.001831	0.002608
5475	-0.00037	0.003967	0.002441	0.002657
5480	0.000182	0.003052	0.003052	0.002524
5485	0.000723	0.003357	0.003357	0.002439
5490	0.000921	0.003052	0.002747	0.002353
5495	0.000755	0.003967	0.002136	0.00246
5500	0.000381	0.003357	0.002136	0.002747
5505	-4.3e-05	0.002747	0.002136	0.002736
5510	-0.00036	0.002441	0.002441	0.00261
5515	-0.00049	0.003052	0.002747	0.002664
5520	-0.00052	0.003052	0.003052	0.002909
5525	-0.0005	0.003052	0.003662	0.003217
5530	-0.00045	0.002747	0.004272	0.003192
5535	-0.00045	0.002441	0.003662	0.002736
5540	-0.00059	0.002747	0.003052	0.002196
5545	-0.00073	0.002441	0.002441	0.001729
5550	-0.00057	0.002136	0.003052	0.001197
5555	-9.1e-05	0.001221	0.003967	0.000672
5560	0.000404	0.001221	0.004578	0.000453
5565	0.000638	0.001831	0.004883	0.000613
5570	0.000578	0.002136	0.004578	0.000842
5575	0.000398	0.002136	0.003967	0.000922
5580	0.000288	0.001526	0.004578	0.001083
5585	0.000327	0.001221	0.004578	0.001377
5590	0.000495	0.000916	0.004883	0.001611
5595	0.000611	0.000916	0.004578	0.001931
5600	0.000494	0.000916	0.004272	0.002044
5605	0.000237	0.00061	0.004883	0.001835
5610	1.28e-05	0.000305	0.006104	0.001514
5615	-0.00017	0.000305	0.005493	0.00137
5620	-0.00033	0.000916	0.005798	0.001532
5625	-0.00041	0.001526	0.006104	0.001673
5630	-0.00039	0.001831	0.006714	0.001688
5635	-0.00032	0.00061	0.007935	0.001676
5640	-0.00019	0	0.00824	0.00176
5645	2.57e-05	-0.00092	0.007935	0.001911
5650	0.000252	-0.00183	0.007629	0.001985
5655	0.000414	-0.00214	0.007629	0.001739
5660	0.000493	-0.00244	0.007629	0.00137
5665	0.000485	-0.00244	0.00885	0.001131
5670	0.000422	-0.00244	0.007629	0.001148
5675	0.000347	-0.00244	0.006409	0.001298
5680	0.000221	-0.00214	0.006409	0.001541
5685	-3.2e-05	-0.00275	0.007019	0.00184
5690	-0.00039	-0.00397	0.007324	0.00215
5695	-0.00071	-0.00366	0.007629	0.002537
5700	-0.00086	-0.00061	0.007629	0.002825
5705	-0.00081	-0.00061	0.007324	0.002908
5710	-0.00068	-0.00153	0.007935	0.002901
5715	-0.00057	-0.00275	0.008545	0.00298
5720	-0.00042	-0.00305	0.009766	0.002965
5725	-5.5e-05	-0.00214	0.010071	0.002494
5730	0.000455	-0.00214	0.00885	0.002067
5735	0.000783	-0.00214	0.009155	0.001881
5740	0.00077	-0.00244	0.00946	0.001918
5745	0.000553	-0.00397	0.00946	0.001979
5750	0.000274	-0.00488	0.009155	0.002154
5755	2.3e-05	-0.00427	0.00885	0.002363
5760	-0.00016	-0.00366	0.00885	0.002529
5765	-0.00026	-0.00427	0.00824	0.002345
5770	-0.0002	-0.00458	0.007935	0.002068
5775	-4.4e-05	-0.00427	0.007629	0.001724
5780	6.09e-05	-0.00397	0.007629	0.001452
5785	7.07e-05	-0.00336	0.007629	0.001117
5790	7.32e-05	-0.00336	0.007629	0.000676
5795	7.15e-05	-0.00305	0.007629	0.000209
5800	4.46e-06	-0.00183	0.007629	0.000165
5805	-0.00016	-0.00214	0.00824	0.000535
5810	-0.00037	-0.00244	0.00946	0.000847
5815	-0.00051	-0.00244	0.00946	0.000677
5820	-0.00044	-0.00275	0.00885	0.00047
5825	-0.00011	-0.00275	0.00824	0.000607
5830	0.00027	-0.00275	0.007935	0.000758
5835	0.000452	-0.00458	0.007935	0.000692
5840	0.000371	-0.00458	0.007629	0.000529
5845	0.000156	-0.00397	0.007324	0.000455
5850	-3.2e-05	-0.00244	0.006714	0.000455
5855	-0.0001	-0.00183	0.007324	0.000459
5860	-6.4e-05	-0.00214	0.009155	0.000375
5865	5.25e-06	-0.00244	0.009155	0.000143
5870	-9.3e-06	-0.00214	0.007935	-8e-05
5875	-2.6e-05	-0.00183	0.007629	-0.00024
5880	0.00016	-0.00275	0.007935	-0.00014
5885	0.000457	-0.00336	0.007935	-0.00026
5890	0.000552	-0.00366	0.007629	-0.0006
5895	0.00032	-0.00275	0.007019	-0.00061
5900	-0.00013	-0.00244	0.007019	-0.00023
5905	-0.00057	-0.00275	0.007629	-8.1e-05
5910	-0.00079	-0.00305	0.007935	-0.00014
5915	-0.00072	-0.00275	0.007629	-0.00024
5920	-0.00043	-0.00214	0.007935	-0.0003
5925	-5e-05	-0.00153	0.007935	-6e-05
5930	0.000282	-0.00183	0.007629	0.000142
5935	0.000512	-0.00214	0.007324	8.46e-05
5940	0.000646	-0.00275	0.007019	-8.1e-05
5945	0.000686	-0.00244	0.006409	-7.3e-05
5950	0.000662	-0.00244	0.006409	0.000159
5955	0.000687	-0.00244	0.007324	0.000304
5960	0.000761	-0.00214	0.007324	0.00048
5965	0.000636	-0.00153	0.006714	0.000683
5970	0.000181	-0.00122	0.005798	0.000933
5975	-0.00038	-0.00122	0.005493	0.000982
5980	-0.00074	-0.00183	0.005493	0.00101
5985	-0.00081	-0.00183	0.005493	0.001058
5990	-0.00066	-0.00214	0.005493	0.001156
5995	-0.00048	-0.00122	0.005188	0.0013
6000	-0.00044	-0.00092	0.004578	0.001208
6005	-0.00055	-0.00031	0.004578	0.000832
6010	-0.00061	-0.00031	0.005493	0.000363
6015	-0.00044	-0.00092	0.006409	0.000316
6020	-0.00016	-0.00061	0.006104	0.000522
6025	-1.5e-05	0	0.004578	0.000785
6030	-2.3e-06	0.000305	0.004883	0.000912
6035	5.47e-05	0	0.004578	0.000839
6040	0.000193	-0.00092	0.004272	0.000848
6045	0.000317	-0.00092	0.002747	0.000989
6050	0.000343	0	0.001831	0.00107
6055	0.000252	0.00061	0.001831	0.001073
6060	0.000108	0.001221	0.001831	0.001066
6065	8.91e-06	0.001221	0.001831	0.001233
6070	-1.3e-05	0.002441	0.002136	0.001697
6075	-1.5e-05	0.003052	0.002136	0.002061
6080	-4.8e-05	0.003052	0.001221	0.002233
6085	-0.00013	0.003357	0.001526	0.002203
6090	-0.00024	0.003052	0.003052	0.001811
6095	-0.00032	0.003357	0.003357	0.00104
6100	-0.00025	0.003357	0.002747	0.000118
6105	1.35e-05	0.003662	0.002136	-0.00039
6110	0.000331	0.004578	0.001831	-0.00039
6115	0.000536	0.001526	0.001526	-0.00014
6120	0.000608	0.000305	0.001831	-3.4e-07
6125	0.000598	0.000916	0.002136	-0.00016
6130	0.000589	0.002136	0.001831	-0.0003
6135	0.000573	0.003357	0.00061	-0.00023
6140	0.000412	0.003662	-0.00031	1.13e-05
6145	5.98e-05	0.003052	0	0.000234
6150	-0.00027	0.003052	0.001221	0.000309
6155	-0.00037	0.003052	0.00061	0.000225
6160	-0.00024	0.003967	0.00061	0.000155
6165	-0.00011	0.004883	0.001221	0.000231
6170	-5e-05	0.005188	0.001831	0.000385
6175	-4.6e-05	0.004272	0.001526	0.000459
6180	-3e-05	0.004578	0.001831	0.000544
6185	-3.2e-06	0.005493	0.001831	0.000522
6190	-2.7e-05	0.004578	0.001831	0.000549
6195	-0.00012	0.003967	0.002136	0.000684
6200	-0.00025	0.003967	0.002747	0.00093
6205	-0.00033	0.003662	0.002441	0.001231
6210	-0.00029	0.003052	0.002441	0.001622
6215	-0.00017	0.002747	0.002136	0.001744
6220	-3.9e-05	0.002136	0.001831	0.001943
6225	6.55e-05	0.002441	0.000305	0.002283
6230	0.000113	0.002136	0.00061	0.002531
6235	1.87e-05	0.001831	0.001526	0.002434
6240	-0.00025	0.002136	0.002747	0.00238
6245	-0.00054	0.002747	0.002441	0.002344
6250	-0.00066	0.003967	0.002441	0.002382
6255	-0.00049	0.005188	0.002441	0.002516
6260	-9e-05	0.004883	0.002441	0.00276
6265	0.000291	0.004272	0.002747	0.003145
6270	0.000461	0.003662	0.002136	0.003436
6275	0.000458	0.002747	0.001221	0.003518
6280	0.000416	0.002747	0.001221	0.003346
6285	0.000407	0.002747	0.001831	0.003293
6290	0.000379	0.002136	0.002747	0.003178
6295	0.000219	0.002441	0.002136	0.002983
6300	-9.2e-05	0.003052	0.001831	0.002894
6305	-0.0004	0.003967	0.001831	0.00306
6310	-0.00044	0.003357	0.002747	0.003364
6315	-0.00015	0.003357	0.003052	0.003346
6320	0.0003	0.003052	0.002441	0.003054
6325	0.000624	0.003662	0.002441	0.002812
6330	0.000663	0.003662	0.001831	0.002742
6335	0.000426	0.003052	0.002136	0.002911
6340	9.28e-05	0.002136	0.002441	0.003045
6345	-0.00016	0.002441	0.002747	0.003144
6350	-0.00031	0.003052	0.002747	0.003116
6355	-0.00048	0.003052	0.003052	0.003142
6360	-0.00065	0.003357	0.003967	0.003196
6365	-0.00073	0.002747	0.004272	0.002961
6370	-0.00073	0.002441	0.003967	0.002675
6375	-0.00079	0.002441	0.003662	0.002417
6380	-0.00077	0.001831	0.003052	0.002294
6385	-0.00039	0.001526	0.003967	0.002199
6390	0.000245	0.001221	0.004883	0.001976
6395	0.000754	0.001831	0.005188	0.001504
6400	0.000896	0.002136	0.004578	0.001227
6405	0.000727	0.002136	0.004272	0.001369
6410	0.00048	0.001831	0.004272	0.001522
6415	0.000389	0.001221	0.004578	0.001703
6420	0.00054	0.000916	0.005493	0.001986
6425	0.000769	0.000916	0.004883	0.00222
6430	0.000758	0.000916	0.003967	0.002129
6435	0.000391	0.000916	0.003967	0.001911
6440	-6.1e-05	0.00061	0.005188	0.001906
6445	-0.00032	0	0.005493	0.002059
6450	-0.00045	0.000305	0.005493	0.002222
6455	-0.00059	0.001221	0.005798	0.002206
6460	-0.00071	0.001526	0.006714	0.001895
6465	-0.00068	0.000916	0.007324	0.001519
6470	-0.00051	0.00061	0.007935	0.00145
6475	-0.00032	0	0.007935	0.001516
6480	-0.00017	-0.00092	0.007629	0.001534
6485	-1.4e-05	-0.00122	0.007935	0.00136
6490	0.000211	-0.00214	0.007935	0.001144
6495	0.000445	-0.00275	0.00824	0.001145
6500	0.000591	-0.00275	0.009155	0.001214
6505	0.00065	-0.00275	0.007324	0.001145
6510	0.000679	-0.00244	0.006714	0.001154
6515	0.000617	-0.00275	0.007019	0.001377
6520	0.000317	-0.00305	0.007935	0.001855
6525	-0.00019	-0.00427	0.008545	0.002544
6530	-0.00063	-0.00244	0.009155	0.002897
6535	-0.00081	0	0.007629	0.003085
6540	-0.00077	-0.00031	0.007629	0.003191
6545	-0.00067	-0.00214	0.007324	0.003212
6550	-0.00053	-0.00305	0.008545	0.00337
6555	-0.00025	-0.00305	0.009766	0.003252
6560	0.000155	-0.00275	0.009766	0.002908
6565	0.000472	-0.00244	0.008545	0.002656
6570	0.000524	-0.00244	0.00885	0.002672
6575	0.000345	-0.00275	0.00946	0.002659
6580	0.000122	-0.00458	0.008545	0.002604
6585	-2.4e-05	-0.00519	0.008545	0.002671
6590	-9.2e-05	-0.00366	0.00824	0.002825
6595	-9.5e-05	-0.00397	0.00824	0.002653
6600	-2.8e-05	-0.00488	0.007935	0.002291
6605	7.31e-05	-0.00427	0.007935	0.00188
6610	9.64e-05	-0.00397	0.007324	0.001517
6615	-1.3e-05	-0.00336	0.007019	0.001288
6620	-0.00016	-0.00336	0.007324	0.001135
6625	-0.00022	-0.00275	0.007324	0.00107
6630	-0.00017	-0.00244	0.007935	0.001313
6635	-6e-05	-0.00214	0.00824	0.001515
6640	2.34e-06	-0.00183	0.009155	0.001375
6645	-5e-05	-0.00153	0.00946	0.001143
6650	-0.00014	-0.00183	0.009155	0.000812
6655	-0.00013	-0.00214	0.00824	0.000537
6660	-1.5e-05	-0.00275	0.007935	0.000367
6665	0.000137	-0.00305	0.007629	0.000306
6670	0.000189	-0.00397	0.007935	5.43e-05
6675	0.000113	-0.00366	0.007324	-0.00014
6680	2.78e-05	-0.00305	0.007324	-0.00017
6685	3.16e-05	-0.00244	0.007019	9.78e-05
6690	0.000106	-0.00214	0.00824	0.000461
6695	0.000194	-0.00214	0.009155	0.000534
6700	0.000224	-0.00244	0.00824	0.00022
6705	0.000154	-0.00214	0.007629	-7.9e-05
6710	8.49e-05	-0.00183	0.007935	-0.00016
6715	0.000167	-0.00305	0.008545	-0.00015
6720	0.000324	-0.00427	0.00885	-0.00015
6725	0.000328	-0.00336	0.008545	-0.00032
6730	6.03e-05	-0.00275	0.007324	-0.00045
6735	-0.00036	-0.00305	0.006714	-0.0003
6740	-0.00065	-0.00305	0.007629	8.96e-05
6745	-0.00062	-0.00275	0.007629	0.00047
6750	-0.00033	-0.00244	0.007629	0.000449
6755	2.33e-05	-0.00183	0.007324	0.000319
6760	0.000282	-0.00122	0.007324	0.000127
6765	0.000361	-0.00153	0.007324	-0.00016
6770	0.000326	-0.00214	0.007019	-0.00039
6775	0.000314	-0.00244	0.006714	-0.00046
6780	0.000341	-0.00214	0.006409	-0.00038
6785	0.000357	-0.00275	0.006714	-0.00014
6790	0.000407	-0.00275	0.007629	0.000328
6795	0.000462	-0.00214	0.007324	0.000686
6800	0.000332	-0.00153	0.006714	0.000942
6805	-3e-05	-0.00153	0.005493	0.001227
6810	-0.00043	-0.00153	0.005493	0.001373
6815	-0.00066	-0.00183	0.005493	0.001548
6820	-0.00064	-0.00244	0.006104	0.001586
6825	-0.00041	-0.00214	0.005798	0.001456
6830	-0.00016	-0.00092	0.005188	0.001454
6835	-0.00015	-0.00031	0.004578	0.001269
6840	-0.00042	0.000305	0.004578	0.001086
6845	-0.00067	0.000305	0.005493	0.001136
6850	-0.00058	0	0.006409	0.001301
6855	-0.00023	-0.00061	0.005493	0.001294
6860	7.2e-05	0	0.004578	0.001145
6865	0.000249	0	0.004883	0.0009
6870	0.000355	-0.00031	0.004578	0.000849
6875	0.000394	-0.00092	0.003357	0.001069
6880	0.00036	-0.00061	0.002136	0.00122
6885	0.000265	0.000305	0.001831	0.001313
6890	0.000168	0.00061	0.001526	0.001284
6895	0.000131	0	0.002136	0.001311
6900	0.000118	0.001221	0.002747	0.00153
6905	3.23e-05	0.002747	0.002747	0.001759
6910	-0.00016	0.003357	0.002441	0.001837
6915	-0.0004	0.003662	0.001221	0.001833
6920	-0.00054	0.003052	0.002441	0.001664
6925	-0.00057	0.002441	0.003357	0.001285
6930	-0.0005	0.002747	0.003357	0.000739
6935	-0.00028	0.003052	0.002441	0.00046
6940	0.000102	0.004272	0.001221	0.000277
6945	0.000465	0.004272	0.001221	8.19e-05
6950	0.000685	0.000916	0.000916	-8.7e-05
6955	0.000755	0.00061	0.001526	-7.1e-05
6960	0.000736	0.001831	0.001831	7.61e-05
6965	0.000633	0.003357	0.001221	0.000237
6970	0.000394	0.003967	0.000305	0.000388
6975	2.05e-05	0.003662	0	0.000457
6980	-0.00035	0.003052	0.000916	0.000462
6985	-0.00047	0.003052	0.001221	0.000457
6990	-0.00027	0.003357	0.00061	0.000375
6995	1.18e-05	0.004883	0.001221	0.00064
7000	0.000163	0.005798	0.001831	0.000895
7005	0.000179	0.004883	0.001526	0.001101
7010	0.000173	0.004578	0.001831	0.001293
7015	0.000203	0.004578	0.001831	0.001294
7020	0.000189	0.004578	0.002136	0.001312
7025	4.8e-05	0.004272	0.002441	0.00128
7030	-0.00015	0.003967	0.002747	0.001395
7035	-0.00025	0.003967	0.002747	0.001762
7040	-0.00022	0.003357	0.003052	0.002064
7045	-0.00016	0.003052	0.002441	0.002063
7050	-0.0001	0.003052	0.002136	0.001906
7055	-1.3e-06	0.002441	0.001221	0.001828
7060	7.3e-05	0.002441	0.000305	0.001993
7065	1.7e-06	0.002747	0.000916	0.002213
7070	-0.00022	0.003052	0.001221	0.00246
7075	-0.00042	0.003052	0.001831	0.002672
7080	-0.00045	0.003662	0.002441	0.002916
7085	-0.0003	0.004883	0.002441	0.003213
7090	-7.1e-05	0.005188	0.002136	0.003357
7095	0.000138	0.004272	0.002136	0.00353
7100	0.000291	0.003357	0.002747	0.003735
7105	0.000388	0.003357	0.001831	0.003737
7110	0.000377	0.002747	0.00061	0.003504
7115	0.000214	0.002747	0.001221	0.003192
7120	-2.7e-05	0.002441	0.002136	0.002968
7125	-0.00028	0.002136	0.002136	0.002979
7130	-0.00053	0.002441	0.001221	0.003046
7135	-0.00071	0.003662	0.00061	0.003141
7140	-0.00063	0.004272	0.001221	0.003282
7145	-0.00023	0.003662	0.002136	0.003274
7150	0.000324	0.003052	0.003052	0.003047
7155	0.000753	0.003662	0.003052	0.002901
7160	0.000923	0.003662	0.002747	0.002973
7165	0.00086	0.003052	0.002136	0.003133
7170	0.000631	0.002441	0.002441	0.003372
7175	0.000266	0.001831	0.002441	0.003422
7180	-0.00015	0.002441	0.002441	0.003452
7185	-0.00047	0.003052	0.002441	0.003665
7190	-0.00062	0.003357	0.003052	0.003895
7195	-0.00062	0.002747	0.003357	0.003974
7200	-0.00058	0.003052	0.003357	0.003804
7205	-0.00059	0.002747	0.002747	0.003502
7210	-0.00062	0.002441	0.002441	0.002859
7215	-0.00048	0.002136	0.003052	0.002208
7220	-0.00012	0.001221	0.003967	0.001803
7225	0.000223	0.001526	0.004883	0.001677
7230	0.000374	0.001831	0.004578	0.001591
7235	0.000324	0.002441	0.004578	0.001531
7240	0.000157	0.002441	0.004272	0.001604
7245	4.16e-05	0.001831	0.004272	0.001592
7250	0.000156	0.001526	0.004883	0.001866
7255	0.000517	0.000916	0.004578	0.002281
7260	0.000818	0.00061	0.004272	0.002619
7265	0.00071	0.00061	0.003662	0.002829
7270	0.000284	0.00061	0.004272	0.002901
7275	-9.9e-05	0.000305	0.005188	0.002654
7280	-0.00031	0	0.005798	0.002286
7285	-0.00043	0.000305	0.005798	0.002129
7290	-0.00044	0.001526	0.006104	0.002046
7295	-0.00031	0.001831	0.006714	0.002156
7300	-0.00013	0.00061	0.007935	0.002194
7305	3.76e-05	-0.00031	0.008545	0.00215
7310	0.000168	-0.00061	0.00824	0.002048
7315	0.000242	-0.00031	0.007935	0.001987
7320	0.000258	-0.00122	0.007629	0.001732
7325	0.000295	-0.00183	0.007629	0.001538
7330	0.000431	-0.00275	0.008545	0.001595
7335	0.000647	-0.00275	0.00824	0.001677
7340	0.000829	-0.00244	0.006714	0.001602
7345	0.000814	-0.00275	0.006409	0.001611
7350	0.000503	-0.00305	0.007324	0.002
7355	-2.4e-05	-0.00305	0.007935	0.002611
7360	-0.00055	-0.00397	0.008545	0.003317
7365	-0.00088	-0.00153	0.008545	0.003824
7370	-0.00097	-0.00031	0.00824	0.003896
7375	-0.00092	-0.00092	0.007324	0.003989
7380	-0.00084	-0.00244	0.007629	0.003856
7385	-0.00072	-0.00275	0.00885	0.003519
7390	-0.00048	-0.00305	0.009766	0.003184
7395	-9.5e-05	-0.00214	0.009155	0.003133
7400	0.000219	-0.00214	0.00885	0.003195
7405	0.000292	-0.00244	0.00946	0.003211
7410	0.000204	-0.00305	0.009766	0.003121
7415	9.92e-05	-0.00458	0.009155	0.003137
7420	1.66e-05	-0.00519	0.00885	0.003113
7425	-0.00012	-0.00397	0.009155	0.003061
7430	-0.00033	-0.00427	0.00824	0.002964
7435	-0.00044	-0.00488	0.008545	0.00282
7440	-0.0003	-0.00427	0.007935	0.002581
7445	-1.9e-05	-0.00427	0.007324	0.002197
7450	0.000239	-0.00366	0.007019	0.001821
7455	0.000415	-0.00336	0.007324	0.001425
7460	0.000501	-0.00244	0.007629	0.001309
7465	0.000505	-0.00244	0.008545	0.001275
7470	0.000416	-0.00214	0.00885	0.001149
7475	0.000214	-0.00214	0.00946	0.000985
7480	7.16e-06	-0.00244	0.00946	0.000831
7485	-6.3e-05	-0.00244	0.008545	0.000681
7490	-8.6e-06	-0.00275	0.007935	0.000693
7495	7.56e-05	-0.00305	0.007324	0.000755
7500	9.2e-05	-0.00397	0.007324	0.000769
7505	-3.9e-05	-0.00458	0.007324	0.00068
7510	-0.00028	-0.00458	0.007019	0.000861
7515	-0.00047	-0.00336	0.007019	0.001135
7520	-0.00049	-0.00275	0.007629	0.00148
7525	-0.00033	-0.00244	0.00885	0.00167
7530	-7.1e-05	-0.00244	0.00946	0.001607
7535	0.000202	-0.00244	0.00824	0.001114
7540	0.000428	-0.00183	0.007935	0.000445
7545	0.00063	-0.00183	0.007935	6.26e-05
7550	0.000814	-0.00305	0.00824	7.19e-05
7555	0.000832	-0.00336	0.007629	-1.6e-05
7560	0.00052	-0.00305	0.007324	2.7e-05
7565	-7e-05	-0.00275	0.007019	0.000216
7570	-0.00065	-0.00336	0.007629	0.00056
7575	-0.00094	-0.00336	0.007324	0.000839
7580	-0.00083	-0.00336	0.007935	0.001006
7585	-0.00044	-0.00275	0.007935	0.000901
7590	1.61e-05	-0.00214	0.007324	0.000608
7595	0.00036	-0.00153	0.007324	0.00029
7600	0.000526	-0.00183	0.007019	0.000235
7605	0.000528	-0.00214	0.007019	0.000129
7610	0.000388	-0.00275	0.006409	0.00018
7615	0.000214	-0.00214	0.006409	0.00037
7620	0.000214	-0.00244	0.007324	0.000795
7625	0.000438	-0.00214	0.007629	0.00114
7630	0.000605	-0.00214	0.007324	0.001316
7635	0.000407	-0.00153	0.005798	0.001371
7640	-4.9e-05	-0.00153	0.005188	0.001293
7645	-0.00045	-0.00153	0.005188	0.00139
7650	-0.00063	-0.00183	0.004883	0.001762
7655	-0.0006	-0.00214	0.004883	0.002148
7660	-0.00043	-0.00153	0.005188	0.00246
7665	-0.00033	-0.00092	0.004883	0.002509
7670	-0.00041	-0.00092	0.004578	0.002038
7675	-0.0006	-0.00031	0.004883	0.001443
7680	-0.00067	-0.00031	0.005798	0.001126
7685	-0.00049	-0.00031	0.006104	0.00098
7690	-0.00019	-0.00031	0.005188	0.001002
7695	0.000103	0.000305	0.004883	0.001143
7700	0.000387	0.00061	0.004883	0.001387
7705	0.000636	-0.00031	0.004883	0.001523
7710	0.000678	-0.00061	0.003662	0.001617
7715	0.000471	-0.00031	0.002441	0.001673
7720	0.000179	0.00061	0.001526	0.0016
7725	-3.3e-05	0.00061	0.001221	0.001695
7730	-0.00014	0.00061	0.002136	0.001901
7735	-0.00023	0.001831	0.002136	0.002073
7740	-0.00038	0.002441	0.002136	0.002219
7745	-0.00059	0.003052	0.001526	0.002287
7750	-0.00077	0.003052	0.001221	0.002293
7755	-0.00082	0.002747	0.003052	0.002122
7760	-0.00071	0.002441	0.004272	0.001743
7765	-0.00045	0.002441	0.003357	0.00128
7770	-2.9e-05	0.002747	0.002136	0.000818
7775	0.000479	0.004272	0.001526	0.000611
7780	0.000872	0.003357	0.001831	0.0006
7785	0.001028	0.00061	0.002136	0.000614
7790	0.000986	0.000916	0.002747	0.000529
7795	0.000826	0.001831	0.002747	0.000378
7800	0.000579	0.003662	0.001831	0.000221
7805	0.000275	0.003662	0.00061	0.000318
7810	-4.4e-05	0.003662	0.000305	0.000447
7815	-0.00023	0.003662	0.001526	0.000551
7820	-0.00013	0.003357	0.001221	0.000688
7825	0.000155	0.003967	0.000916	0.000845
7830	0.000378	0.005188	0.001221	0.000999
7835	0.000398	0.005798	0.001526	0.001316
7840	0.000256	0.005188	0.001221	0.001518
7845	0.000105	0.004272	0.000916	0.001539
7850	7.33e-05	0.004883	0.001526	0.001358
7855	0.000147	0.004578	0.002136	0.001227
7860	0.000157	0.003662	0.002747	0.001378
7865	-1.1e-05	0.003357	0.003052	0.001603
7870	-0.00029	0.003967	0.003052	0.001934
7875	-0.00055	0.003052	0.003052	0.002293
7880	-0.0007	0.002747	0.002441	0.002612
7885	-0.00071	0.002136	0.002136	0.002746
7890	-0.00061	0.002441	0.00061	0.00267
7895	-0.00041	0.002747	0.000305	0.002679
7900	-0.0002	0.003052	0.000916	0.002655
7905	-9.8e-05	0.003357	0.001831	0.002687
7910	-8.5e-05	0.003357	0.002441	0.002986
7915	-4e-05	0.004272	0.002747	0.00328
7920	0.000107	0.005188	0.002441	0.003533
7925	0.000277	0.005188	0.002747	0.003739
7930	0.000326	0.004272	0.002747	0.003901
7935	0.000249	0.003662	0.002747	0.003719
7940	0.000117	0.003357	0.001526	0.003441
7945	-9.3e-05	0.003052	0.00061	0.00318
7950	-0.00032	0.003052	0.001221	0.003222
7955	-0.0004	0.002747	0.001526	0.003425
7960	-0.00032	0.002441	0.001526	0.003517
7965	-0.00025	0.002747	0.001526	0.003431
7970	-0.00021	0.003967	0.001831	0.003524
7975	-3.9e-06	0.003967	0.002136	0.003732
7980	0.000458	0.003052	0.002747	0.003739
7985	0.00096	0.003052	0.002747	0.003339
7990	0.001215	0.003357	0.002441	0.003143
7995	0.00112	0.003052	0.001831	0.003265
8000	0.000729	0.002441	0.002136	0.003445
8005	0.000189	0.002441	0.002136	0.003512
8010	-0.00028	0.002441	0.002441	0.003429
8015	-0.00056	0.002441	0.003052	0.003442
8020	-0.00065	0.003052	0.003052	0.003584
8025	-0.00058	0.003357	0.003662	0.00383
8030	-0.00048	0.003052	0.003967	0.003881
8035	-0.00052	0.002747	0.003052	0.003495
8040	-0.00073	0.003052	0.003052	0.003047
8045	-0.00089	0.002747	0.002747	0.002722
8050	-0.00075	0.002136	0.003357	0.002431
8055	-0.00032	0.001221	0.003967	0.002208
8060	0.000158	0.001526	0.004272	0.002132
8065	0.00042	0.001831	0.004578	0.002051
8070	0.000395	0.002441	0.004578	0.001989
8075	0.000216	0.002136	0.004272	0.001896
8080	0.000135	0.001526	0.004272	0.001918
8085	0.000326	0.000916	0.004578	0.002224
8090	0.000679	0.000916	0.004883	0.002684
8095	0.000866	0.000916	0.004883	0.002819
8100	0.000665	0.001221	0.004578	0.002513
8105	0.000239	0.000916	0.005188	0.002291
8110	-0.00013	0	0.005798	0.002357
8115	-0.0004	0	0.005798	0.002524
8120	-0.00065	0.000305	0.005493	0.002596
8125	-0.00079	0.001526	0.005798	0.002597
8130	-0.0007	0.001221	0.007019	0.002675
8135	-0.00039	0.00061	0.007324	0.00266
8140	-1.2e-05	-0.00031	0.007629	0.002603
8145	0.000292	-0.00061	0.007324	0.002423
8150	0.00046	-0.00061	0.007019	0.002048
8155	0.000537	-0.00153	0.007019	0.001668
8160	0.000622	-0.00214	0.007629	0.00152
8165	0.000713	-0.00275	0.009155	0.001768
8170	0.000781	-0.00244	0.007935	0.002058
8175	0.000818	-0.00244	0.006409	0.002313
8180	0.000707	-0.00214	0.006409	0.002684
8185	0.000327	-0.00183	0.007324	0.003226
8190	-0.00021	-0.00336	0.007935	0.003508
8195	-0.00062	-0.00397	0.00824	0.003608
8200	-0.00079	-0.00153	0.007935	0.003571
8205	-0.00084	-0.00031	0.007324	0.003599
8210	-0.00089	-0.00122	0.007324	0.003654
8215	-0.00089	-0.00305	0.008545	0.003584
8220	-0.00068	-0.00336	0.009155	0.003348
8225	-0.00024	-0.00336	0.010071	0.002875
8230	0.000247	-0.00214	0.00946	0.002435
8235	0.000447	-0.00244	0.009155	0.002445
8240	0.000283	-0.00244	0.010071	0.002663
8245	5.59e-05	-0.00366	0.00946	0.002756
8250	1.34e-05	-0.00458	0.008545	0.00275
8255	6.43e-05	-0.00427	0.00824	0.002827
8260	6.56e-05	-0.00336	0.00824	0.002813
8265	5.01e-05	-0.00427	0.00824	0.002673
8270	8e-05	-0.00488	0.007935	0.002427
8275	0.000104	-0.00458	0.007629	0.002126
8280	9.45e-05	-0.00336	0.007324	0.001735
8285	8.28e-05	-0.00366	0.007629	0.001447
8290	3.38e-05	-0.00336	0.007935	0.001282
8295	-6.7e-05	-0.00275	0.007629	0.001305
8300	-0.00013	-0.00244	0.007629	0.001532
8305	-0.00017	-0.00214	0.00885	0.001428
8310	-0.00026	-0.00214	0.00946	0.001076
8315	-0.00033	-0.00214	0.009155	0.000824
8320	-0.00022	-0.00244	0.00824	0.000759
8325	0.000101	-0.00275	0.007324	0.000845
8330	0.000453	-0.00336	0.007324	0.001078
8335	0.000612	-0.00427	0.007324	0.001218
8340	0.00051	-0.00458	0.007324	0.001229
8345	0.000222	-0.00397	0.007629	0.001136
8350	-0.00012	-0.00305	0.007019	0.000823
8355	-0.00034	-0.00275	0.007629	0.000618
8360	-0.00035	-0.00214	0.009155	0.000762
8365	-0.00021	-0.00183	0.009155	0.000828
8370	-7.6e-05	-0.00153	0.00885	0.000861
8375	-1.5e-05	-0.00153	0.008545	0.000904
8380	0.000132	-0.00183	0.008545	0.000589
8385	0.000405	-0.00336	0.00824	0.000238
8390	0.000526	-0.00366	0.007935	5.36e-05
8395	0.000258	-0.00305	0.007324	0.00025
8400	-0.00028	-0.00275	0.006714	0.00061
8405	-0.00073	-0.00336	0.007324	0.000935
8410	-0.00082	-0.00366	0.007629	0.00082
8415	-0.00055	-0.00336	0.00824	0.000462
8420	-0.00015	-0.00244	0.007935	0.000214
8425	0.000151	-0.00214	0.007935	0.000231
8430	0.000322	-0.00183	0.007629	0.0003
8435	0.000388	-0.00183	0.007324	0.000311
8440	0.000401	-0.00214	0.007324	5.58e-05
8445	0.000388	-0.00244	0.006409	2.36e-05
8450	0.000376	-0.00214	0.006104	0.000296
8455	0.000471	-0.00214	0.006714	0.000793
8460	0.000663	-0.00214	0.007019	0.001228
8465	0.000668	-0.00183	0.006714	0.001464
8470	0.000307	-0.00122	0.006409	0.001445
8475	-0.00021	-0.00122	0.005798	0.001296
8480	-0.00052	-0.00183	0.005798	0.001219
8485	-0.00048	-0.00244	0.005188	0.001217
8490	-0.00026	-0.00244	0.006104	0.001305
8495	-0.00015	-0.00122	0.005493	0.001618
8500	-0.00026	-0.00031	0.005188	0.001741
8505	-0.00054	0.000305	0.004578	0.001613
8510	-0.00076	-0.00031	0.004578	0.001522
8515	-0.00068	-0.00031	0.005798	0.00152
8520	-0.00032	-0.00092	0.005493	0.001363
8525	-2.6e-07	-0.00031	0.004883	0.001146
8530	0.00017	0	0.004578	0.001144
8535	0.000342	-0.00031	0.004272	0.001296
8540	0.000553	-0.00092	0.003662	0.001376
8545	0.000658	-0.00092	0.003052	0.001377
8550	0.000583	0.000305	0.002136	0.001289
8555	0.000372	0.000916	0.001831	0.00139
8560	6.18e-05	0.000916	0.001831	0.001679
8565	-0.00026	0.001221	0.002136	0.002082
8570	-0.00048	0.001831	0.002747	0.002286
8575	-0.00057	0.002441	0.002441	0.002217
8580	-0.00056	0.003357	0.001831	0.002054
8585	-0.00049	0.003052	0.001526	0.001982
8590	-0.00044	0.003662	0.003662	0.001732
8595	-0.00041	0.003052	0.003662	0.001208
8600	-0.00033	0.003357	0.002747	0.000668
8605	-0.00011	0.003967	0.002136	0.000617
8610	0.000227	0.004578	0.001221	0.000829
8615	0.000562	0.002747	0.001221	0.00076
8620	0.000812	0.00061	0.001831	0.000539
8625	0.000948	0.000916	0.002136	0.000366
8630	0.00092	0.002441	0.002136	0.000306
8635	0.00067	0.003052	0.000916	0.000469
8640	0.000234	0.003967	0	0.000769
8645	-0.00024	0.003357	0.00061	0.000918
8650	-0.00051	0.003052	0.001526	0.000758
8655	-0.00041	0.002747	0.00061	0.000532
8660	-9.2e-05	0.003967	-0.00031	0.000534
8665	0.000162	0.005188	0.00061	0.000521
8670	0.000205	0.005493	0.001221	0.000634
8675	0.000135	0.004578	0.001221	0.00075
8680	0.000136	0.004883	0.001526	0.000938
8685	0.000173	0.005188	0.001831	0.00106
8690	8.28e-05	0.004272	0.001831	0.001242
8695	-0.00014	0.003662	0.002136	0.001613
8700	-0.00038	0.003052	0.002441	0.001994
8705	-0.00049	0.003662	0.002136	0.002225
8710	-0.00044	0.003662	0.001831	0.002374
8715	-0.00023	0.003052	0.001831	0.002522
8720	-1.9e-05	0.002747	0.001526	0.002346
8725	8.96e-05	0.002441	0.00061	0.002317
8730	6.42e-05	0.002441	0.000305	0.002335
8735	-5e-05	0.002136	0.001221	0.002387
8740	-0.00014	0.002747	0.001831	0.002516
8745	-0.00012	0.003357	0.002441	0.002676
8750	-1.9e-05	0.004578	0.001831	0.002913
8755	7.94e-05	0.005188	0.002441	0.003296
8760	0.000109	0.004883	0.002747	0.003506
8765	8.4e-05	0.003967	0.003662	0.003357
8770	5.51e-05	0.003357	0.003052	0.003209
8775	4.56e-05	0.002747	0.001526	0.003276
8780	3.27e-05	0.002747	0.001526	0.003356
8785	9.73e-07	0.002441	0.001526	0.003529
8790	-6.2e-05	0.002136	0.001526	0.00357
8795	-0.00022	0.002136	0.002441	0.003439
8800	-0.00047	0.003662	0.001221	0.003272
8805	-0.00056	0.004272	0.002136	0.003368
8810	-0.00026	0.003662	0.002136	0.003499
8815	0.000357	0.003052	0.003052	0.00352
8820	0.000916	0.003052	0.002747	0.003343
8825	0.001109	0.002747	0.002441	0.00321
8830	0.000876	0.003052	0.002441	0.003444
8835	0.000384	0.003052	0.002441	0.003487
8840	-0.00011	0.002441	0.002441	0.003297
8845	-0.00045	0.002747	0.002441	0.003278
8850	-0.00062	0.003052	0.002747	0.003348
8855	-0.00062	0.003662	0.003052	0.003448
8860	-0.00045	0.003967	0.003662	0.003505
8865	-0.00027	0.003357	0.003967	0.003265
8870	-0.00029	0.003052	0.002747	0.002897
8875	-0.00052	0.002747	0.002747	0.002491
8880	-0.00066	0.002441	0.002441	0.002128
8885	-0.00045	0.001526	0.003662	0.001898
8890	1.26e-05	0.001221	0.004272	0.001828
8895	0.000447	0.001526	0.004883	0.001746
8900	0.000649	0.001831	0.005188	0.001683
8905	0.000591	0.002441	0.004578	0.001839
8910	0.00042	0.001831	0.004272	0.001977
8915	0.000325	0.001526	0.004272	0.002242
8920	0.00038	0.001221	0.004578	0.002594
8925	0.000492	0.000916	0.004272	0.003
8930	0.00044	0.001221	0.003967	0.003201
8935	0.000144	0.001221	0.003967	0.003133
8940	-0.00017	0.000916	0.004578	0.00297
8945	-0.00033	0	0.005493	0.002566
8950	-0.00038	0	0.005798	0.00197
8955	-0.00042	0.00061	0.006104	0.001676
8960	-0.00045	0.001526	0.006714	0.001828
8965	-0.00038	0.000916	0.007324	0.001981
8970	-0.00019	-0.00031	0.007935	0.00216
8975	9.95e-06	-0.00031	0.007935	0.002278
8980	0.000131	-0.00061	0.007935	0.002132
8985	0.000192	-0.00153	0.007935	0.001742
8990	0.000244	-0.00183	0.007935	0.001444
8995	0.000341	-0.00214	0.00824	0.00153
9000	0.000517	-0.00275	0.009155	0.001835
9005	0.000667	-0.00305	0.006714	0.00207
9010	0.000661	-0.00275	0.006409	0.00214
9015	0.000462	-0.00275	0.006714	0.002303
9020	0.000111	-0.00244	0.007935	0.002681
9025	-0.00027	-0.00397	0.00824	0.00298
9030	-0.00057	-0.00336	0.008545	0.003227
9035	-0.00078	-0.00061	0.007629	0.003516
9040	-0.00089	-0.00031	0.007629	0.003497
9045	-0.00091	-0.00153	0.007629	0.003208
9050	-0.00085	-0.00244	0.00824	0.00313
9055	-0.00055	-0.00305	0.010071	0.003109
9060	4.36e-05	-0.00305	0.010071	0.003064
9065	0.00062	-0.00244	0.009155	0.002881
9070	0.000821	-0.00244	0.010071	0.002588
9075	0.000626	-0.00305	0.010376	0.002358
9080	0.000287	-0.00397	0.009766	0.002284
9085	2.75e-05	-0.00488	0.00885	0.002287
9090	-8.1e-05	-0.00366	0.007935	0.002373
9095	-7.5e-05	-0.00336	0.00824	0.002355
9100	-4.5e-05	-0.00397	0.007935	0.002214
9105	-3.3e-05	-0.00458	0.00824	0.002135
9110	-1.7e-05	-0.00397	0.007935	0.002049
9115	2.47e-05	-0.00397	0.007935	0.001741
9120	6.42e-05	-0.00397	0.007935	0.001533
9125	6.15e-05	-0.00366	0.007935	0.001512
9130	3.01e-05	-0.00305	0.007629	0.001446
9135	-1.6e-06	-0.00244	0.007629	0.001296
9140	-7.3e-05	-0.00214	0.009155	0.001136
9145	-0.00022	-0.00183	0.009766	0.001068
9150	-0.00032	-0.00183	0.00946	0.000982
9155	-0.00021	-0.00244	0.008545	0.001003
9160	0.000101	-0.00275	0.007324	0.001225
9165	0.000367	-0.00305	0.007324	0.001371
9170	0.000385	-0.00458	0.007324	0.001217
9175	0.00019	-0.00488	0.007629	0.000825
9180	-5.5e-05	-0.00366	0.006714	0.000528
9185	-0.00021	-0.00275	0.007019	0.000367
9190	-0.00018	-0.00214	0.007935	0.000391
9195	-3.2e-05	-0.00244	0.009155	0.000451
9200	9.07e-05	-0.00183	0.009155	0.000463
9205	8.51e-05	-0.00153	0.00885	0.000126
9210	4.3e-05	-0.00153	0.008545	-0.0003
9215	0.000122	-0.00244	0.00824	-0.00039
9220	0.000263	-0.00427	0.007629	-0.00032
9225	0.000242	-0.00397	0.007324	-0.00013
9230	1.13e-05	-0.00305	0.007019	0.00024
9235	-0.00029	-0.00275	0.007324	0.000372
9240	-0.0005	-0.00305	0.00824	0.000322
9245	-0.00053	-0.00305	0.007935	0.000131
9250	-0.00042	-0.00305	0.00824	7.01e-06
9255	-0.00027	-0.00214	0.007935	-7.9e-06
9260	-0.00014	-0.00153	0.007629	1.3e-06
9265	-5.8e-05	-0.00153	0.007935	-8.2e-05
9270	5.57e-05	-0.00214	0.007019	-0.00031
9275	0.000289	-0.00244	0.006409	-0.00062
9280	0.000568	-0.00275	0.006104	-0.0006
9285	0.000806	-0.00244	0.007019	-0.00031
9290	0.000997	-0.00214	0.007324	0.0001
9295	0.001031	-0.00153	0.007019	0.000385
9300	0.000723	-0.00122	0.006104	0.00063
9305	0.000169	-0.00092	0.005493	0.001088
9310	-0.00031	-0.00122	0.005188	0.001366
9315	-0.00054	-0.00183	0.005188	0.001474
9320	-0.00057	-0.00214	0.005188	0.001435
9325	-0.00045	-0.00214	0.005493	0.001463
9330	-0.00032	-0.00092	0.005493	0.001683
9335	-0.00032	-0.00031	0.005188	0.001663
9340	-0.0005	0	0.005188	0.001377
9345	-0.00064	-0.00031	0.006104	0.001134
9350	-0.00051	-0.00031	0.006104	0.001146
9355	-0.00022	-0.00061	0.005493	0.001133
9360	-8.9e-06	0	0.004578	0.001078
9365	0.00015	0.000305	0.004578	0.001062
9370	0.000327	-0.00031	0.004578	0.001151
9375	0.000434	-0.00092	0.003967	0.001301
9380	0.000393	-0.00092	0.003052	0.00154
9385	0.000236	0.000305	0.002441	0.001757
9390	2e-05	0.00061	0.002136	0.001918
9395	-0.00018	0.000305	0.002136	0.001983
9400	-0.00026	0.000916	0.002747	0.001987
9405	-0.00024	0.002441	0.002747	0.001817
9410	-0.0003	0.003052	0.002747	0.001603
9415	-0.00046	0.003662	0.001221	0.001438
9420	-0.00058	0.003662	0.002136	0.001374
9425	-0.00056	0.003357	0.003662	0.001122
9430	-0.00035	0.003052	0.003052	0.000597
9435	3.09e-05	0.003357	0.002441	0.000223
9440	0.000418	0.004578	0.001831	0.000305
9445	0.00065	0.005493	0.001526	0.000616
9450	0.000716	0.002136	0.001831	0.00085
9455	0.000693	0.000916	0.002441	0.000753
9460	0.00066	0.001526	0.002441	0.000702
9465	0.000654	0.002747	0.001831	0.000748
9470	0.000577	0.003662	0.000305	0.000852
9475	0.000273	0.003357	-0.00031	0.001161
9480	-0.00019	0.002747	0.000916	0.0012
9485	-0.00054	0.002441	0.001221	0.001007
9490	-0.00056	0.002441	0	0.000824
9495	-0.0003	0.003662	0.000305	0.000596
9500	2.48e-05	0.005188	0.001221	0.000546
9505	0.0002	0.004883	0.001831	0.000681
9510	0.000176	0.004272	0.001221	0.000848
9515	0.0001	0.004578	0.001526	0.001
9520	4.83e-05	0.005188	0.002136	0.001315
9525	-4.7e-05	0.004578	0.002441	0.001518
9530	-0.00018	0.003662	0.003052	0.001622
9535	-0.00027	0.003662	0.002747	0.001837
9540	-0.00028	0.003357	0.002747	0.001896
9545	-0.00026	0.003052	0.002441	0.001762
9550	-0.00021	0.003052	0.002441	0.001841
9555	-3.8e-05	0.002747	0.001831	0.002136
9560	0.000224	0.002136	0.000305	0.002458
9565	0.000403	0.002441	0.000305	0.00276
9570	0.000354	0.002136	0.000916	0.002981
9575	0.00012	0.002441	0.002136	0.003221
9580	-0.00011	0.003052	0.002747	0.003435
9585	-0.00023	0.004578	0.002441	0.003514
9590	-0.00022	0.004883	0.002136	0.003513
9595	-0.00014	0.004883	0.002441	0.003673
9600	-6.9e-05	0.004272	0.002441	0.003642
9605	-5e-05	0.003357	0.002136	0.003362
9610	-7.2e-05	0.003052	0.00061	0.003035
9615	-0.0001	0.002747	0.001221	0.002815
9620	-7.8e-05	0.002747	0.001526	0.002744
9625	-4.3e-05	0.002136	0.001831	0.002827
9630	-0.00014	0.002441	0.001831	0.002896
9635	-0.00027	0.003662	0.001831	0.00307
9640	-0.0002	0.004578	0.001526	0.003196
9645	0.000118	0.003662	0.002441	0.003131
9650	0.000487	0.003357	0.002441	0.003054
9655	0.000745	0.003357	0.002747	0.00288
9660	0.000787	0.003662	0.002441	0.002838
9665	0.00056	0.003052	0.002136	0.003052
9670	0.000177	0.002747	0.002136	0.00312
9675	-0.00024	0.002136	0.002441	0.003148
9680	-0.00065	0.002441	0.002747	0.003524
9685	-0.0009	0.003357	0.002747	0.003969
9690	-0.00086	0.003967	0.003967	0.003884
9695	-0.00063	0.003662	0.004272	0.003431
9700	-0.00041	0.003357	0.003357	0.003115
9705	-0.00039	0.003052	0.002747	0.002795
9710	-0.00049	0.002441	0.002747	0.002357
9715	-0.0004	0.002136	0.003357	0.001969
9720	-3.2e-05	0.001526	0.004272	0.00166
9725	0.000378	0.001526	0.004883	0.001528
9730	0.000609	0.001831	0.004883	0.001436
9735	0.00061	0.002441	0.004578	0.001462
9740	0.00045	0.002136	0.004578	0.001518
9745	0.00029	0.001831	0.004578	0.001614
9750	0.000304	0.001221	0.005188	0.00184
9755	0.000566	0.001221	0.005188	0.002228
9760	0.000913	0.000916	0.004578	0.002522
9765	0.001027	0.000916	0.003967	0.002437
9770	0.000803	0.000916	0.004272	0.002132
9775	0.000377	0.00061	0.004883	0.001897
9780	-0.00015	-0.00031	0.005493	0.001827
9785	-0.00063	-0.00031	0.005188	0.001829
9790	-0.0009	0.000916	0.006104	0.00175
9795	-0.00087	0.001831	0.007324	0.001682
9800	-0.00067	0.000916	0.007935	0.001591
9805	-0.00043	-0.00031	0.00824	0.001613
9810	-0.00025	0	0.00824	0.001588
9815	-0.00017	-0.00092	0.007935	0.001204
9820	-0.00014	-0.00183	0.007629	0.00076
9825	-2.4e-05	-0.00275	0.007629	0.000764
9830	0.000208	-0.00336	0.008545	0.000985
9835	0.000474	-0.00305	0.007935	0.001161
9840	0.000668	-0.00244	0.006714	0.001303
9845	0.000716	-0.00183	0.006409	0.001454
9850	0.000542	-0.00214	0.007019	0.001775
9855	0.000153	-0.00275	0.007935	0.002059
9860	-0.0003	-0.00397	0.00824	0.002477
9865	-0.00061	-0.00214	0.00824	0.002899
9870	-0.00065	0	0.007324	0.003061
9875	-0.00054	-0.00061	0.007629	0.002976
9880	-0.00049	-0.00183	0.007629	0.002899
9885	-0.00046	-0.00275	0.008545	0.002894
9890	-0.00024	-0.00336	0.010071	0.00257
9895	0.000182	-0.00275	0.00946	0.002305
9900	0.000554	-0.00275	0.00885	0.002186
9905	0.000654	-0.00275	0.010071	0.002226
9910	0.000499	-0.00305	0.009766	0.002283
9915	0.000237	-0.00427	0.009155	0.002293
9920	1.67e-05	-0.00519	0.008545	0.002288
9925	-0.00013	-0.00397	0.008545	0.002205
9930	-0.00029	-0.00397	0.00824	0.00214
9935	-0.00041	-0.00458	0.00824	0.001883
9940	-0.00039	-0.00427	0.00824	0.001608
9945	-0.00023	-0.00336	0.007629	0.00135
9950	-2.2e-05	-0.00336	0.007629	0.001226
9955	0.000148	-0.00275	0.007935	0.001048
9960	0.000248	-0.00244	0.007935	0.000842
9965	0.000276	-0.00214	0.00824	0.000675
9970	0.000205	-0.00214	0.008545	0.00061
9975	-1.6e-05	-0.00183	0.00946	0.000608
9980	-0.0003	-0.00183	0.00946	0.000694
9985	-0.00043	-0.00183	0.009155	0.000842
9990	-0.00029	-0.00214	0.007935	0.000751
[truncated: 498,002+ more rows]

## Sheet: Fig2C
Time (ms)	PE/PC+casp1+hGSDMD
0	7.62939
1	7.78198
2	7.62939
3	7.32422
4	7.17163
5	7.62939
6	7.93457
7	8.08716
8	7.78198
9	7.47681
10	7.32422
11	7.62939
12	8.08716
13	8.69751
14	8.54492
15	8.54492
16	8.39233
17	8.39233
18	8.54492
19	8.69751
20	8.23975
21	8.08716
22	8.39233
23	8.54492
24	8.54492
25	8.54492
26	8.54492
27	8.69751
28	9.00269
29	9.00269
30	8.69751
31	8.39233
32	7.93457
33	8.39233
34	8.39233
35	8.69751
36	8.23975
37	8.23975
38	8.54492
39	8.69751
40	9.00269
41	9.00269
42	8.69751
43	8.23975
44	8.08716
45	8.39233
46	9.00269
47	9.00269
48	8.69751
49	8.8501
50	8.54492
51	8.69751
52	8.54492
53	8.39233
54	8.23975
55	8.39233
56	8.54492
57	8.8501
58	8.69751
59	8.69751
60	8.8501
61	8.8501
62	8.54492
63	8.23975
64	7.93457
65	7.93457
66	7.78198
67	8.08716
68	8.54492
69	8.54492
70	8.23975
71	8.08716
72	8.08716
73	8.08716
74	8.08716
75	7.78198
76	7.78198
77	8.23975
78	8.39233
79	8.39233
80	7.78198
81	7.01904
82	7.01904
83	7.17163
84	7.47681
85	7.47681
86	7.17163
87	7.17163
88	6.71387
89	6.71387
90	6.56128
91	6.40869
92	6.71387
93	6.86646
94	6.86646
95	6.86646
96	7.01904
97	6.71387
98	6.71387
99	7.01904
100	7.47681
101	7.17163
102	7.01904
103	7.01904
104	7.17163
105	7.01904
106	6.56128
107	6.40869
108	5.64575
109	5.64575
110	5.79834
111	6.2561
112	6.40869
113	6.40869
114	6.40869
115	6.86646
116	6.40869
117	6.40869
118	6.40869
119	6.2561
120	6.2561
121	6.40869
122	6.71387
123	6.40869
124	6.10352
125	6.10352
126	6.40869
127	6.71387
128	6.86646
129	6.86646
130	6.71387
131	6.2561
132	6.10352
133	6.40869
134	6.56128
135	6.71387
136	6.40869
137	6.71387
138	6.71387
139	6.71387
140	6.56128
141	6.2561
142	6.40869
143	6.71387
144	7.17163
145	7.62939
146	7.62939
147	7.47681
148	7.17163
149	7.01904
150	6.86646
151	6.71387
152	6.71387
153	6.86646
154	6.86646
155	7.01904
156	7.32422
157	7.32422
158	7.32422
159	6.86646
160	6.56128
161	6.40869
162	6.2561
163	6.2561
164	6.56128
165	7.01904
166	7.62939
167	7.93457
168	8.39233
169	8.08716
170	8.08716
171	8.23975
172	8.54492
173	8.69751
174	8.54492
175	7.93457
176	7.62939
177	7.62939
178	7.93457
179	8.08716
180	8.23975
181	8.39233
182	8.39233
183	8.39233
184	8.54492
185	8.54492
186	8.69751
187	8.69751
188	9.00269
189	9.00269
190	9.30786
191	9.00269
192	8.69751
193	8.54492
194	8.69751
195	8.69751
196	8.39233
197	8.39233
198	8.23975
199	8.08716
200	8.08716
201	8.23975
202	8.08716
203	7.93457
204	7.93457
205	8.39233
206	8.54492
207	8.54492
208	8.54492
209	8.54492
210	8.54492
211	8.39233
212	8.8501
213	8.8501
214	8.8501
215	8.8501
216	9.15527
217	9.00269
218	9.00269
219	9.00269
220	9.00269
221	9.00269
222	9.00269
223	9.00269
224	8.54492
225	8.23975
226	8.39233
227	8.54492
228	8.8501
229	8.39233
230	8.39233
231	8.23975
232	8.54492
233	9.00269
234	9.15527
235	9.15527
236	8.69751
237	8.69751
238	8.69751
239	8.69751
240	8.39233
241	8.23975
242	8.39233
243	8.54492
244	8.69751
245	8.69751
246	8.23975
247	7.78198
248	7.47681
249	7.47681
250	7.47681
251	7.47681
252	7.32422
253	7.32422
254	7.32422
255	7.32422
256	7.01904
257	6.86646
258	6.86646
259	7.01904
260	7.01904
261	7.47681
262	7.17163
263	7.01904
264	7.01904
265	7.32422
266	7.47681
267	7.62939
268	7.17163
269	7.01904
270	6.86646
271	6.86646
272	6.86646
273	6.56128
274	6.40869
275	6.40869
276	6.56128
277	7.01904
278	7.17163
279	7.01904
280	6.86646
281	6.86646
282	6.86646
283	6.86646
284	6.86646
285	6.56128
286	6.56128
287	6.86646
288	7.01904
289	7.17163
290	6.86646
291	6.71387
292	6.71387
293	6.71387
294	6.40869
295	6.10352
296	5.95093
297	6.2561
298	6.71387
299	6.56128
300	6.71387
301	6.71387
302	6.71387
303	6.56128
304	6.71387
305	6.86646
306	6.71387
307	6.86646
308	6.56128
309	6.56128
310	6.71387
311	7.01904
312	6.86646
313	6.86646
314	6.86646
315	7.01904
316	7.17163
317	6.86646
318	6.86646
319	7.17163
320	7.62939
321	7.93457
322	8.08716
323	7.47681
324	7.17163
325	7.47681
326	7.62939
327	7.78198
328	7.32422
329	7.17163
330	7.32422
331	7.78198
332	8.39233
333	8.69751
334	8.69751
335	8.39233
336	8.39233
337	8.69751
338	8.8501
339	9.15527
340	9.61304
341	9.46045
342	9.00269
343	8.54492
344	8.54492
345	8.23975
346	8.08716
347	8.39233
348	8.8501
349	8.8501
350	8.8501
351	9.00269
352	9.00269
353	8.69751
354	9.00269
355	9.15527
356	9.30786
357	9.30786
358	9.15527
359	9.15527
360	9.30786
361	9.15527
362	9.00269
363	8.8501
364	8.8501
365	8.8501
366	8.69751
367	8.54492
368	8.54492
369	9.00269
370	9.00269
371	9.15527
372	9.46045
373	9.46045
374	9.30786
375	9.30786
376	9.46045
377	9.30786
378	9.00269
379	8.54492
380	8.54492
381	8.8501
382	9.30786
383	9.61304
384	9.46045
385	9.15527
386	9.15527
387	9.30786
388	9.30786
389	8.8501
390	8.54492
391	8.54492
392	8.69751
393	8.69751
394	8.69751
395	8.54492
396	8.39233
397	8.39233
398	8.39233
399	8.54492
400	8.69751
401	8.8501
402	8.8501
403	8.8501
404	8.8501
405	8.69751
406	8.54492
407	8.54492
408	8.39233
409	8.54492
410	8.54492
411	8.69751
412	8.8501
413	8.8501
414	8.69751
415	8.39233
416	7.93457
417	7.62939
418	7.93457
419	7.62939
420	7.62939
421	7.62939
422	7.47681
423	7.17163
424	7.47681
425	7.78198
426	7.78198
427	7.78198
428	7.62939
429	7.93457
430	7.93457
431	8.23975
432	8.08716
433	7.62939
434	7.32422
435	7.32422
436	7.62939
437	7.93457
438	7.47681
439	7.01904
440	6.56128
441	6.71387
442	7.01904
443	7.47681
444	7.17163
445	7.32422
446	7.47681
447	7.78198
448	8.23975
449	8.23975
450	8.23975
451	7.47681
452	7.01904
453	7.17163
454	7.17163
455	7.32422
456	7.01904
457	7.47681
458	7.78198
459	7.93457
460	8.08716
461	7.32422
462	7.17163
463	7.32422
464	7.47681
465	7.17163
466	6.86646
467	6.86646
468	7.01904
469	6.86646
470	7.32422
471	7.62939
472	7.47681
473	7.47681
474	7.32422
475	7.47681
476	7.47681
477	7.32422
478	7.47681
479	7.62939
480	7.62939
481	8.08716
482	7.78198
483	7.78198
484	7.47681
485	7.62939
486	7.93457
487	7.93457
488	7.78198
489	7.62939
490	7.78198
491	7.62939
492	7.93457
493	7.93457
494	7.78198
495	7.32422
496	7.47681
497	7.78198
498	8.23975
499	8.39233
500	8.54492
501	8.8501
502	9.30786
503	9.46045
504	9.46045
505	9.30786
506	9.30786
507	9.30786
508	9.15527
509	8.69751
510	8.54492
511	8.8501
512	9.00269
513	9.30786
514	9.15527
515	9.00269
516	8.69751
517	8.8501
518	9.30786
519	9.61304
520	9.46045
521	9.46045
522	9.61304
523	9.91821
524	10.2234
525	9.91821
526	9.76562
527	9.30786
528	9.30786
529	9.30786
530	9.61304
531	9.91821
532	9.61304
533	9.46045
534	9.61304
535	9.91821
536	10.0708
537	10.2234
538	9.76562
539	9.76562
540	9.61304
541	9.61304
542	9.61304
543	9.46045
544	9.15527
545	9.30786
546	9.46045
547	9.76562
548	9.46045
549	9.46045
550	9.15527
551	9.00269
552	9.30786
553	9.61304
554	9.46045
555	9.30786
556	9.46045
557	9.30786
558	9.46045
559	9.61304
560	9.30786
561	9.30786
562	9.46045
563	9.30786
564	9.00269
565	8.69751
566	9.00269
567	9.00269
568	9.00269
569	9.00269
570	9.15527
571	9.00269
572	9.00269
573	9.30786
574	9.46045
575	9.15527
576	9.15527
577	9.15527
578	9.15527
579	9.30786
580	9.30786
581	9.00269
582	8.39233
583	7.93457
584	8.08716
585	8.23975
586	8.39233
587	7.93457
588	7.93457
589	7.62939
590	7.78198
591	8.23975
592	8.39233
593	7.78198
594	7.47681
595	7.47681
596	7.78198
597	7.93457
598	8.08716
599	7.62939
600	7.78198
601	7.62939
602	7.62939
603	7.78198
604	7.62939
605	7.32422
606	7.17163
607	7.47681
608	7.32422
609	7.47681
610	7.62939
611	7.93457
612	7.78198
613	7.78198
614	8.08716
615	7.78198
616	7.78198
617	7.47681
618	7.17163
619	7.32422
620	7.62939
621	7.47681
622	7.17163
623	6.86646
624	7.01904
625	7.47681
626	7.78198
627	7.93457
628	7.78198
629	7.62939
630	7.47681
631	7.32422
632	7.47681
633	7.17163
634	7.17163
635	7.01904
636	7.47681
637	7.47681
638	7.47681
639	7.47681
640	7.78198
641	8.08716
642	7.93457
643	7.62939
644	7.78198
645	8.08716
646	7.93457
647	7.78198
648	7.17163
649	7.32422
650	7.78198
651	8.08716
652	8.54492
653	8.23975
654	8.23975
655	7.93457
656	7.93457
657	7.93457
658	8.23975
659	8.39233
660	8.23975
661	7.93457
662	7.93457
663	8.23975
664	8.39233
665	8.69751
666	8.8501
667	9.15527
668	9.46045
669	9.46045
670	9.46045
671	9.46045
672	9.46045
673	9.91821
674	9.76562
675	9.61304
676	9.46045
677	9.61304
678	9.91821
679	10.0708
680	9.91821
681	9.76562
682	9.61304
683	9.76562
684	9.76562
685	9.91821
686	10.2234
687	10.0708
688	10.5286
689	10.2234
690	10.2234
691	9.76562
692	9.46045
693	9.30786
694	9.15527
695	9.15527
696	9.30786
697	9.46045
698	9.00269
699	9.00269
700	9.46045
701	9.91821
702	10.0708
703	10.0708
704	9.91821
705	9.91821
706	10.0708
707	10.0708
708	10.0708
709	9.76562
710	9.30786
711	9.46045
712	9.61304
713	9.76562
714	9.76562
715	9.46045
716	9.91821
717	10.0708
718	10.376
719	10.2234
720	10.0708
721	9.61304
722	9.61304
723	9.30786
724	9.46045
725	9.76562
726	9.91821
727	10.0708
728	9.91821
729	9.61304
730	9.61304
731	9.46045
732	9.61304
733	9.76562
734	10.0708
735	9.61304
736	9.00269
737	8.69751
738	9.00269
739	9.30786
740	9.46045
741	9.61304
742	9.46045
743	9.76562
744	10.0708
745	10.2234
746	10.0708
747	9.46045
748	8.8501
749	8.39233
750	8.08716
751	8.08716
752	8.23975
753	7.93457
754	8.08716
755	8.08716
756	7.78198
757	7.62939
758	7.93457
759	8.23975
760	8.54492
761	8.54492
762	8.69751
763	8.8501
764	8.54492
765	8.39233
766	8.39233
767	8.23975
768	8.23975
769	8.08716
770	8.08716
771	8.08716
772	8.23975
773	8.23975
774	8.08716
775	7.78198
776	7.62939
777	7.78198
778	8.08716
779	7.93457
780	7.93457
781	7.93457
782	7.62939
783	7.93457
784	8.23975
785	8.23975
786	7.78198
787	7.93457
788	7.78198
789	8.08716
790	8.23975
791	8.23975
792	8.08716
793	7.78198
794	7.93457
795	8.08716
796	8.39233
797	8.23975
798	7.62939
799	7.78198
800	8.08716
801	8.08716
802	8.08716
803	8.23975
804	8.08716
805	8.08716
806	8.39233
807	8.23975
808	8.08716
809	7.62939
810	7.62939
811	7.78198
812	8.23975
813	8.23975
814	8.23975
815	8.23975
816	8.39233
817	8.23975
818	8.23975
819	8.39233
820	8.23975
821	8.23975
822	8.23975
823	8.69751
824	9.00269
825	8.8501
826	8.54492
827	8.39233
828	8.39233
829	8.39233
830	8.39233
831	8.54492
832	9.00269
833	9.61304
834	10.0708
835	10.6812
836	10.376
837	10.376
838	10.376
839	10.2234
840	10.0708
841	9.61304
842	9.15527
843	9.00269
844	9.76562
845	10.0708
846	10.0708
847	9.91821
848	9.61304
849	9.76562
850	10.2234
851	10.6812
852	10.6812
853	10.2234
854	10.2234
855	10.0708
856	10.6812
857	10.5286
858	10.5286
859	10.376
860	10.0708
861	9.91821
862	9.76562
863	9.61304
864	9.46045
865	9.30786
866	9.30786
867	9.61304
868	10.376
869	10.0708
870	9.91821
871	10.0708
872	10.0708
873	10.0708
874	9.91821
875	10.0708
876	10.2234
877	10.376
878	10.0708
879	10.2234
880	10.2234
881	10.2234
882	10.5286
883	10.5286
884	10.5286
885	10.6812
886	10.6812
887	10.6812
888	10.8337
889	10.8337
890	10.6812
891	10.2234
892	9.91821
893	10.2234
894	10.6812
895	10.8337
896	10.2234
897	9.76562
898	9.91821
899	10.0708
900	10.2234
901	10.2234
902	10.0708
903	9.61304
904	9.76562
905	9.61304
906	9.76562
907	9.61304
908	9.46045
909	9.61304
910	10.0708
911	10.0708
912	9.91821
913	9.30786
914	9.15527
915	9.00269
916	8.8501
917	8.8501
918	9.00269
919	9.00269
920	9.00269
921	8.54492
922	8.39233
923	8.23975
924	8.23975
925	8.69751
926	9.15527
927	9.30786
928	9.15527
929	8.8501
930	8.54492
931	8.69751
932	8.8501
933	9.00269
934	9.00269
935	8.39233
936	8.08716
937	7.93457
938	7.93457
939	7.93457
940	7.78198
941	7.78198
942	8.08716
943	8.8501
944	9.15527
945	9.30786
946	9.00269
947	8.69751
948	8.69751
949	8.39233
950	8.39233
951	8.08716
952	7.93457
953	7.93457
954	8.08716
955	8.39233
956	8.54492
957	8.69751
958	8.23975
959	8.39233
960	8.39233
961	8.23975
962	8.23975
963	8.08716
964	8.23975
965	8.39233
966	8.69751
967	8.69751
968	8.23975
969	8.23975
970	8.23975
971	8.54492
972	8.54492
973	8.54492
974	8.39233
975	8.39233
976	8.39233
977	8.39233
978	8.54492
979	8.39233
980	8.54492
981	8.54492
982	8.54492
983	8.54492
984	8.39233
985	8.54492
986	8.54492
987	8.69751
988	8.8501
989	9.15527
990	8.69751
991	8.54492
992	8.8501
993	9.00269
994	9.15527
995	8.54492
996	8.39233
997	8.69751
998	9.15527
999	9.76562
1000	10.2234
1001	10.2234
1002	10.2234
1003	10.5286
1004	10.6812
1005	10.8337
1006	10.6812
1007	10.376
1008	9.91821
1009	9.76562
1010	9.76562
1011	9.61304
1012	9.76562
1013	9.46045
1014	9.76562
1015	9.76562
1016	10.0708
1017	10.2234
1018	10.5286
1019	10.6812
1020	10.2234
1021	10.6812
1022	10.8337
1023	10.6812
1024	10.6812
1025	10.5286
1026	10.8337
1027	10.8337
1028	10.6812
1029	10.376
1030	10.0708
1031	10.376
1032	10.5286
1033	10.5286
1034	10.2234
1035	10.6812
1036	10.6812
1037	10.6812
1038	10.8337
1039	10.5286
1040	10.2234
1041	10.376
1042	10.8337
1043	10.5286
1044	10.376
1045	9.91821
1046	10.0708
1047	10.376
1048	10.6812
1049	10.9863
1050	10.9863
1051	10.376
1052	10.0708
1053	10.0708
1054	10.5286
1055	10.5286
1056	10.376
1057	10.2234
1058	10.5286
1059	10.6812
1060	10.6812
1061	10.376
1062	10.0708
1063	10.0708
1064	10.2234
1065	10.6812
1066	10.6812
1067	10.5286
1068	10.0708
1069	10.0708
1070	10.2234
1071	10.0708
1072	10.2234
1073	10.0708
1074	10.2234
1075	10.0708
1076	10.0708
1077	10.2234
1078	10.0708
1079	10.0708
1080	9.46045
1081	9.46045
1082	9.46045
1083	9.76562
1084	9.30786
1085	9.00269
1086	9.00269
1087	8.8501
1088	8.69751
1089	8.08716
1090	8.23975
1091	8.39233
1092	8.69751
1093	9.30786
1094	9.30786
1095	9.15527
1096	9.00269
1097	8.8501
1098	9.00269
1099	9.15527
1100	8.69751
1101	8.54492
1102	8.39233
1103	8.54492
1104	8.8501
1105	8.69751
1106	8.69751
1107	8.69751
1108	9.00269
1109	8.54492
1110	8.54492
1111	8.54492
1112	8.39233
1113	8.69751
1114	8.8501
1115	9.00269
1116	8.8501
1117	8.39233
1118	7.93457
1119	7.78198
1120	7.78198
1121	8.08716
1122	8.39233
1123	8.54492
1124	8.69751
1125	8.69751
1126	8.8501
1127	8.69751
1128	8.39233
1129	8.54492
1130	8.69751
1131	8.8501
1132	9.00269
1133	9.00269
1134	8.23975
1135	8.23975
1136	8.39233
1137	8.54492
1138	8.8501
1139	8.69751
1140	9.00269
1141	9.15527
1142	9.15527
1143	9.15527
1144	8.69751
1145	8.8501
1146	9.00269
1147	9.00269
1148	8.69751
1149	8.8501
1150	8.39233
1151	8.69751
1152	8.8501
1153	9.15527
1154	9.15527
1155	9.00269
1156	8.69751
1157	8.39233
1158	9.00269
1159	9.61304
1160	9.46045
1161	9.15527
1162	9.00269
1163	9.30786
1164	9.61304
1165	10.0708
1166	9.91821
1167	10.0708
1168	10.2234
1169	10.2234
1170	10.2234
1171	10.376
1172	10.376
1173	10.376
1174	10.2234
1175	10.5286
1176	10.6812
1177	10.5286
1178	10.376
1179	10.2234
1180	10.0708
1181	10.376
1182	10.5286
1183	10.6812
1184	10.6812
1185	10.8337
1186	10.9863
1187	11.1389
1188	10.8337
1189	10.8337
1190	10.6812
1191	10.8337
1192	11.1389
1193	11.1389
1194	10.8337
1195	10.5286
1196	10.376
1197	10.5286
1198	10.8337
1199	10.6812
1200	10.376
1201	10.8337
1202	11.4441
1203	11.2915
1204	11.4441
1205	10.8337
1206	10.9863
1207	10.8337
1208	11.1389
1209	11.1389
1210	11.2915
1211	11.1389
1212	10.6812
1213	11.1389
1214	11.5967
1215	11.5967
1216	11.1389
1217	11.1389
1218	11.2915
1219	11.4441
1220	11.5967
1221	11.4441
1222	11.1389
1223	10.9863
1224	10.9863
1225	10.8337
1226	10.8337
1227	10.8337
1228	10.5286
1229	10.6812
1230	10.6812
1231	11.2915
1232	11.1389
1233	10.8337
1234	11.1389
1235	11.1389
1236	11.1389
1237	10.9863
1238	10.8337
1239	10.6812
1240	10.8337
1241	10.9863
1242	10.8337
1243	10.9863
1244	10.6812
1245	10.6812
1246	10.2234
1247	10.0708
1248	9.76562
1249	9.30786
1250	9.30786
1251	9.46045
1252	9.76562
1253	9.76562
1254	9.46045
1255	8.8501
1256	8.54492
1257	9.00269
1258	9.61304
1259	10.0708
1260	10.0708
1261	9.91821
1262	9.76562
1263	9.76562
1264	9.61304
1265	9.76562
1266	9.30786
1267	9.15527
1268	9.00269
1269	9.00269
1270	9.15527
1271	8.69751
1272	8.54492
1273	8.54492
1274	8.54492
1275	9.00269
1276	9.00269
1277	9.00269
1278	9.15527
1279	9.46045
1280	9.30786
1281	9.76562
1282	9.46045
1283	9.00269
1284	9.00269
1285	8.69751
1286	8.69751
1287	8.8501
1288	9.00269
1289	9.46045
1290	9.30786
1291	9.30786
1292	9.00269
1293	9.00269
1294	9.00269
1295	8.8501
1296	8.69751
1297	9.00269
1298	9.15527
1299	9.00269
1300	9.00269
1301	9.30786
1302	9.61304
1303	9.30786
1304	9.00269
1305	9.00269
1306	9.00269
1307	9.00269
1308	9.30786
1309	9.15527
1310	9.00269
1311	9.00269
1312	9.30786
1313	9.61304
1314	9.76562
1315	9.61304
1316	9.15527
1317	9.00269
1318	9.15527
1319	9.46045
1320	9.61304
1321	9.30786
1322	9.15527
1323	9.30786
1324	9.30786
1325	9.46045
1326	9.30786
1327	9.30786
1328	9.30786
1329	9.15527
1330	9.76562
1331	10.0708
1332	9.91821
1333	10.2234
1334	10.8337
1335	11.4441
1336	11.5967
1337	11.2915
1338	11.2915
1339	11.4441
1340	11.1389
1341	11.1389
1342	10.6812
1343	10.376
1344	10.2234
1345	10.6812
1346	11.1389
1347	11.1389
1348	10.8337
1349	10.376
1350	10.376
1351	10.6812
1352	11.2915
1353	11.1389
1354	11.1389
1355	11.1389
1356	11.2915
1357	11.5967
1358	11.7493
1359	11.7493
1360	11.5967
1361	11.2915
1362	10.9863
1363	10.6812
1364	10.6812
1365	10.2234
1366	10.2234
1367	10.5286
1368	11.2915
1369	11.4441
1370	11.5967
1371	11.2915
1372	11.5967
1373	12.0544
1374	12.0544
1375	12.0544
1376	11.5967
1377	11.2915
1378	11.2915
1379	11.2915
1380	10.9863
1381	10.5286
1382	10.5286
1383	10.5286
1384	10.9863
1385	11.5967
1386	11.9019
1387	11.5967
1388	11.2915
1389	11.1389
1390	11.7493
1391	11.9019
1392	11.7493
1393	11.5967
1394	11.2915
1395	11.1389
1396	11.2915
1397	11.5967
1398	10.9863
1399	10.6812
1400	10.8337
1401	11.2915
1402	11.5967
1403	11.4441
1404	11.4441
1405	11.5967
1406	11.5967
1407	11.4441
1408	10.9863
1409	10.6812
1410	10.5286
1411	10.8337
1412	10.8337
1413	10.8337
1414	10.5286
1415	10.2234
1416	10.2234
1417	9.76562
1418	9.46045
1419	9.30786
1420	9.15527
1421	9.15527
1422	9.61304
1423	9.76562
1424	10.376
1425	10.376
1426	10.2234
1427	10.2234
1428	10.0708
1429	9.91821
1430	9.61304
1431	9.61304
1432	9.30786
1433	9.30786
1434	9.30786
1435	9.46045
1436	9.61304
1437	9.15527
1438	9.15527
1439	9.30786
1440	9.30786
1441	8.8501
1442	8.8501
1443	8.8501
1444	9.00269
1445	9.30786
1446	9.76562
1447	10.0708
1448	9.91821
1449	9.91821
1450	9.61304
1451	9.61304
1452	9.61304
1453	9.30786
1454	9.46045
1455	9.61304
1456	9.91821
1457	10.0708
1458	9.76562
1459	9.61304
1460	9.46045
1461	9.46045
1462	9.76562
1463	10.0708
1464	9.76562
1465	9.30786
1466	9.15527
1467	9.15527
1468	9.15527
1469	9.00269
1470	9.00269
1471	9.46045
1472	9.91821
1473	9.76562
1474	9.61304
1475	9.15527
1476	9.00269
1477	9.15527
1478	9.46045
1479	9.91821
1480	10.0708
1481	9.76562
1482	9.30786
1483	9.46045
1484	9.61304
1485	9.76562
1486	9.76562
1487	9.76562
1488	10.0708
1489	9.61304
1490	9.91821
1491	10.5286
1492	10.6812
1493	10.376
1494	9.91821
1495	9.91821
1496	9.61304
1497	10.0708
1498	10.376
1499	10.8337
1500	11.1389
1501	11.4441
1502	11.2915
1503	11.1389
1504	10.9863
1505	11.1389
1506	11.5967
1507	11.5967
1508	11.1389
1509	10.5286
1510	10.5286
1511	10.8337
1512	10.9863
1513	11.1389
1514	11.4441
1515	11.7493
1516	11.7493
1517	11.7493
1518	11.5967
1519	11.5967
1520	11.2915
1521	11.4441
1522	11.9019
1523	12.0544
1524	11.7493
1525	11.4441
1526	10.9863
1527	11.2915
1528	11.5967
1529	11.7493
1530	10.9863
1531	10.6812
1532	10.6812
1533	11.1389
1534	11.7493
1535	12.0544
1536	11.9019
1537	11.7493
1538	12.0544
1539	12.207
1540	12.5122
1541	11.7493
1542	11.5967
1543	11.4441
1544	11.1389
1545	11.4441
1546	11.5967
1547	11.7493
1548	11.5967
1549	11.7493
1550	11.7493
1551	11.7493
1552	11.4441
1553	11.2915
1554	11.4441
1555	11.7493
1556	11.9019
1557	12.207
1558	12.0544
1559	11.9019
1560	11.7493
1561	11.7493
1562	11.4441
1563	11.1389
1564	11.1389
1565	11.4441
1566	11.2915
1567	11.4441
1568	11.4441
1569	11.1389
1570	11.1389
1571	11.2915
1572	11.4441
1573	11.7493
1574	11.5967
1575	11.5967
1576	11.7493
1577	11.7493
1578	11.4441
1579	11.1389
1580	10.6812
1581	10.376
1582	10.2234
1583	10.376
1584	10.2234
1585	10.376
1586	10.376
1587	10.376
1588	10.5286
1589	10.5286
1590	10.5286
1591	10.376
1592	10.376
1593	10.5286
1594	10.5286
1595	10.2234
1596	9.76562
1597	9.61304
1598	9.46045
1599	9.61304
1600	10.0708
1601	10.0708
1602	9.91821
1603	9.61304
1604	9.46045
1605	9.61304
1606	9.91821
1607	9.91821
1608	9.91821
1609	9.76562
1610	9.61304
1611	10.0708
1612	10.2234
1613	10.5286
1614	10.376
1615	10.376
1616	10.0708
1617	9.61304
1618	9.00269
1619	8.54492
1620	8.8501
1621	9.15527
1622	9.61304
1623	9.76562
1624	9.91821
1625	9.76562
1626	9.76562
1627	10.2234
1628	10.0708
1629	9.91821
1630	9.61304
1631	9.30786
1632	9.30786
1633	9.76562
1634	9.91821
1635	9.46045
1636	9.30786
1637	9.15527
1638	9.30786
1639	9.46045
1640	9.76562
1641	9.91821
1642	9.76562
1643	9.76562
1644	9.91821
1645	10.2234
1646	9.76562
1647	9.61304
1648	9.91821
1649	10.0708
1650	10.376
1651	10.5286
1652	10.376
1653	10.0708
1654	10.2234
1655	10.5286
1656	10.6812
1657	10.6812
1658	10.6812
1659	10.2234
1660	10.0708
1661	9.76562
1662	10.0708
1663	10.0708
1664	10.6812
1665	10.9863
1666	10.9863
1667	11.2915
1668	11.4441
1669	11.5967
1670	11.7493
1671	11.7493
1672	11.5967
1673	11.4441
1674	11.1389
1675	10.9863
1676	11.1389
1677	11.4441
1678	11.2915
1679	11.1389
1680	10.9863
1681	11.2915
1682	11.5967
1683	11.9019
1684	12.0544
1685	11.9019
1686	11.9019
1687	12.0544
1688	12.3596
1689	12.3596
1690	12.0544
1691	11.7493
1692	11.7493
1693	11.4441
1694	11.5967
1695	11.9019
1696	11.7493
1697	11.7493
1698	11.9019
1699	12.0544
1700	12.0544
1701	11.9019
1702	11.7493
1703	12.3596
1704	12.207
1705	12.0544
1706	12.3596
1707	12.207
1708	12.0544
1709	12.0544
1710	12.5122
1711	12.3596
1712	12.207
1713	12.3596
1714	12.3596
1715	12.6648
1716	12.3596
1717	12.207
1718	12.207
1719	12.3596
1720	12.3596
1721	12.0544
1722	12.0544
1723	11.9019
1724	11.9019
1725	12.0544
1726	12.5122
1727	12.5122
1728	12.3596
1729	11.7493
1730	11.4441
1731	11.9019
1732	12.0544
1733	11.9019
1734	11.7493
1735	11.5967
1736	11.4441
1737	11.5967
1738	11.7493
1739	12.207
1740	11.9019
1741	11.4441
1742	11.2915
1743	11.5967
1744	11.7493
1745	11.1389
1746	10.8337
1747	10.8337
1748	10.8337
1749	10.6812
1750	10.2234
1751	10.0708
1752	10.0708
1753	10.376
1754	10.5286
1755	10.376
1756	10.2234
1757	10.2234
1758	10.6812
1759	10.9863
1760	10.9863
1761	10.6812
1762	10.2234
1763	10.2234
1764	10.6812
1765	10.9863
1766	10.9863
1767	10.6812
1768	10.2234
1769	10.2234
1770	10.0708
1771	9.91821
1772	9.76562
1773	9.61304
1774	9.76562
1775	9.91821
1776	9.91821
1777	10.0708
1778	10.0708
1779	9.91821
1780	10.2234
1781	10.2234
1782	10.2234
1783	10.2234
1784	9.76562
1785	9.91821
1786	10.0708
1787	10.2234
1788	10.2234
1789	10.2234
1790	10.0708
1791	10.2234
1792	10.5286
1793	10.5286
1794	10.376
1795	9.91821
1796	9.76562
1797	9.76562
1798	9.91821
1799	10.376
1800	10.0708
1801	9.76562
1802	9.61304
1803	9.61304
1804	9.76562
1805	10.0708
1806	9.91821
1807	9.91821
1808	10.2234
1809	10.2234
1810	10.0708
1811	10.2234
1812	10.2234
1813	10.376
1814	10.6812
1815	10.376
1816	10.5286
1817	10.5286
1818	10.5286
1819	10.8337
1820	11.1389
1821	11.2915
1822	10.5286
1823	10.2234
1824	10.376
1825	10.6812
1826	10.6812
1827	10.2234
1828	10.376
1829	10.6812
1830	11.2915
1831	11.5967
1832	11.2915
1833	11.2915
1834	11.5967
1835	12.0544
1836	12.207
1837	12.6648
1838	12.3596
1839	12.3596
1840	11.7493
1841	11.1389
1842	11.1389
1843	11.4441
1844	11.9019
1845	11.7493
1846	11.9019
1847	11.7493
1848	11.9019
1849	11.7493
1850	11.9019
1851	12.207
1852	12.3596
1853	12.3596
1854	12.5122
1855	12.8174
1856	12.3596
1857	12.3596
1858	12.207
1859	12.3596
1860	12.5122
1861	11.7493
1862	11.9019
1863	11.7493
1864	12.0544
1865	12.207
1866	12.3596
1867	12.3596
1868	12.5122
1869	12.8174
1870	13.2752
1871	13.2752
1872	12.3596
1873	12.0544
1874	12.0544
1875	12.207
1876	12.5122
1877	12.5122
1878	12.5122
1879	12.8174
1880	12.97
1881	12.97
1882	12.6648
1883	12.6648
1884	12.207
1885	12.0544
1886	12.0544
1887	12.5122
1888	12.5122
1889	12.5122
1890	12.5122
1891	12.3596
1892	12.3596
1893	12.5122
1894	12.5122
1895	12.3596
1896	12.0544
1897	12.0544
1898	12.0544
1899	12.0544
1900	12.0544
1901	11.7493
1902	11.7493
1903	11.9019
1904	11.7493
1905	11.7493
1906	11.9019
1907	11.9019
1908	12.0544
1909	12.207
1910	12.3596
1911	12.3596
1912	12.0544
1913	11.5967
1914	10.9863
1915	11.1389
1916	10.6812
1917	10.5286
1918	10.5286
1919	10.6812
1920	10.5286
1921	10.5286
1922	10.2234
1923	10.2234
1924	11.1389
1925	11.1389
1926	11.4441
1927	11.5967
1928	11.2915
1929	11.1389
1930	10.8337
1931	10.8337
1932	10.6812
1933	10.376
1934	9.91821
1935	10.0708
1936	9.91821
1937	9.76562
1938	9.61304
1939	10.0708
1940	10.0708
1941	10.2234
1942	10.376
1943	10.5286
1944	10.376
1945	10.2234
1946	10.5286
1947	10.6812
1948	10.6812
1949	10.376
1950	10.0708
1951	10.0708
1952	9.91821
1953	9.91821
1954	9.91821
1955	9.76562
1956	9.91821
1957	10.376
1958	10.6812
1959	10.8337
1960	10.6812
1961	10.5286
1962	10.8337
1963	10.8337
1964	10.8337
1965	10.5286
1966	9.91821
1967	9.61304
1968	9.91821
1969	10.0708
1970	10.2234
1971	10.2234
1972	10.0708
1973	10.5286
1974	10.376
1975	10.5286
1976	10.5286
1977	10.0708
1978	10.5286
1979	10.5286
1980	10.5286
1981	10.6812
1982	10.376
1983	10.2234
1984	10.2234
1985	10.2234
1986	10.6812
1987	10.8337
1988	10.8337
1989	10.8337
1990	10.9863
1991	11.2915
1992	11.1389
1993	10.8337
1994	10.8337
1995	10.5286
1996	10.6812
1997	10.5286
1998	10.9863
[truncated: 12,515 more rows]

## Sheet: Fig3A
PE/PC	PIP2	PIP3
32.8001	2.62124	2.81348
25.1702	2.40819	2.25984
23.4706	3.29645	2.58905
27.208	1.99803	1.75174
26.385	2.20236	4.28186
23.3451	2.21855	3.38073
28.6177	1.84352	2.15228
26.2327	2.6319	3.72884
26.7978	2.38204	5.55923
25.2024	2.64081	1.19803
26.8825	3.51036	3.22574
28.5379	2.92171	2.54227
25.616	2.34205	2.62208
28.9292	3.20799	1.73354
28.783	2.28815	3.09592
26.0936	2.27631	1.17021
27.9142	2.84748	3.58898
31.5753	2.00054	2.01106
30.9722	1.85539	3.36798
28.2421	1.175	2.71689
23.6484	2.34146	2.14997
29.1066	1.81908	2.04982
27.4505	3.01337	2.75797
24.169	2.63165	3.42927
25.6895	2.64293	1.79116
26.7228	1.94443	2.98938
27.5185	2.82842	3.75257
26.9135	2.65753	0.97666
29.6197	1.89229	3.16048
25.3658	3.00202	2.33937
27.4933	1.77339	2.80247
28.3547	2.6927	2.12493
26.7314	2.54569	3.62333
25.6257	2.49927	2.45131
25.128	2.38767	1.36133
29.2908	1.84017	2.77027
27.6736	2.10298	2.33464
22.7429	2.5637	3.50464
26.7361	1.65793	2.96357
25.975	2.19583	2.16992
26.3771	2.79321	2.96663
29.2228	2.68291	1.7676
26.6701	2.89338	3.20043
22.1314	1.51681	2.52147
27.5759	2.65044	3.74358
27.2233	2.25912	2.04773
29.0335	2.81447	2.23971
29.01	2.41211	3.53329
24.4578	3.31324	1.8913
31.0426	2.55011	3.10468
29.5005	2.26295	4.14703
29.6696	2.39122	2.76923
31.0914	2.10124	3.06286
23.5345	2.78743	2.37459
23.2025	1.82526	3.29907
20.0055	1.95107	3.30739
30.2894	2.09063	3.46085
23.7659	2.11682	2.92799
27.3497	1.90708	3.63221
24.9817	2.34523	1.55272
29.3881	2.97274	3.62351
26.7987	2.7204	3.24876
25.7406	3.5706	2.73034
24.6231	2.87309	1.59534
28.3037	2.26843	3.08442
31.5919	2.60822	3.3147
25.751	2.79349	2.72417
31.2483	1.36635	1.29292
28.0817	2.1144	2.91769
28.6564	2.2638	2.26713
30.1947	2.54786	1.07171
22.3366	2.70615	3.08788
22.8514	2.91861	3.14139
32.0913	1.73255	1.32859
26.8546	2.65824	3.68656
25.6959	2.25555	2.21047
27.57	2.83114	1.72276
26.5022	3.25874	2.26195
27.7531	2.31638	3.10236
27.3935	1.90013	2.48719
25.494	3.33385	3.6846
30.1492	2.45451	2.80353
30.213	2.0264	2.07259
29.388	2.59603	2.83643
25.981	2.18212	3.66372
31.7652	2.92402	2.47423
26.0519	2.34173	3.56364
27.9331	3.34587	2.96356
27.3231	2.22089	3.95949
29.257	2.38148	1.14301
25.0903	2.87889	2.51619
27.5178	1.99737	1.60349
24.4807	2.56541	0.756619
28.2345	1.8804	3.52751
30.9341	2.18232	2.5879
26.09	2.75254	2.95763
23.8414	1.91923	3.54446
25.8369	2.50971	4.91303
27.8684	2.06459	3.04479
26.8545	3.74263	2.84593
24.1412	2.0858	3.06484
24.6201	1.75628	3.80872
25.9333	3.09181	2.71785
23.6146	2.10208	2.53504
28.1458	2.23365	3.03965
26.3214	2.27914	2.60005
24.9704	2.65297	3.6128
24.9746	2.85353	2.50216
25.8947	2.37106	1.56147
29.4006	2.62326	1.31221
30.0597	2.46075	3.54878
26.7684	2.18919	2.19549
27.6715	2.39683	3.83566
27.5188	2.11112	3.29882
25.1143	2.46551	0.84915
27.9582	2.06614	2.40796
28.428	3.30134	2.21229
22.2886	1.16774	1.0871
32.0541	3.04286	2.71819
26.7605	2.40436	2.19556
25.3676	1.64406	3.76409
27.8471	1.56551	2.34153
27.5514	2.38175	2.8033
27.4596	2.40828	2.62464
28.1299	1.94673	4.17992
26.7413	2.99986	3.18486
28.2159	2.43988	2.49099
23.6868	2.13862	4.19117
29.9559	3.14405	3.25263
28.3208	3.10519	3.11042
31.1981	1.76528	3.35892
30.2761	2.64743	2.28612
28.2202	3.59033	3.42619
24.7369	2.28338	2.79475
31.3192	1.94861	3.16929
26.6805	3.29126	2.29674
28.8371	2.34471	3.28957
24.2869	2.10403	1.70039
30.3452	2.26866	3.98717
25.6089	2.43817	3.37133
22.5454	1.93498	2.21304
25.7372	2.3971	1.7886
29.0567	2.45939	3.266
32.2365	2.3979	2.28806
29.9984	3.38574	2.15438
25.657	2.45031	1.82345
24.7162	2.45902	3.25695
22.0515	2.89222	2.53462
27.2134	2.75487	3.42242
28.4396	2.4613	2.10315
25.3722	3.83683	3.77201
28.0437	2.1664	2.50049
32.1712	1.8865	2.86693
21.9947	2.52309	2.7703
28.5208	2.51228	1.54595
25.71	1.92296	3.00153
29.6987	2.94426	3.14643
26.0447	2.19721	1.9534
26.5067	2.4991	1.73623
24.7945	3.03974	5.27768
31.8151	2.48025	2.49649
26.1899	3.3394	1.858
29.7848	1.40783	2.82361
30.9073	1.36535	1.96088
25.5376	2.14345	3.12172
22.8335	2.76986	2.42104
24.4176	3.43765	3.87168
26.9175	2.30492	2.50344
27.8656	2.52408	3.23549
28.8292	2.61007	3.95419
26.5855	2.22688	3.9196
29.6254	1.87039	2.40124
28.5544	1.50576	2.42641
30.6622	3.06142	2.18228
26.5558	3.00353	2.05277
26.7838	2.81094	2.3726
29.9273	2.36743	1.8743
27.3515	2.30769	4.03478
24.6461	1.66579	3.08783
28.0573	3.24704	2.15178
23.0816	1.72913	2.45166
21.31	2.86574	2.78742
24.6761	2.88519	3.21201
28.1854	2.31971	2.51828
24.0395	2.22109	3.31687
29.1006	2.56391	1.41443
29.5127	1.71427	3.72399
24.5359	2.27927	3.10215
27.2573	1.93919	4.85382
26.5278	3.3285	2.03089
24.4155	2.48647	2.39134
29.1015	2.30872	2.02147
24.7376	2.45681	3.16586
30.2038	2.57965	0.231397
25.3703	2.16822	3.31926
29.6392	1.706	2.77317
25.9922	2.21063	2.6582
26.4747	2.31032	4.53903
26.3985	2.26365	4.9729
24.362	1.30716	3.29343
27.4554	1.98608	2.29278
28.5713	1.89304	3.73566
26.9008	3.3686	1.80242
28.5794	2.78849	2.83033
23.6587	2.93898	2.178
26.7867	3.55803	1.98843
25.4395	2.08813	3.04648
22.1141	1.98898	3.22631
26.3373	2.82142	3.14759
23.8507	2.20391	3.14444
28.6208	2.63575	2.91312
24.9256	2.50851	2.90164
30.1347	1.68432	3.5603
26.793	2.51509	3.46396
27.8238	1.8591	1.52512
28.3559	1.89161	3.36884
30.4442	2.66725	2.89778
29.2523	2.92982	3.0768
24.6093	1.60587	3.83529
26.0984	2.00539	3.15813
28.7258	3.079	2.45009
27.7959	2.70849	4.06968
26.3249	2.73473	2.64146
32.621	1.42173	3.49055
24.1661	3.084	2.42455
27.2879	2.19916	2.07514
28.7243	2.81144	3.08661
19.5741	2.26668	2.40822
24.8859	3.02801	2.21787
25.7603	2.39497	2.57712
28.0457	3.22206	3.06422
27.6589	1.93861	3.00065
24.1256	4.34027	2.32903
28.5875	1.38698	1.76254
26.1729	2.40377	3.10134
22.3653	1.77569	0.968816
24.6129	3.23249	3.71362
22.2456	2.08442	2.1406
24.7491	2.26756	1.59754
27.6267	2.81515	2.63792
25.0194	2.30883	2.64745
26.4779	1.74035	3.79223
22.438	2.29526	1.73692
25.5006	1.21391	3.11949
29.3203	3.0964	2.3229
25.8349	2.79814	1.94211
28.2206	2.14221	3.02663
28.6685	2.28554	3.3903
27.1253	2.01558	3.48961
24.1373	2.25803	2.81848
26.2953	2.13592	3.04895
29.0977	3.11889	2.54153
28.3016	2.13648	2.15169
24.1314	2.0587	3.27747
30.2886	1.74735	3.8124
27.3544	1.83479	2.88302
27.1201	2.58537	3.67308
28.137	2.60383	3.56316
27.1849	2.26838	2.9587
26.0381	2.738	2.08593
24.201	2.17147	2.04089
27.4708	2.28779	2.03593
28.7341	2.17802	2.41549
25.3752	2.76156	4.02091
27.7931	2.63312	2.7975
23.5098	2.02557	3.73823
31.2916	2.32263	2.26528
29.7341	1.69615	2.71334
26.9787	2.69059	3.33083
23.9344	2.69706	3.45128
26.1388	2.42552	3.17018
26.9414	2.87788	2.47149
21.6702	1.61071	1.90362
26.9941	2.31731	2.24678
26.2673	2.67171	2.49594
27.1331	2.19072	3.52218
27.7102	2.39281	2.07493
35.0622	1.93892	2.66471
27.0975	2.08161	2.22683
32.9517	3.67195	3.29284
29.4165	2.08759	2.39099
26.3756	1.20799	2.5004
27.4421	2.08606	2.83518
24.1559	2.62288	3.09951
25.2965	2.07819	1.85056
34.8555	3.0398	3.89361
28.2338	2.53437	1.64668
25.9594	2.98642	2.86168
20.2951	1.47075	2.61295
26.9179	2.32373	4.11753
23.1632	1.9512	3.99574
28.5031	2.2967	3.3583
28.3554	1.67153	0.731095
28.523	2.02767	3.23507
31.2357	2.28894	1.89787
22.1717	2.62371	3.12949
28.5891	0.945941	3.5763
30.6759	2.6213	1.91479
23.8217	2.58988	3.11524
23.955	2.31584	2.78071
26.3027	2.22868	2.58437
27.7638	2.03366	2.32007
29.4502	1.9748	2.17567
23.7635	2.05294	2.60717
23.2732	2.83078	4.22842
28.9973	1.54189	2.91656
24.9956	2.86018	3.45505
30.2258	2.75094	2.02791
28.7827	3.39725	2.26931
26.3074	2.66372	1.65561
29.7971	2.60775	3.29232
26.228	2.11602	2.58876
27.5377	1.76762	1.55834
24.4616	1.72047	2.2447
25.4475	2.03468	2.61326
25.7104	1.85013	3.53334
29.2258	2.82918	3.57969
25.024	2.28155	2.54288
25.5365	2.87241	3.06246
24.151	1.94517	1.99272
28.6791	2.00834	2.59941
27.1715	2.37603	3.23072
29.5944	3.25004	3.14396
28.7803	1.77494	2.12803
25.2991	1.98444	1.5314
28.5376	2.52289	2.35139
28.4986	2.39819	1.62724
28.0842	2.34288	3.86049
19.7629	2.5202	2.89755
23.9135	2.03681	1.80521
29.1583	2.24437	4.08448
22.8693	1.89403	3.81415
26.1021	2.23166	3.24981
31.2447	1.94549	2.68621
28.7477	2.09637	2.48708
34.4352	2.11771	2.62555
30.1785	2.45957	3.30944
31.0425	2.49368	3.25609
27.882	1.64784	3.07339
30.1368	3.14406	2.76144
24.3283	2.45661	2.2956
30.3258	2.57443	1.57379
29.5897	2.12974	2.81774
29.2029	2.242	2.01086
30.0112	1.93657	1.50293
29.1003	2.09706	1.40918
25.8939	2.80255	4.64007
27.3725	2.17238	3.22173
26.4447	2.34779	2.80713
27.924	2.33453	3.28002
29.9849	2.11332	2.64628
27.0776	1.92052	2.3901
28.9448	2.61288	3.16214
24.3418	2.94166	2.51014
27.8068	1.54704	4.20237
32.3516	2.5706	3.59244
23.783	4.00233	3.57707
29.0132	2.7901	1.12054
26.861	2.53969	3.22563
33.1731	2.15858	2.9891
25.9974	2.11171	2.90496
24.4965	1.98498	4.2158
25.5543	2.67709	3.19419
25.6143	2.55664	3.16143
26.7826	3.01594	1.77525
32.4807	2.70882	2.55541
24.5241	2.16773	2.88087
32.7104	2.43023	2.2823
29.1047	2.18651	3.60016
27.833	2.70546	3.7748
28.6617	2.6927	1.67465
27.7162	2.52002	2.55273
32.3103	3.23462	3.81484
27.8344	2.68512	1.66992
26.6058	2.3167	3.25156
29.4012	2.53899	2.56158
24.3744	1.9079	2.71073
32.0123	3.95036	2.89672
28.0139	2.51696	3.2751
26.1823	1.9869	1.65376
27.218	3.04936	3.34199
27.5555	2.82384	3.36141
26.8191	2.26318	2.9186
26.293	2.29245	3.26431
27.1651	2.03033	2.34229
26.5746	2.60396	2.6211
26.225	2.32288	3.76685
29.3629	1.88143	4.63321
25.7214	2.79046	1.90277
24.0587	2.55089	3.5097
25.121	2.91812	3.51705
26.8224	2.28909	3.02119
27.2698	1.97834	3.34967
23.125	3.12196	1.77574
22.3279	2.10206	3.10503
24.2309	2.15063	3.21917
25.1243	2.8549	2.81849
27.2097	1.56956	1.78278
27.2045	2.42015	2.70449
28.8453	2.13412	3.37986
27.7769	2.22999	3.0002
22.9662	2.73099	2.45011
25.7154	2.57298	1.3255
28.634	2.53875	1.1576
27.1864	2.62114	5.58316
25.1932	2.76608	3.16866
24.8512	1.82859	4.55885
29.9418	2.30251	2.94997
31.1928	2.06974	4.3853
26.453	3.20679	3.50122
33.0805	2.59013	1.95538
29.7959	2.46751	4.57807
29.0142	2.45662	1.20971
25.5506	2.4194	2.58617
33.4383	2.16293	3.50763
28.5503	2.40891	2.42118
23.8561	3.1285	2.65528
23.6495	2.82874	2.99588
25.0225	2.99811	2.54523
28.6028	2.27529	2.8474
29.6001	3.40759	4.82025
25.9389	2.72507	2.5547
25.3423	2.49334	2.9477
27.4306	2.70193	1.24773
29.7767	2.28402	2.35582
26.6862	2.44204	4.93989
28.6752	3.14463	1.96565
24.352	1.56255	1.69704
25.3546	2.36681	2.04647
30.3002	2.36743	3.54956
29.8954	2.84263	1.96925
23.7514	2.27872	3.17615
28.0279	2.06844	2.39219
26.7271	3.08224	2.73914
27.3962	2.12838	3.26353
30.0949	2.29279	2.41928
34.6746	2.68559	2.21212
28.8241	2.49797	2.28298
28.7655	2.51235	2.12375
32.7375	2.86483	3.95621
29.6853	2.38099	3.47577
29.7537	2.47053	4.11327
29.9178	1.80054	2.79892
28.7721	2.05154	2.10871
31.5333	1.90036	2.20205
24.6733	2.50428	2.55483
26.7067	2.10114	3.27388
30.1138	2.93095	2.98258
23.5549	2.27993	3.92413
27.1279	2.90043	1.8261
28.7317	2.404	4.42043
27.2761	1.51466	3.0878
27.3088	2.8211	2.6296
29.3705	2.90687	0.691039
28.8523	2.44193	2.19481
32.7179	2.21267	3.54007
25.4284	3.77447	3.594
23.7788	2.58196	2.73529
27.9877	2.75739	4.40305
27.2953	1.89586	3.69539
27.3513	2.80083	4.9897
28.0347	1.77876	2.77207
33.9035	2.28542	2.02909
28.708	1.56474	1.72372
24.4525	2.18417	2.40365
27.4137	2.29605	2.92493
25.1475	2.14196	3.05677
28.6397	2.03367	3.91428
25.8781	2.32159	3.69218
31.3392	1.53202	2.77745
26.2111	2.45565	1.29402
28.4878	1.76363	2.97709
25.2278	2.05879	3.0563
25.7984	1.61214	2.32904
31.1931	2.00567	3.36047
26.5898	2.1891	4.0458
28.3901	2.89236	4.12197
31.3428	1.78838	2.26357
25.322	2.64765	1.80048
27.7835	1.87133	3.43579
23.8452	3.03496	2.58642
28.1875	2.5558	2.75125
27.4614	2.30415	2.7529
32.9604	2.41642	3.13874
24.4694	2.66803	1.60837
27.8207	2.13377	3.80177
27.3167	2.79863	2.09862
24.4667	2.70368	3.40084
23.0368	2.20409	2.91351
30.5597	1.68381	1.69729
30.6335	2.60807	4.40813
31.8863	1.72328	2.95839
25.1101	2.82702	2.8176
26.1154	3.27317	2.23896
28.9965	3.05057	2.84399
26.6262	1.93726	3.13136
25.0346	2.58003	3.24313
26.3054	2.29448	3.66929
25.895	2.34873	3.72516
24.2475	2.91169	1.55237
26.709	2.86696	2.71533
25.3901	1.56963	2.85325
32.1536	3.249	2.76956
28.8351	2.23287	4.26844
27.5919	1.69792	3.07249
22.7585	3.19398	1.5004
26.4843	2.61984	2.32557
29.2385	2.73948	2.39054
27.8947	2.204	2.52818
23.8602	3.52022	1.74086
27.2712	2.26301	2.28767
23.3134	2.51328	2.10859
29.2599	2.83457	2.93704
28.9001	2.29522	2.54991
26.5011	2.1776	3.23671
22.9636	1.44356	2.98405
26.4142	3.17107	2.82865
31.9104	3.14387	3.28896
27.1715	1.33735	3.71565
29.8227	2.50219	2.41923
27.6785	2.54656	3.00714
30.6753	2.54802	2.53883
26.6672	2.46894	2.92122
25.6869	2.10093	2.54883
28.8491	2.39482	2.78112
25.9505	1.89255	2.76939
25.031	3.09059	2.2757
30.808	3.01526	3.48929
25.7047	3.18579	3.21346
30.9368	3.07276	2.26936
28.6926	2.81001	2.83515
24.527	2.82145	4.31544
26.7085	2.00373	3.2027
28.0159	1.94172	2.2475
26.3966	2.44734	1.91548
23.4943	2.63649	3.50164
27.8122	2.34659	1.91528
30.2882	1.42388	2.59485
20.1174	2.45084	1.45524
28.699	1.74923	2.77345
25.7178	3.75369	3.24853
29.0567	2.14755	2.77619
27.9797	2.89908	2.08416
28.3946	2.88326	4.58728
28.5125	2.27918	2.35395
26.2751	2.31849	3.27202
27.2823	2.52509	2.82066
35.5371	2.84866	1.81928
24.6938	2.08802	4.38782
30.4044	3.36018	1.2692
30.5991	1.74509	2.13895
23.1745	2.97966	2.66583
27.3043	3.15483	2.85755
25.9099	3.22758	4.37877
25.772	1.98447	2.99078
26.1411	1.95046	2.19553
27.839	1.63892	2.64746
23.476	1.61017	3.49735
24.308	2.38875	2.71388
29.7176	2.52543	2.91039
27.1092	3.11638	4.07756
29.8638	2.05415	1.52544
29.0144	2.59936	1.98816
26.635	2.33293	1.47695
27.4961	2.67068	2.84267
30.4751	3.10146	3.40977
25.3102	2.34109	2.92238
28.03	1.53326	2.43475
26.0777	1.99377	2.71373
25.2982	2.20941	2.90985
27.4286	2.11081	2.34403
25.5893	1.6568	1.71355
23.2879	2.57922	3.30676
30.8971	3.035	2.45761
27.8205	2.17086	3.12407
25.999	2.03595	3.4113
30.582	2.45753	3.17844
20.81	2.84669	2.95725
25.4987	2.59542	2.9954
31.1241	2.65439	3.21886
31.208	1.97752	2.23366
25.4099	1.66449	3.53732
30.3498	2.39769	3.19274
29.6469	2.88343	3.3582
25.6336	2.66841	2.07073
31.6941	2.45439	0.996908
33.6761	2.49781	3.64834
31.6879	2.2794	3.00285
21.8805	2.70973	3.34174
25.8427	2.43443	2.57527
29.0935	2.20076	2.63687
27.9449	1.95283	3.28572
24.7761	1.92226	2.72849
30.3291	2.57497	3.24284
29.9822	1.78693	3.19106
28.0609	2.02019	2.51144
26.9273	3.07276	2.75854
27.5499	2.41499	3.19841
28.403	2.72481	3.30067
30.5505	3.34977	2.833
30.7357	3.02612	2.89585
26.5781	2.90294	4.77838
27.533	2.73131	3.39075
25.1439	2.45946	3.54034
30.7456	2.01075	2.76814
30.877	2.85726	1.03481
23.8313	3.09901	1.28648
30.277	2.31585	2.02303
28.7449	3.16839	3.55419
25.6881	2.36009	3.5041
27.3104	3.21006	3.65544
27.8047	2.32887	2.34299
28.32	2.72557	4.85673
28.0326	3.07031	2.52097
26.7239	1.89655	2.55232
28.3037	2.80502	2.47491
28.1828	2.12003	2.82546
24.6684	2.85669	2.49706
27.343	3.05975	3.2522
27.5082	2.41913	2.68187
29.0309	2.35503	2.42523
29.3259	2.66919	3.54069
26.3309	2.64554	3.82
24.4855	2.17278	1.93147
27.4594	2.22273	1.86613
26.8192	1.25653	2.12986
22.3992	2.83994	2.58286
25.5661	2.82984	2.54563
23.366	2.76054	3.27327
25.2911	2.16558	1.48087
24.1423	2.0253	2.21456
21.7757	2.15938	3.51443
29.0013	2.24233	3.4007
24.4163	2.63574	2.92896
26.4561	1.7922	2.96553
27.5676	2.88938	2.1907
24.8144	2.99801	3.11877
25.6072	1.891	1.98016
29.8344	2.85787	4.03331
25.9543	2.48125	2.87332
27.2553	3.59036	2.66688
25.6143	2.62814	1.86222
25.3291	1.9734	2.69088
26.6569	1.83975	3.5955
26.3641	1.87499	3.15697
27.6855	2.38648	1.93955
25.0436	2.21161	1.7291
28.8062	1.31353	2.61678
27.5946	2.55171	3.06338
26.9842	2.11369	2.99688
28.9805	2.05167	1.71406
24.5266	2.58888	2.84544
26.0998	2.9333	4.70723
29.3841	2.84355	3.39361
25.6706	2.47777	2.31914
26.8627	2.58873	3.16336
30.0853	2.29224	2.18036
24.62	2.14176	2.80061
29.1338	2.12595	3.33405
30.6593	2.27157	2.95267
27.6747	1.46371	1.99552
28.6316	1.7133	2.38615
25.6359	2.92178	3.43783
22.2856	2.0616	1.41719
24.7424	1.93544	3.16136
21.2523	2.19922	1.86639
23.2901	1.86561	1.47826
24.2192	0.837834	2.52672
23.847	1.32873	3.27807
30.3549	2.78235	3.06193
29.6044	2.24252	2.67484
20.7174	1.24798	2.82184
23.4425	2.10993	4.02729
27.8578	1.89137	1.34647
30.9365	3.02984	2.3328
27.6414	2.27049	0.35055
24.2545	3.16011	2.86272
23.8834	1.84463	3.48253
24.8707	3.31738	2.19389
30.2187	2.06814	2.68021
28.1962	3.04309	2.51251
28.0126	2.20722	2.11
28.0099	2.08848	2.52601
29.3515	1.8737
26.1625	2.72955
29.9716	2.80465
27.7556	2.15317
31.0604	2.35222
30.2469	3.67147
19.935	2.72071
28.0641	1.95891
30.5467	3.66105
29.9859	2.67647
30.4161	2.33591
30.6107	3.09355
29.747	2.3135
31.3019	2.4723
27.7314	2.03092
30.5689	2.3399
23.5118	2.60734
25.5961	3.15671
24.419	2.52064
26.1107	1.48791
27.9981	2.91335
27.6365	2.52173
25.8215	2.3116
29.1027	2.62957
23.0339	1.91911
29.0577	2.06428
25.3521	2.44296
27.1959	2.76328
23.983	2.60326
26.1964	2.75183
27.0589	2.16456
27.1813	2.30671
27.6167	2.18614
26.8436	2.24216
26.4706	3.17672
27.4267	2.50837
24.3505	2.5275
31.3562	1.55486
27.0515	2.43624
28.8224	1.54925
26.8229	1.99506
28.9487	2.67454
29.328	1.64959
26.1102	3.15656
28.5867	1.82338
31.0642	2.21232
28.0867	2.01128
22.9995	2.01191
28.9991	1.76769
25.6511	1.83883
30.8751	2.30181
31.7617	1.77603
28.948	2.31651
28.2056	2.64416
19.7487	2.58196
25.6444	2.92845
28.2188	2.27335
30.9425	2.09758
31.5486	2.66848
26.8909	1.18443
25.9678	2.65395
26.1775	1.78667
21.7515	2.71213
25.1193	2.83545
29.3182	2.73032
26.7855	3.08425
26.4553	2.88472
28.0052	3.51342
30.1075	2.06989
30.0422	2.75238
28.3508	3.00793
26.3468	2.08198
35.49	2.02578
23.4569	2.18653
24.0523	2.40472
32.6861	2.53301
22.9751	2.58068
25.9374	3.39892
31.1983	2.83743
28.9863	1.83879
31.8849	2.94815
24.0953	1.94937
25.7401	2.32166
26.4813	2.48757
29.7033	1.66618
27.8823	2.65236
27.7226	1.94835
26.5325	2.46396
32.0183	1.94357
29.9837	2.55891
24.5116	3.17839
28.0738	2.1562
28.5707	1.29057
21.6322	3.57107
25.0917	2.46712
29.3317	3.41233
24.9261	3.27555
25.5374	2.24829
27.0851	2.59286
29.1419	1.92881
23.3116	2.32599
24.8871	1.86813
27.2751	2.49763
31.6668	1.62114
25.1047	2.93722
24.2408	2.52976
27.1138	2.40859
30.3741	1.81966
30.2028	2.60761
23.8067	1.90761
25.834	3.47487
24.1182	2.37662
25.6112	1.59189
33.5523	2.36709
29.0507	1.13617
26.7527	2.88279
23.3062	2.27309
27.3033	2.90107
28.3133	3.03331
27.4332	1.69631
30.2962	2.07776
24.3862	3.65061
29.6812	2.05042
30.039	3.61664
28.0465	2.69287
29.5446	3.76741
22.1473	1.91429
21.4521	2.9173
26.905	2.11999
25.0375	2.41779
25.8057	2.72842
27.6227	2.54248
29.6584	1.1287
23.6049	2.56483
27.1953	1.95016
29.119	2.70532
22.259	2.01642
25.62	1.57079
27.4396	2.8412
24.0873	2.81582
22.0021	2.0919
21.5978	2.31493
26.2642	3.19188
27.7792	2.2845
24.1331	2.92966
23.5407	1.86274
26.0178	2.05917
24.4975	2.03868
28.6344	1.74642
29.0075	2.2784
26.8077	2.24279
25.1686	3.32611
23.73	2.44836
27.0809	3.10004
26.6805	2.78778
23.7441	1.52934
32.4717	2.77511
28.4805	2.52494
29.7421	2.23752
30.2412	2.3697
25.187	2.0973
29.7157	2.6976
29.411	1.7667
27.3745	2.02669
30.6806	2.40109
28.2707	2.50856
25.6738	1.61587
26.1087	2.76746
29.7562	2.00273
23.9815	2.75698
29.8529	1.90057
21.8175	2.947
29.4088	2.18099
28.9257	3.01732
25.4156	2.59369
26.5526	1.55759
21.1115	3.06399
23.8138	1.44122
29.0333	2.51818
23.4991	2.95656
32.2148	2.62411
28.6436	1.6956
29.7796	2.41171
24.7937	1.93405
25.0222	2.0325
27.817	2.53626
24.4744	3.52082
25.2627	2.13742
23.6493	2.02654
27.8932	1.89933
27.4854	2.45372
31.0196	2.69757
25.4374	2.96133
28.5941	0.927284
32.3255	2.80081
27.7209	2.198
27.3676	2.15751
30.1735	2.29624
27.7037	2.36932
24.4157	2.22248
27.1508	3.00913
29.0361	2.13498
27.6957	1.99458
29.1215	2.64149
26.5619	2.2481
21.0474	1.73062
26.6091	2.56143
30.2325	3.0857
27.1351	2.91254
25.6104	2.35602
28.9211	2.36301
22.3183	1.71031
31.0399	2.46134
29.9415	1.49616
30.9298	1.15757
25.4267	2.98004
26.7094	2.55608
26.4997	2.74893
24.2839	2.24014
25.4711	2.68732
24.3753	2.71151
30.6025	3.38825
27.0669	2.20826
24.4246	1.76571
28.3377	2.70991
31.2394	2.14516
24.3362	2.91095
26.0784	2.9303
22.9259	2.62212
28.4371	2.55832
26.9588	2.50012
28.0874	1.67991
24.2894	2.88966
23.5329	3.05851
26.0744	1.33196
28.2441	2.21718
28.7936	2.64756
27.1821	2.25384
25.9055	2.88846
32.3489	1.5174
26.5578	2.84212
27.4363	2.86754
25.5213	2.84894
31.8863	1.99044
24.9463	2.26612
31.0177	3.28863
30.6008	2.06519
26.9527	2.01025
23.9994	1.6001
29.9854	2.10545
28.9138	1.93748
26.2927	2.27978
25.2204	2.79661
27.3425	2.61249
28.884	2.9647
28.4729	2.70615
34.6283	2.31321
28.2557	2.37944
30.1842	2.37511
31.2317	2.89819
27.7852	2.7732
24.8527	3.46837
28.2398	3.253
24.7326	1.56319
27.118	2.23178
29.219	3.55762
27.3866	1.70814
25.3349	3.02714
25.3518	2.15174
27.7526	2.47505
30.4664	1.64342
28.3229	1.8979
29.1952	1.53271
25.033	2.85789
	2.13099
	2.79872
	2.64138
	2.1328
	2.46669
	2.52086
	2.46752
	2.24306
	2.6856
	2.64416
	2.25286
	2.60881
	2.7176
	2.34937
	3.43996
	2.37651
	1.80334
	1.92753
	1.61545
	1.77538
	2.75475
	2.56357
	1.17572
	2.57483
	1.71272
	2.70403
	1.96839
	1.86077
	1.88575
	3.22313
	2.70856
	2.69546
	1.80411
	2.06341
	2.4204
	2.0053
	2.8357
	3.03985
	1.93476
	2.20093
	1.11093
	3.62003
	2.65913
	1.2106
	2.75029
	2.50368
	1.6691
	3.55006
	2.76105
	2.88012
	1.61803
	2.52575
	3.37748
	3.48844
	2.61474
	3.19766
	1.33668
	2.0647
	2.05631
	2.79571
	1.90541
	1.73418
	2.12574
	3.28516
	1.64092
	2.72164
	2.17457
	2.03668
	2.5097
	1.45027
	1.97138
	1.50006
	1.87705
	2.29751
	3.70214
	2.26625
	1.78228
	2.04314
	1.95637
	2.81058
	3.01537
	3.03204
	2.00127

## Sheet: Fig3B
PE/PC	PIP2	PIP3
1.09733	1.03402	0.004244
0.475882	0.872511	0.014243
0.733354	0.804975	0.012224
1.03685	0.845359	0.012849
0.651991	0.605663	0.028091
1.13198	0.62198	0.029374
1.06144	0.885297	0.013195
0.994356	1.18434	0.010537
0.786354	0.778898	0.017222
0.859946	0.335854	0.007793
0.487677	0.726875	0.012958
0.913821	1.20576	0.023697
0.787939	0.961218	0.011681
1.13681	0.193545	0.00023
0.594343	0.849018	0.015451
0.878394	0.72038	0.00611
1.02201	0.821533	0.055931
0.588772	1.15852	0.039421
0.589673	0.21821	0.017513
0.916663	0.478588	0.056583
0.991736	0.967815	0.030072
0.855771	1.08924	0.02487
0.804536	0.885137	0.013007
1.15022	1.28909	0.006556
0.305668	1.12259	0.041999
0.849633	0.43358	0.004466
0.995288	0.54572	0.039005
1.04654	0.493186	0.028768
0.504859	1.09551	0.020409
0.515586	1.09535	0.02676
0.628634	0.677287	0.010982
0.585055	0.685351	0.010087
0.816985	1.32204	0.030199
1.47504	0.9695	0.011425
0.320422	0.761057	0.053271
0.590235	0.736922	0.030455
1.21571	1.0724	0.016502
0.54399	0.546787	0.025726
0.720607	0.454092	0.031745
0.705325	0.488933	0.033995
0.527557	1.05173	0.054514
0.690362	0.778497	0.066631
0.70347	0.437625	0.015249
0.638263	0.818429	0.010014
0.559274	0.382407	0.043412
0.939679	1.27205	0.033357
0.990179	1.26422	0.022366
0.969906	0.973422	0.01143
0.637174	0.547682	0.044576
0.715085	0.393103	0.003574
0.743289	0.468497	0.008077
1.08181	0.995055	0.018164
0.449256	0.500301	0.029151
0.627149	0.672105	0.04597
1.08425	0.863811	0.023633
0.689185	1.00103	0.00933
0.871065	0.764678	0.033673
0.518898	0.865094	0.029423
0.997754	0.908643	0.022051
0.469241	0.954797	0.031134
0.677704	0.885772	0.072957
0.462145	1.03891	0.015084
1.22906	0.588	0.004477
0.135676	0.532372	0.032708
0.810543	0.709274	0.071945
0.593618	1.02216	0.039831
1.15576	0.731391	0.022634
0.926031	0.918583	0.023783
0.968176	0.790573	0.02544
1.16089	1.19186	0.012963
1.21633	1.20125	0.01138
0.835684	0.520132	0.016286
0.997521	1.22699	0.015808
1.18835	0.407959	0.059144
0.873427	0.94254	0.043425
0.994833	1.38928	0.000734
0.817768	0.997038	0.044035
1.36926	1.48349	0.01273
0.84811	1.06738	0.012168
1.04236	0.984927	0.011268
1.18097	0.863318	0.018141
1.06704	0.641376	0.000496
0.561086	0.477329	0.036233
0.643977	0.900595	0.008226
0.970077	0.879028	0.048572
0.560061	0.840407	0.017754
0.406367	1.12962	0.027811
0.705278	0.977558	0.021804
0.797343	1.35696	0.047636
0.862258	1.09101	0.025745
0.867753	0.489459	0.082376
0.265787	0.95702	0.024794
1.07604	1.28096	0.074614
1.29216	1.26349	0.060882
0.576381	0.454785	0.035818
1.17152	0.540802	0.065106
1.13166	0.738269	0.002375
0.731128	0.7008	0.044137
0.95238	1.19037	0.034356
1.32336	1.18539	0.019999
0.939757	0.490239	0.019801
1.16279	0.772868	0.04817
1.01355	0.856919	0.042738
0.966662	1.00593	0.00242
0.334183	0.66941	0.058104
0.977168	0.887797	0.039203
1.3154	0.679309	0.031242
0.70184	0.722758	0.031345
0.852228	0.734307	0.025409
0.946439	0.459071	0.050737
0.71197	0.887778	0.004759
0.504953	0.344255	0.048868
0.519926	1.14289	0.039563
1.06123	0.372612	0.031566
0.624207	1.49876	0.033315
0.657004	0.090951	0.028149
0.934016	0.900492	0.01536
0.714558	0.775544	0.008303
0.16488	0.748401	0.032855
0.873972	1.39376	0.072372
0.540867	1.35167	0.062036
0.906378	1.00451	0.028336
0.901089	0.474298	0.039994
0.731952	0.907887	0.029588
0.596995	1.28871	0.061355
1.00896	0.903294	0.053182
0.35897	0.641313	0.016093
0.773824	0.60837	0.001415
0.791769	0.715681	0.046924
1.03258	1.69225	0.036387
0.638008	1.3457	0.035341
0.705106	1.00812	0.004511
0.812975	0.834304	0.013883
0.491626	1.24792	0.029328
0.706149	0.821036	0.01104
0.799453	0.742992	0.031786
0.368821	1.21618	0.065897
0.668998	1.05828	0.012754
1.009	0.223075	0.003299
0.90348	1.1886	0.032122
0.415858	1.4084	0.011956
0.464234	0.449737	0.037203
0.524422	1.29602	0.06187
0.92146	0.944865	0.050873
0.568462	0.526608	0.038299
0.55689	0.452651	0.025393
1.03582	0.5745	0.003102
1.23677	1.47815	0.015153
0.881495	0.718799	0.029652
0.05389	0.615522	0.012493
0.716878	0.935689	0.022977
0.938888	1.04001	0.011907
1.11215	0.439218	0.045793
0.59958	0.897616	0.031384
0.767392	0.736332	0.004741
0.90198	0.549119	0.017443
0.645311	0.864252	0.00319
0.951264	0.270909	0.003346
0.746989	0.531792	0.017004
0.471438	1.01714	0.054367
1.06204	0.931955	0.007567
0.964069	1.21909	0.009629
0.667898	0.5748	0.022594
0.52138	0.657002	0.070435
0.751986	0.629178	0.014051
0.745434	0.772582	0.001614
0.623512	0.769831	0.007177
0.628033	0.875496	0.02752
1.30892	0.839691
0.855926	0.713425
0.983358	0.620486
1.09829	0.504944
0.707482	1.18268
0.752359	1.20831
0.449608	1.35002
0.849786	1.24431
0.084336	0.863985
0.776635	1.30873
0.748429	0.823719
1.11042	1.04754
0.717777	0.818527
1.08886	0.811029
0.800959	0.426418
1.35741	0.79002
1.15193	0.909668
0.869208	0.697838
1.04306	0.672866
0.986288	0.365439
0.751864	0.749712
0.503342	0.778227
0.744723	0.770763
1.43239	0.487879
1.21176	1.09987
0.96288	1.23431
0.618211	1.05614
0.82131	0.621087
1.01877	1.3015
0.538051	1.36978
0.957074	0.556651
0.589257	1.10205
1.18137	0.997528
1.07702	0.759311
1.01495	0.948482
0.821042	0.999962
0.813196	1.03297
0.812018	1.18495
0.955682	0.741269
0.924678	1.40582
0.556281	1.23952
0.745839	0.89844
0.293871	0.575157
1.22305	0.760298
0.660661	0.872428
1.13059	0.627123
1.24194	0.995396
0.602336	0.749877
0.884665	0.557111
1.16029	1.17066
0.865536	0.917554
0.838655	0.932797
1.09151	1.49636
0.304134	0.772077
0.852974	0.811771
1.03859	0.988605
0.671283	0.18751
0.844678	0.726093
0.104179	1.06927
0.971988	0.815608
0.953446	0.719346
0.972016	1.00946
1.31113	0.75982
0.797557	1.05839
0.634838	0.959905
0.701937	0.653659
0.733334	0.71996
0.839355	0.532262
0.819553	0.407224
0.22453	0.973559
0.975692	0.737379
0.689697	0.812769
0.852102	1.27564
0.766546	0.888241
1.16038	1.16727
1.03526	1.15434
0.668483	1.09316
1.1139	0.870614
1.05008	1.09986
0.452979	1.23782
1.25795	0.495003
0.507175	0.807907
0.87987	0.813292
0.75772	1.08014
0.397035	1.28871
0.790296	0.524423
0.932139	0.922004
0.558501	0.574515
0.520518	0.828908
0.79594	0.653341
1.15508	1.08848
0.961683	1.45432
0.429952	0.381374
0.824481	0.995076
0.618043	0.998199
0.707917	1.19881
1.07125	0.759107
0.837542	0.800532
0.180298	0.941955
1.01565	0.862094
0.264779	1.46113
0.429453	1.0492
0.577555	1.18466
0.82091	1.09676
0.905093	0.992289
1.04245	0.804899
0.967074	0.987378
0.884552	1.41189
1.11716	1.10603
0.476505	0.830597
0.83099	0.714734
1.30546	0.49751
1.19821	1.04992
1.08821	0.924833
0.785192	0.881899
0.67879	0.395465
1.09239	0.536546
0.559601	0.995635
0.601807	0.963422
0.773154	1.54785
0.632582	0.814207
0.465588	0.949226
0.833375	0.446574
0.216972	0.825725
0.686528	0.771535
1.01696	0.899288
0.848546	1.33059
0.550045	0.726627
0.883698	0.708279
1.07454	0.99114
0.711145	0.568111
1.0045	1.34861
0.844317	0.266661
0.577216	0.752222
0.80986	0.869224
0.895786	0.999717
0.978637	1.10342
0.418497	0.766539
0.716944	0.708143
1.24696	0.784024
0.758605	0.177405
1.1777	1.06773
0.960485	0.908648
0.515122	1.35415
0.808877	1.19653
0.804246	0.641024
0.634033	0.88676
0.617304	0.4279
0.823389	0.47199
0.781839	0.62655
0.545295	0.506493
0.909438	0.962362
1.02752	0.644885
0.808136	1.17981
1.00137	0.731859
0.821316	0.55759
0.554533	1.16789
0.548099	0.45419
0.548023	1.1322
0.419217	1.30154
0.794182	0.897925
1.19944	0.529093
0.698809	1.75697
0.353854	1.0307
0.676231	0.855883
0.760914	0.541497
0.959452	0.860394
0.687661	0.712819
0.859877	0.888295
0.471481	1.24358
1.01114	0.956598
0.783845	0.802968
1.15133	0.761438
0.964915	0.283813
0.858396	0.882481
1.33751	0.792054
0.900822	1.27187
0.649814	0.640889
0.80214	0.605936
1.3198	0.648612
0.54673	1.33699
0.330089	0.971444
1.49866	0.795165
0.984077	1.12127
0.88889	0.993799
0.557131	0.301695
0.825278	0.823022
0.654046	0.938468
0.897401	0.926718
0.978274	1.02592
1.05875	0.343886
0.378899	0.90365
1.05325	1.49564
0.713122	0.996336
1.02774	0.703488
0.645967	0.417869
0.770539	0.662391
0.537081	1.43087
0.487462	0.826335
0.305699	0.580035
0.581488	0.188184
0.747664	0.734383
1.2157	0.966378
0.443421	0.88187
0.985065	1.22742
0.672213	0.469039
0.716607	1.25045
1.12902	0.848027
0.490197	0.788673
0.907731	1.5334
0.818451	0.919979
0.818501	0.430468
1.27577	0.612819
0.777147	0.897712
0.909491	1.10802
0.759087	0.790412
1.09985	1.04943
1.37951	0.695981
1.03568	1.05665
0.907021	0.575605
0.449966	0.774426
0.912065	0.299278
0.287245	0.863663
0.640917	0.577316
0.590852	0.702786
0.970848	1.58886
0.363218	0.575705
0.714755	0.969124
0.701565	0.57693
0.451615	0.932712
0.648747	1.47061
0.98817	1.12636
0.943242	0.653255
0.133287	1.05533
0.695151	0.675851
0.437203	1.25729
1.21667	0.996881
1.01634	0.978417
0.830922	0.81005
0.620168	0.718858
0.842756	0.351722
0.816016	0.742585
0.420544	1.13888
0.956622	0.936313
1.17656	0.894809
0.367364	0.374518
0.39697	0.424793
0.657609	1.50317
0.938384	0.372238
0.871422	0.500101
0.978783	0.734896
1.11611	0.963433
0.530493	0.236372
1.19928	0.691921
0.903592	0.592062
1.37123	1.0418
0.639832	1.00702
0.657104	1.30568
0.444823	0.785453
0.371434	0.520033
0.553311	1.29298
1.189	0.830897
0.707395	1.14951
0.618338	1.01973
0.278524	1.17015
0.915559	0.925375
0.611956	0.698486
0.721449	0.593344
1.03072	1.15252
0.715768	0.62833
0.728159	0.427442
1.16602	0.907919
0.921441	0.435533
0.679602	0.326601
0.577368	0.695313
1.0128	0.713939
0.793315	1.12266
0.834798	1.26676
0.838767	1.16873
0.944181	0.903782
0.587014	0.645076
1.04912	0.765147
0.400596	0.812519
0.787832	0.694074
0.799779	0.953288
0.939148	0.602625
0.223524	0.5139
0.245079	0.301406
0.905038	0.737433
0.625768	0.94654
0.917278	1.41226
0.571876	1.01872
0.740015	0.926316
0.730292	0.110713
0.124201	0.497838
0.668605	0.742252
0.510223	1.0335
0.810927	0.562725
1.00839	0.71463
0.621897	0.269334
1.06071	1.39224
0.567279	0.785718
0.690872	1.26862
0.825965	0.616551
0.898648	1.05771
0.571235	1.08407
0.776026	0.632988
0.723524	0.70794
1.00017	0.380189
1.0761	1.22856
1.04982	0.653427
0.934169	1.14078
0.772355	0.578612
0.932347	1.37649
0.86278	0.839897
0.814994	0.536442
0.75474	0.882845
0.80817	0.867901
1.06431	0.666187
0.627063	0.900841
0.648246	0.835091
0.861381	0.845184
0.227094	0.820046
0.673734	0.836101
0.701264	1.06781
1.38657	0.463846
0.419256	0.689771
1.20818	1.32461
0.900606	0.937764
0.499577	1.76609
1.04493	0.812653
0.129533	1.12143
0.228167	0.260675
0.891164	0.609936
0.359517	0.672695
0.601548	1.02444
1.10575	1.36237
0.735198	0.979134
0.243121	0.987112
0.853602	0.49487
1.08706	0.845613
1.00564	0.883083
1.18554	0.720287
0.273196	0.750298
0.6415	0.592717
0.449244	1.01538
0.844658	1.03269
0.479107	0.476362
0.726807	1.33223
0.865746	0.708715
0.792957	0.415775
0.290844	0.684269
0.894408	0.647792
0.791479	0.545459
1.1322	0.777088
1.0837	0.476749
0.725081	0.167306
0.616888	0.544712
0.908952	0.303318
0.845892	0.603777
1.10574	1.03047
0.549704	0.889505
0.448702	0.954528
0.403639	0.722573
0.853583	0.577953
0.722654	0.846136
0.865132	1.21696
1.06105	1.1409
1.09153	0.601956
0.904435	0.654819
0.751035	0.553389
0.679111	0.554971
0.770182	0.647996
0.705245	1.35534
0.779661	0.650098
0.752672	0.691736
0.661662	0.760734
0.580953	0.614698
0.829862	0.954355
0.600689	0.75861
1.0346	0.486593
0.765614	0.632292
0.360566	0.727218
0.409403	0.946048
0.493901	0.819276
0.965794	0.870247
0.827468	0.929433
1.06833	1.33963
0.837773	0.824261
0.988667	1.10861
1.20834	0.884905
1.13205	0.788889
0.911912	1.11094
0.819503	0.168117
0.615278	0.891846
0.765524	0.996557
0.650661	0.844817
1.03664	0.519113
0.668176	0.96715
0.943108	0.997306
0.687124	0.622963
0.793711	0.642752
0.664744	0.719956
1.0749	0.595819
0.587605	0.54047
0.536608	0.784519
0.963378	0.643938
0.898157	0.363658
0.803617	0.681368
0.705864	0.669112
1.34134	1.26051
0.837729	0.843085
0.511826	1.33351
0.868914	0.736535
0.488385	0.78408
1.16729	0.704935
0.412117	1.40841
0.87063	0.747587
0.651397	1.0654
0.535922	0.813695
0.653338	1.09633
0.514465	1.05586
	0.869364
	0.965511
	0.503887
	1.78911
	1.14744
	0.824639
	0.511629
	0.883713
	0.694779
	0.981137
	0.967341
	0.780565
	0.92656
	1.21171
	0.856033
	1.1314
	1.10845
	0.740755
	1.2465
	1.11951
	0.973153
	0.942104
	0.700034
	0.730103
	0.381182
	0.835807
	1.18007
	1.15427
	0.618187
	0.700963
	0.833185
	0.332307
	0.97628
	0.872014
	0.787733
	0.801881
	0.809072
	0.392529
	0.768483
	0.789654
	0.464104
	0.550551
	0.864547
	1.34047
	0.756796
	1.00803
	0.807915
	0.65297
	1.55726
	0.76452
	0.972202
	1.05571
	0.764162
	0.898321
	0.741774
	1.12448
	0.770663
	0.903299
	1.0677
	0.877437
	0.58007
	1.00624
	0.586663
	0.984531
	1.07276
	1.07026
	1.28329
	1.00598
	1.38339
	0.769537
	0.669159
	1.0176
	0.293435
	0.694721
	0.92131
	0.927149
	0.711501
	0.83523
	0.729615
	0.407841
	0.337617
	1.50883
	0.439953
	0.420805
	0.975177
	1.53025
	0.72446
	1.09455
	0.779857
	1.09693
	1.62882
	0.792169
	1.03141
	0.565575
	0.748104
	1.26021
	0.98815
	1.12634
	0.617928
	0.539944
	1.06846
	1.15594
	0.535596
	0.543057
	0.760064
	0.711389
	0.752537
	0.242053
	0.705163
	1.1284
	1.1264
	0.143647
	1.1898
	0.79753
	0.780934
	0.717005
	0.608225
	1.38589
	0.880429
	0.476701
	1.13496
	0.760637
	1.11734
	0.827811
	0.908756
	0.971954
	0.812204
	1.2015
	1.13083
	0.604994
	0.70666
	0.777835
	0.598691
	0.423436
	1.00321
	0.392973
	0.679669
	1.00891
	0.900391
	0.691829
	0.810381
	0.797149
	0.536917
	0.721862
	0.650357
	0.984367
	0.596005
	0.824149
	1.12791
	0.351632
	0.32102
	1.7642
	1.14412
	0.757168
	0.926939
	0.769466
	0.715812
	1.09745
	0.991095
	1.27839
	0.438974
	0.761883
	1.08018
	0.904976
	1.21178
	0.688031
	0.620975
	0.828121
	1.33145
	1.04778
	0.579395
	0.989269
	0.571561
	0.804245
	0.62009
	0.435719
	1.36498
	0.690761
	0.649677
	0.549515
	1.17459
	0.636985
	0.974585
	0.841112
	0.892243
	1.07495
	0.987217
	0.977198
	0.853268
	0.726712
	1.2231
	0.848116
	1.07011
	0.996095
	0.704305
	0.962839
	0.561689
	0.940617
	0.435891
	0.94311
	0.977283
	0.700779
	0.711201
	0.910892
	0.632969
	0.399625
	1.36824
	1.13664
	0.648089
	0.709243
	0.84818
	0.818199
	0.840903
	0.974777
	0.448504
	0.610516
	0.779498
	0.909245
	1.01769
	0.931967
	0.698974
	1.16642
	0.898541
	0.732144
	1.17782
	1.29724
	0.543686
	0.844403
	1.26635
	1.37399
	1.27703
	0.844296
	0.423498
	0.795005
	0.493932
	0.461658
	0.55984
	0.489028
	1.20852
	1.20582
	0.493134
	0.708452
	0.812691
	0.457483
	1.24713
	0.963562
	0.887355
	0.761217
	0.530708
	0.92853
	0.76069
	1.29445
	1.04805
	0.295632
	0.50408
	1.30968
	0.331643
	0.687804
	0.703159
	0.860811
	1.05442
	1.10047
	0.89939
	0.776302
	1.57518
	1.00145
	1.1373
	0.944069
	0.886983
	0.5905
	1.05383
	0.772253
	1.16938
	1.21228
	0.757626
	0.845783
	1.26403
	0.767448
	1.04449
	1.44356
	1.18353
	1.01343
	0.103543
	1.21494
	1.07753
	0.254696
	0.722957
	0.914768
	0.914463
	0.970667
	1.30049
	0.926372
	0.863841
	0.664229
	0.681951
	0.822858
	0.540282
	0.698633
	0.669437
	0.546229
	0.452214
	1.22338
	0.979756
	1.37577
	1.05085
	1.26066
	0.762613
	0.468367
	0.936155
	0.709927
	1.17377
	0.865418
	1.24629
	1.32849
	0.934418
	0.813923
	0.367571
	0.955534
	0.363353
	1.03233
	0.710742
	0.993226
	0.323192
	0.617902
	0.685243
	0.77299
	1.17472
	0.645928
	0.775632
	0.399685
	0.354591
	0.551458
	0.48049
	0.875922
	0.249731
	0.582044
	0.527961
	0.894797
	1.09307
	0.189718
	0.947935
	0.905627
	0.768719
	0.452445
	0.539643
	0.530041
	0.878283
	0.500756
	0.221658
	0.319296
	0.924585
	0.571666
	0.893133
	0.773637
	1.11542
	1.2374
	1.03224
	0.934223
	0.928839
	1.29333
	0.926365
	1.01322
	1.55077
	1.20364
	1.04042
	0.813788
	0.840021
	0.885102
	0.658346
	1.0828
	0.991551
	1.04456
	0.652966
	0.969651

## Sheet: Fig3C
Dwell time (ms)	PE/PC	PIP2	PIP3
5	0.088	0.095	0.056
15	0.092	0.097	0.046
25	0.093	0.098	0.036
35	0.086	0.092	0.026
45	0.076	0.082	0.017
55	0.062	0.065	0.009
65	0.053	0.055	0.002
75	0.062	0.067	-0.003
85	0.049	0.053	-0.006
95	0.066	0.075	-0.008
105	0.076	0.089	-0.006
115	0.077	0.093	-0.002
125	0.077	0.097	-0.0002448
135	0.061	0.074	-0.0003154
145	0.116	0.134	-0.0001402
155	0.147	0.167	1.66e-05
165	0.159	0.184	0.000155
175	0.18	0.207	0.0002749
185	0.169	0.194	0.0003763
195	0.197	0.225	0.0004593
205	0.218	0.248	0.001
215	0.224	0.26	0.001
225	0.227	0.261	0.001
235	0.217	0.246	0.001
245	0.206	0.227	0.001
255	0.196	0.21	0.001
265	0.187	0.2	0.001
275	0.179	0.191	0.0004593
285	0.153	0.158	0.0003763
295	0.159	0.161	0.0002749
305	0.135	0.135	0.000155
315	0.071	0.068	1.66e-05
325	0.063	0.053	-0.0001402
335	0.064	0.05	-0.0003154
345	0.086	0.083	0
355	0.065	0.064	0
365	0.049	0.051	0
375	0.057	0.059	0
385	0.044	0.041	0
395	0.091	0.102	0
405	0.091	0.108	0
415	0.103	0.128	0
425	0.13	0.151	0
435	0.143	0.165	0
445	0.157	0.181
455	0.165	0.186
465	0.162	0.184
475	0.154	0.176
485	0.149	0.171
495	0.124	0.145
505	0.111	0.129
515	0.086	0.105
525	0.122	0.141
535	0.112	0.136
545	0.1	0.119
555	0.086	0.106
565	0.093	0.114
575	0.085	0.107
585	0.064	0.086
595	0.083	0.113
605	0.086	0.114
615	0.102	0.129
625	0.12	0.142
635	0.133	0.154
645	0.143	0.161
655	0.139	0.153
665	0.136	0.151
675	0.143	0.154
685	0.145	0.155
695	0.126	0.126
705	0.115	0.109
715	0.104	0.096
725	0.115	0.124
735	0.162	0.177
745	0.207	0.225
755	0.241	0.271
765	0.263	0.297
775	0.273	0.3
785	0.28	0.318
795	0.291	0.333
805	0.271	0.317
815	0.25	0.298
825	0.242	0.291
835	0.227	0.278
845	0.206	0.255
855	0.186	0.231
865	0.174	0.213
875	0.162	0.192
885	0.136	0.159
895	0.109	0.121
905	0.095	0.104

## Sheet: Fig3D
PE/PC	PIP2	PIP3
32.6602	19.9552	20.0594
31.0426	20.4824	21.2453
33.294	21.1935	20.5355
33.2548	21.139	21.4077
32.7135	19.1432	21.121
32.8811	18.7571	19.5477
33.3059	19.4315	21.0179
31.9092	20.5728	20.512
31.5541	19.9681	19.6779
31.4822	20.1104	19.505
32.4714	19.6042	20.297
33.5322	21.4843	20.7128
33.9543	19.8386	20.9124
34.011	19.4533	20.1432
31.3457	20.0495	20.397
31.3984	21.3519	19.8909
31.6403	19.0134	20.1146
32.0424	19.7179	20.1931
32.589	19.5838	20.5765
32.4511	18.8285	21.423
30.326	19.4195	19.974
31.2175	20.3166	21.3146
31.0135	20.1466	20.3516
31.507	19.5117	21.3116
32.3449	21.5926	20.3582
33.0697	19.5814	20.3774
31.4214	20.5013	20.8043
35.8191	19.4851	21.0808
30.9138	19.5148	19.8476
31.6025	20.9716	20.4719
33.5375	19.494	21.3716
31.7898	20.7213	20.0605
34.3209	19.8243	21.0134
33.8675	19.5529	20.5942
31.5929	20.2263	21.4514
32.2674	20.6846	19.9007
31.6247	20.5238	19.8913
31.7184	19.1212	20.1218
33.2523	20.2887	20.7055
32.5653	20.1311	19.8171
32.1825	20.2466	20.4737
32.3664	20.9502	19.8704
31.1252	19.7262	20.4368
32.5873	19.7422	19.9895
32.241	19.8152	20.4088
32.1579	20.7793	20.7967
31.1862	19.4734	20.4987
32.1497	20.6034	20.6828
31.9352	20.4046	20.5259
32.0972	20.507	20.0091
32.2912	21.011	19.6989
30.9805	21.1706	19.9103
32.5804	20.6635	20.4773
31.6309	20.1262	21.1329
32.4753	20.249	21.0964
33.0226	20.0133	20.3793
34.3616	21.1699	20.3347
30.4023	20.3048	20.6024
34.2013	20.7719	19.913
32.9862	18.3438	20.5454
32.6613	19.2049	21.3777
32.4873	19.872	21.1304
30.1093	21.1343	20.0382
31.6184	20.9716	20.6483
32.1717	21.2251	20.3937
28.4214	20.264	20.093
31.1473	20.9029	20.1273
29.8951	19.5766	20.7448
30.5509	19.5365	19.7449
30.306	19.3672	20.0363
30.6075	19.9407	20.844
30.799	20.1529	20.8468
30.1686	19.6375	19.8627
30.6703	21.3286	21.0656
33.5632	20.0428	20.3783
30.9702	21.6127	20.201
31.5991	20.1938	19.185
32.0466	19.5872	20.0983
32.123	19.6631	19.7111
31.8984	19.9594	19.6011
32.5435	19.0934	20.295
34.4341	20.3238	20.5053
31.3974	19.2173	21.5023
32.4332	20.3082	20.3669
31.7805	18.7423	18.9434
32.5843	20.7751	20.1391
31.357	20.1941	21.2944
31.2343	20.5533	20.8837
31.4443	19.3223	20.6213
30.2856	21.3633	20.1493
31.0622	19.1496	20.2304
32.9117	18.9566	19.8603
30.5471	19.9884	20.4738
32.3813	19.5464	20.0783
30.0755	19.0418	20.6505
34.4894	20.1506	20.8475
33.4708	19.6225	19.5397
30.7605	20.5347	21.0738
34.02	20.1002	21.4096
33.313	19.5098	20.6072
31.8382	20.2886	20.8111
31.681	19.0465	20.611
31.9437	19.6548	21.0998
31.2006	18.7835	20.3282
32.2921	20.0646	20.4325
32.4035	21.0754	20.153
30.4902	19.1954	20.2483
32.4633	19.647	19.3475
31.9092	19.4288	20.8
32.9403	21.2889	20.7738
31.4231	19.5705	21.0633
34.1832	19.6902	21.2919
32.6441	20.5398	21.1576
29.6931	20.6235	19.8276
30.2247	20.1807	19.695
31.3576	19.2843	20.6855
31.4858	18.9003	20.7866
32.2025	21.002	20.7974
31.3249	20.3437	20.9951
36.275	20.0089	21.3208
29.1931	19.2763	19.435
31.9842	18.227	21.7158
30.8865	20.3063	20.9206
29.8151	20.0089	21.1177
30.7324	19.7335	20.086
33.3236	19.7054	20.3806
30.5503	20.4804	20.9226
29.861	19.7257	20.5892
33.7502	19.3877	20.557
32.3985	19.6623	20.2342
34.2001	19.2087	21.4662
32.5879	21.4388	20.3773
32.9051	18.8005	20.2636
31.4562	20.3172	21.407
30.4013	20.298	20.3766
33.2673	19.3576	20.6658
30.6741	20.3399	21.1136
32.7305	19.7892	21.1751
29.8383	19.5737	20.4337
34.2587	19.7853	20.7172
31.4818	19.6395	20.269
32.3091	20.0626	20.3246
31.6302	21.3677	19.9836
34.385	19.4603	20.1295
31.8108	20.1194	20.6739
31.7661	20.0837	20.4373
29.6576	20.5399	20.0011
31.3231	18.8291	20.5623
31.1208	19.6581	21.0473
34.7699	20.1625	20.5089
32.5797	20.3926	20.8036
32.6198	20.5198	20.2408
32.4526	19.6934	20.4149
33.44	19.9962	20.2019
31.1146	19.7761	20.7585
29.582	20.1792	20.25
32.6135	20.7628	20.1845
32.6971	19.9733	20.7213
29.9163	19.7587	20.5722
33.2642	20.0928	20.6427
30.342	19.847	20.0722
28.3176	19.4197	21.066
33.8249	20.1554	20.9913
34.0799	19.9689	20.5598
32.2651	20.0077	20.3685
33.6064	20.0266	20.593
30.7216	19.842	19.4917
30.7238	17.9192	20.8929
33.1221	18.7192	20.4422
30.8677	20.598	19.9921
34.2356	19.6584	19.1644
33.584	21.0964	20.262
31.9327	19.6271	20.2307
31.6741	19.5354	21.4796
32.3075	18.8694	20.909
32.3841	21.4115	20.6381
33.7811	20.5113	20.335
29.9358	21.2286	20.3025
34.6731	20.3552	20.1898
31.5089	20.4899	20.8043
32.0831	20.0483	20.6959
30.7884	20.2544	20.4711
34.0781	19.5966	20.0437
32.0489	19.2511	21.2558
32.5127	19.9805	20.4928
33.4519	20.7281	20.3981
32.555	20.0862	19.7052
31.6931	18.9461	21.0373
30.9545	20.0974	19.9338
32.1442	18.6773	19.6853
32.0034	20.9433	19.8907
31.1763	19.4206	20.408
30.8599	20.5013	20.9797
31.8888	20.1868	20.6855
31.2909	18.9286	20.031
31.8952	19.8332	20.6999
33.1923	18.9929	19.7506
31.7511	19.8336	19.5828
31.7784	19.8251	20.2978
33.3461	19.274	20.1898
32.7088	18.8859	20.5132
31.9291	19.3717	20.8488
32.2831	20.3388	20.0296
32.7491	19.2424	20.6738
33.3336	18.9838	20.9571
31.0781	19.8483	21.5213
30.4099	19.4268	20.4751
34.8332	20.2133	19.9763
33.8867	19.1712	21.2326
31.6018	19.2705	21.2431
32.2999	20.5559	20.2757
32.5205	20.0136	21.3091
32.6565	20.8569	19.5744
31.722	20.3006	20.221
31.025	19.4844	21.4507
34.9427	20.8826	19.9349
32.772	19.6664	20.5099
34.1779	20.0712	19.9091
31.9959	20.6641	20.2808
31.1876	19.9104	19.9958
33.6023	19.3421	20.8927
31.7515	20.0501	20.8009
30.5792	20.6757	20.5228
31.7695	19.6795	20.3232
30.7614	20.2847	20.4316
31.2133	20.3192	20.551
31.8851	19.2034	20.1704
32.1051	20.2558	20.2096
30.8288	18.8282	20.4531
33.0443	20.7044	20.1077
31.8978	20.736	20.7478
33.5342	20.1118	20.1665
32.9667	19.696	20.8062
31.4245	20.3481	20.5774
30.3357	20.4161	21.2617
32.0144	19.2509	20.0116
34.5914	20.3936	20.5248
31.0979	19.3554	19.8159
31.4437	18.8199	20.6199
32.47	20.2999	21.4219
31.7444	20.8418	19.7396
30.7308	19.2771	20.2698
32.1414	20.0524	20.5307
33.0067	21.1458	20.2787
33.9328	19.6135	19.5507
30.377	20.872	20.4872
32.7772	20.0152	19.2908
32.2428	18.6567	19.8449
34.1509	20.1144	20.1356
32.862	18.9404	20.6819
32.4087	19.4522	20.7546
32.3101	19.9663	20.5408
34.1054	19.5281	20.4804
33.6514	19.2793	20.694
31.1793	21.1674	20.9817
32.0184	18.939	20.8161
31.5769	21.4497	20.8316
32.0763	20.0034	20.5374
31.6148	20.5004	20.6438
31.8191	19.5714	21.1931
31.3658	19.5799	21.1497
32.3944	20.3916	20.4652
30.4203	20.4549	21.1279
31.2927	20.5443	21.2447
33.2995	20.2768	20.3708
31.8941	19.6602	20.3133
32.5429	19.0509	20.0085
31.7054	20.9911	20.5005
32.0778	20.1621	20.1816
32.1491	19.5835	20.8549
31.2156	20.067	20.6584
30.8239	19.2629	20.3674
31.5763	20.2739	19.9564
30.4924	20.1972	20.0937
32.5538	19.1816	20.3984
33.0644	19.5108	19.338
31.4385	18.2961	20.6676
33.164	19.6547	20.5074
32.9454	21.0256	20.5744
30.3393	19.4074	20.7806
32.3461	20.3978	20.6295
31.0367	19.8865	20.4542
30.444	20.6412	19.9274
33.328	20.4304	19.6555
33.0698	19.3511	19.6137
32.8694	21.358	19.7797
32.2129	20.2175	20.9064
32.0248	18.336	20.5659
32.0983	19.3823	21.2305
32.6021	18.9502	20.3175
32.5298	20.335	19.8854
30.1361	18.0817	20.6704
29.8704	19.4796	20.1807
30.0209	20.1882	20.3048
32.0832	19.9842	20.1652
32.0067	21.2988	20.2341
32.4331	20.1773	19.7529
32.8333	18.906	19.812
32.3077	19.6539	20.0462
31.7108	19.6311	20.2494
31.3088	18.1322	20.6235
32.3744	21.3286	19.2992
32.3581	19.6265	20.6832
32.0265	20.3535	20.3934
30.7529	20.2051	21.3111
33.8673	19.2949	20.1513
32.8121	19.5201	21.089
32.1277	20.984	20.4158
33.8479	20.4205	19.9154
31.8573	20.6416	21.162
32.4877	19.2541	21.3784
32.7033	20.0196	20.2572
29.2207	19.2219	19.9011
33.5319	19.6823	20.8712
32.0494	19.624	20.4663
32.482	20.329	20.5393
31.5035	20.018	19.7196
33.4531	20.3523	20.1203
31.1121	20.276	20.5189
31.2442	19.3406	20.2364
33.007	18.7539	20.2983
32.319	20.2906	20.09
33.1566	18.2583	19.9307
31.8061	20.0611	21.0136
30.2883	20.3435	20.0686
33.2175	19.9004	20.9255
30.5994	18.1998	20.5606
30.9273	20.2001	20.7179
31.1179	20.4733	19.7455
33.5568	19.1469	21.54
30.1238	19.4838	20.4991
33.7278	19.3824	20.1071
33.1448	20.5214	20.4754
30.2064	18.8405	19.8713
30.5595	20.0001	20.5133
30.9654	21.1145	20.8301
31.8529	19.7802	20.0401
34.303	19.8133	19.584
31.3144	20.4428	19.9729
30.3206	19.5811
32.503	20.1873
30.5512	19.3299
30.945	18.4265
31.5735	19.9946
31.0698	20.1284
33.6426	19.3105
32.8849	21.7296
33.9128	19.216
31.5594	20.3248
31.5805	20.999
30.6615	20.6457
32.1212	20.1733
33.2195	19.1937
31.8528	21.0831
33.5389	19.5527
32.422	21.0043
31.7659	20.3659
32.1368	21.3466
31.6731	19.6482
31.0513	20.8572
32.2382	20.0871
29.4415	21.7296
30.3331	19.7021
31.2187	20.1401
32.2702	19.6267
34.0174	21.4983
30.5032	20.7428
31.96	19.1189
31.2492	20.4137
34.9863	19.9449
32.5402	19.9597
34.0419	19.6277
29.2663	20.0206
33.1306	19.912
32.5046	21.3568
30.5707	20.117
31.8346	20.705
30.7067	20.8339
31.4738	20.2501
32.0602	20.2853
32.4748	19.1355
31.2377	19.2968
32.9907	21.1274
29.3768	20.5405
31.4806	18.6517
33.0385	20.2048
32.6951	19.7044
30.454	20.161
31.5389	20.5085
31.639	20.4483
30.2681	19.176
35.1935	19.6052
33.2482	19.1978
32.1953	19.8239
32.0256	21.3746
31.5036	18.587
28.553	20.6622
31.8762	20.7452
32.2846	19.3195
32.2431	19.6633
33.5687	20.2525
32.1547	20.9156
34.4128	21.2838
33.153	19.6234
31.4951	20.6036
33.6602	18.5973
32.2781	19.5467
29.3778	19.2387
30.707	20.0485
30.8611	20.2892
32.105	19.5611
31.1756	19.9674
33.4307	19.5983
31.7245	20.5153
31.0676	19.921
31.1964	20.4072
31.3876	19.7973
30.1936	19.3002
31.9375	19.9642
30.4174	19.2503
32.5649	20.3901
32.0307	20.6431
32.5063	20.399
33.7606	19.4846
30.4366	20.2838
30.4498	18.8469
31.6807	19.5146
29.6604	19.8309
32.9786	19.3421
28.8001	19.6457
30.7362	19.6813
34.0748	21.0088
31.5203	21.2583
34.3774	19.583
32.8338	20.4174
32.335	20.4389
34.1568	18.3382
33.323	20.4
31.9302	19.4945
33.4022	20.474
32.5259	20.0362
31.4541	20.8698
29.5907	19.8827
32.5896	19.7723
30.127	21.4654
30.7967	19.7938
31.7719	19.0455
32.0617	19.4996
29.5047	20.6089
32.2445	19.6784
32.7834	20.6048
30.9025	19.8046
30.7696	20.2005
31.3501	19.932
31.9469	19.4946
35.4746	18.8022
32.0824	18.7481
33.4477	19.5832
30.179	20.4609
32.4159	19.7117
32.9999	18.756
32.1552	20.6051
29.6966	19.5595
31.012	19.1464
30.4764	18.8556
32.6515	19.5529
31.1359	19.8135
32.0388	20.0599
31.3907	19.8306
32.0761	21.0396
33.6227	20.0335
31.7578	20.5395
30.6928	18.8076
30.9285	19.1585
30.996	19.7505
32.8563	21.4672
32.685	20.3632
30.7314	21.2341
31.7945	19.5789
32.5673	20.4568
33.5525	19.6188
29.9424	20.0089
32.8572	21.2483
33.1271	21.1109
34.4438	19.9289
33.8663	20.7452
31.9303	20.0194
33.4424	19.2355
31.4882	19.5868
34.8903	20.3723
32.3957	20.0319
33.8003	20.6606
32.7624	21.144
32.0163	19.304
34.3651	21.7966
29.7146	19.1907
30.5844	19.6186
31.8869	21.1078
31.5737	20.3608
33.4678	19.885
31.8655	18.9274
34.6987	20.2307
31.9952	19.6827
32.8324	19.985
29.9036	20.0931
33.4109	19.9794
31.2266	19.5532
31.4157	21.5506
32.3099	18.2842
34.2385	20.6634
30.187	20.7372
31.8846	19.7696
32.9229	20.0117
32.0136	20.6488
32.2909	20.7761
30.5941	19.1626
31.0304	20.8474
31.9479	20.2906
29.7745	20.644
33.0682	20.9219
32.815	19.9099
32.5208	19.8104
34.083	19.3506
31.8433	21.7365
32.0399	19.2712
30.67	21.0716
31.5368	21.5076
30.0137	19.6139
30.2756	20.1332
30.0159	19.7403
32.5917	19.8001
31.3603	20.0883
34.1666	19.6166
34.6535	19.8961
31.1367	21.1473
31.5418	20.9516
31.2194	19.6397
32.5294	19.1634
32.5851	20.1051
30.4112	18.8201
30.8407	20.8001
33.1798	19.782
32.074	20.1674
31.0412	18.3174
30.9927	20.9664
32.9475	19.2244
30.9335	20.0537
32.2921	21.2392
30.7503	21.2258
30.9493	19.5163
30.6542	19.396
29.5535	20.165
32.1455	20.6658
33.7986	20.1604
31.0722	20.6336
34.2395	19.7427
32.069	20.8866
33.9421	19.6652
32.5014	19.307
29.9885	20.2439
31.8969	20.6557
32.7604	21.0084
32.3062	19.7636
30.3759	20.3017
31.6241	19.4931
31.9958	20.4768
30.8172	19.2773
29.9589	19.6643
31.4436	20.8349
33.261	18.6185
32.4814	19.5384
31.8185	20.3292
31.2428	20.003
32.555	21.0533
32.4804	19.2366
33.6783	19.2303
33.0519	19.4152
33.396	21.3642
31.0668	19.1488
30.8458	21.0258
29.8779	19.9428
33.8484	18.4029
33.9495	20.7284
30.2957	19.1649
31.5805	20.0388
32.0089	20.3571
30.1468	19.0594
35.2409	19.8571
33.1705	18.3782
32.3125	20.3502
32.4635	19.9256
31.6331	20.0401
30.8899	20.698
31.0888	19.3738
33.4113	19.4101
30.9422	20.4676
33.7691	20.89
31.8572	19.8257
31.8857	19.3025
34.7464	20.1554
31.7679	20.0556
32.7933	20.4905
32.6324	19.3139
32.1233	20.8294
31.1046	19.0491
32.7195	19.526
30.9216	19.7746
31.3856	21.3962
31.0325	20.5197
31.2425	20.5279
30.6571	20.4262
32.7433	20.2309
32.1409	20.5765
30.456	20.0885
31.6597	19.5495
31.3275	19.7436
33.2682	19.3597
30.6058	19.5052
30.8036	19.4151
33.2748	19.3638
29.7126	19.0952
34.5753	20.5126
31.1823	20.5697
32.1042	18.8258
32.3621	19.8188
31.13	19.7975
32.2631	19.625
31.2011	18.4766
32.4827	20.4046
31.7925	19.9348
32.0453	20.481
32.9546	19.2503
30.7078	19.9818
30.3869	19.6614
32.0986	19.732
31.94	20.2018
31.5697	20.9537
32.2665	19.3162
32.3717	19.2962
30.7799	19.7542
32.1507	20.4679
32.2404	20.6836
30.9798	20.8058
31.3799	19.3279
33.8836	19.6131
31.5383	20.0944
32.1359	19.5883
31.8739	19.8648
32.8094	19.9706
31.9883	21.2402
31.7245	21.1807
32.3885	19.4292
32.1908	21.9607
29.7645	19.8915
34.5222	20.9154
32.1225	19.8601
33.9048	19.8589
33.1405	21.4624
30.8712	19.5172
33.1263	18.7185
31.7305	17.8611
32.076	18.9005
32.9487	19.1205
33.391	20.1873
30.075	20.6914
32.35	20.2456
30.8957	19.4762
31.389	20.8902
29.4348	20.5224
31.1781	18.4993
30.5743	20.4307
30.6813	19.5515
31.5823	20.8371
31.1595	19.6644
32.9873	19.9548
30.1711	20.5846
30.1751	19.8254
30.8108	19.6901
30.3077	20.5396
31.6382	20.3212
32.2003	18.4083
33.4595	19.5806
32.3594	20.1868
31.9388	21.641
31.8974	21.0033
30.8345	19.9614
30.6258	20.5438
29.791	19.9986
32.0804	19.5521
31.9354	20.2302
31.1595	19.2527
31.9072	20.0367
32.3742	20.2099
31.8299	21.2321
30.3435	19.6295
32.2804	20.1853
32.3938	19.5114
31.8586	20.2301
31.7096	20.4307
33.848
33.8713
31.8461
31.9284
31.7059
33.4926
30.2688
29.3536
33.0207
31.0258
29.809
30.4603
33.4143
32.7847
30.3933
31.7214
31.5068
30.9797
34.3771
30.9497
33.416
32.8816
32.2615
30.9338
30.7958
35.1506
30.6869
31.3875
31.7609
34.1474
30.8838
34.754
31.1218
30.9858
29.7992
30.704
34.2617
31.2806
32.2982
32.4395
33.1132
29.2284
31.925
30.8573
30.9569
33.6139
32.3234
31.8416
31.7523
30.0981
33.3741
32.0019
33.4272
31.7514
31.365
32.1308
33.1061
33.1585
33.0235
32.1797
32.0986
30.9418
33.091
33.8654
32.8188
33.3477
31.2406
33.3937
32.2288
32.6553
31.6851
34.0833
31.1701
33.9635
30.8699
32.1339
33.0356
30.4673
31.8969
31.1949
34.3603
31.7532
30.6647
33.588
33.765
33.0217
33.6672
31.4503
30.1878
32.7423
32.9447
31.1492
31.784
30.4549
33.2615
29.795
33.3978
34.1011
33.3409
30.7473
31.5863
31.74
30.5958
32.7899
33.034
33.6071
33.6495
33.1425
32.0143
33.0363
30.7213
33.6263
29.4985
31.1233
33.86
32.1354
31.5038
31.1536
32.1748
32.0283
30.5247
32.8674
31.4373
30.0362
31.9626
32.2235
32.3835
30.7445
31.0873
31.1189
31.2015
31.1503
31.2962
32.6407
31.2328
34.8199
30.1744
31.8688
30.6823
32.907
31.99
35.5276
31.7383
32.1986
31.3586
30.0196
32.3612
33.2658
30.4825
30.5747
33.7862
31.3439
29.6514
33.8901
30.8804
33.6453
31.5738
32.229
33.9641
32.1512
31.4144
32.0301
31.7708
32.6531
32.8066
34.062
31.5372
31.5559
32.4613
32.7866
31.5217
30.5433
34.2939
30.8525
31.6658
33.4776
32.3207
34.1701
32.7552
33.5474
32.6356
31.1852
31.9609
32.5713
33.688
34.436
32.259
30.0596
30.9169
30.706
30.5309
31.8162
31.2493
35.2023
30.7211
32.4648
31.2161
34.3912
31.5713
33.4132
32.0613
31.2889
31.7701
30.0848
30.8067
34.2136
33.343
32.8747
32.7121
32.7144
32.9088
34.7538
31.3751
32.0685
30.1029
35.1985
32.5841
33.5548
31.812
32.0253
33.6007
30.4445
30.8863
33.5696
30.7568
33.2096
32.1471
31.7327
35.3125
31.6474
31.2832
30.9755
32.4273
33.2249
32.2483
33.3091
31.7412
32.7207
31.7628
30.4673
32.7901
32.0085
34.1416
31.5803
32.2204
32.864
31.2859
31.5848
31.9852
33.5793
32.3351
31.927
32.285
33.6531
29.6069
33.5398
33.3987
33.4144
33.0643
30.2845
32.8356
33.7058
31.9368
33.9212
30.0797
30.8335
30.8495
33.119
31.1259
32.6358
32.1279
32.8718
30.7586
33.7798
30.5204
34.3211
31.0077
30.6936
30.4577
33.9822
32.6303
31.4159
32.2363
33.5602
33.2836
31.1473
33.8175
31.9005
34.9428
31.3699
32.7114
34.2163
30.1359
29.8406
30.6362
32.5372
30.1984
33.8358
30.6884
30.6425
30.0573
35.3933
31.8653
32.5834
33.8048
32.737
30.2435
30.1733
31.5564
32.6223
33.3595
32.0607
32.7563
30.4739
31.9096
31.4928
33.754
32.8277
33.6767
33.3878
31.7346
32.7632
32.1386
32.845
31.2085
31.5671
30.6413
32.8891
32.0785
32.8845
28.9696
32.7234
30.8217
33.1775
32.6341
30.8777
34.0989
32.5695
29.9935
32.0939
29.3653
32.667
31.1403
32.2831
31.035
31.8823
32.064
33.2325
33.9862
32.7469
33.8117
30.809
33.3918
30.276

## Sheet: Fig3E
Time (ms)	DAG	PIP2	PIP3
0	0.986328	9.46045	36.6211
1	0.83374	9.61304	36.4685
2	0.83374	9.76562	36.1633
3	0.681152	9.61304	36.3159
4	0.681152	9.91821	36.3159
5	0.681152	9.76562	36.3159
6	0.83374	10.0708	36.3159
7	0.681152	9.91821	36.4685
8	0.681152	10.0708	36.4685
9	0.528564	9.61304	36.6211
10	0.528564	9.30786	36.6211
11	0.83374	9.00269	36.6211
12	0.83374	9.00269	36.4685
13	0.83374	8.8501	36.3159
14	0.83374	9.00269	36.7737
15	0.528564	9.00269	37.384
16	0.681152	9.30786	37.8418
17	0.83374	9.76562	37.5366
18	0.83374	10.0708	37.2315
19	0.986328	9.46045	37.2315
20	1.13892	9.30786	37.0789
21	1.2915	9.15527	37.384
22	1.44409	9.46045	37.5366
23	1.44409	9.30786	37.6892
24	1.2915	9.15527	37.6892
25	0.986328	9.15527	37.6892
26	0.528564	9.15527	37.5366
27	0.223389	9.15527	37.384
28	0.070801	8.69751	37.0789
29	-0.08179	8.69751	36.9263
30	-0.38696	8.8501	36.9263
31	-0.53955	9.30786	37.384
32	-0.53955	9.30786	37.6892
33	-0.53955	9.15527	37.8418
34	-0.23438	8.69751	37.5366
35	0.070801	8.23975	37.5366
36	0.528564	7.78198	37.8418
37	0.528564	7.47681	38.147
38	0.681152	7.32422	37.9944
39	0.83374	7.62939	37.8418
40	0.83374	7.78198	37.8418
41	0.528564	7.32422	37.9944
42	0.528564	7.32422	38.147
43	0.528564	7.47681	38.4522
44	0.528564	7.62939	38.4522
45	0.528564	7.93457	38.2996
46	0.375977	7.93457	37.6892
47	0.375977	7.93457	37.384
48	0.223389	8.23975	37.384
49	0.223389	8.23975	37.5366
50	0.528564	8.08716	37.8418
51	0.528564	8.23975	37.9944
52	0.375977	8.39233	37.9944
53	-0.08179	7.93457	38.147
54	-0.08179	7.93457	38.2996
55	0.223389	7.32422	37.9944
56	0.986328	7.17163	37.5366
57	1.2915	7.01904	37.384
58	1.44409	6.71387	37.5366
59	1.59668	6.86646	37.6892
60	1.44409	7.47681	38.147
61	1.44409	7.93457	38.2996
62	1.2915	8.08716	38.2996
63	0.83374	8.08716	37.9944
64	0.83374	7.62939	37.5366
65	0.83374	7.32422	37.2315
66	0.986328	7.17163	37.6892
67	0.83374	7.47681	38.147
68	0.986328	7.17163	38.4522
69	0.83374	7.17163	38.9099
70	0.83374	7.01904	39.2151
71	0.681152	6.86646	39.5203
72	0.681152	7.01904	39.6728
73	0.528564	7.17163	39.3677
74	0.375977	7.47681	39.3677
75	0.070801	7.17163	39.3677
76	-0.23438	7.17163	39.8254
77	-0.53955	7.62939	39.8254
78	-0.69214	7.78198	39.8254
79	-0.99731	7.93457	39.3677
80	-0.84473	7.93457	39.0625
81	-0.84473	8.23975	39.3677
82	-0.69214	8.23975	39.3677
83	-0.84473	8.08716	39.2151
84	-0.69214	7.62939	39.2151
85	-0.84473	7.47681	39.0625
86	-0.99731	7.01904	39.3677
87	-0.99731	7.32422	40.1306
88	-0.99731	7.78198	40.5884
89	-1.1499	7.93457	40.5884
90	-1.30249	7.93457	40.5884
91	-1.1499	7.47681	40.741
92	-1.1499	7.47681	40.8935
93	-1.1499	7.78198	41.0461
94	-1.30249	8.08716	41.0461
95	-1.45508	8.23975	40.741
96	-1.60767	7.93457	40.5884
97	-1.60767	7.47681	40.2832
98	-1.30249	7.17163	40.4358
99	-0.84473	7.47681	40.5884
100	-1.1499	7.62939	40.2832
101	-1.30249	7.78198	40.2832
102	-1.45508	7.32422	40.2832
103	-1.45508	7.17163	40.2832
104	-1.60767	7.17163	40.5884
105	-1.60767	7.62939	40.741
106	-2.06543	7.93457	40.741
107	-1.91284	8.23975	40.8935
108	-1.76025	8.39233	41.3513
109	-1.1499	8.08716	41.6565
110	-0.53955	8.08716	41.6565
111	-0.53955	7.93457	41.6565
112	-0.69214	8.39233	41.6565
113	-0.38696	8.39233	41.8091
114	-0.53955	7.93457	41.9617
115	-0.53955	8.08716	42.2668
116	-0.38696	8.23975	42.4194
117	-0.38696	8.69751	42.1143
118	-0.53955	8.8501	41.8091
119	-1.1499	8.54492	42.1143
120	-1.30249	8.54492	41.9617
121	-1.30249	8.69751	41.8091
122	-1.30249	8.69751	41.6565
123	-1.1499	7.78198	41.0461
124	-1.45508	5.64575	40.8935
125	-1.30249	3.35693	40.4358
126	-1.1499	2.13623	40.1306
127	-1.1499	1.98364	39.978
128	-0.99731	2.44141	40.2832
129	-1.1499	3.20435	40.5884
130	-1.1499	3.8147	41.1987
131	-0.84473	4.57764	41.8091
132	-0.69214	5.18799	42.2668
133	-0.53955	6.10352	42.1143
134	-0.38696	7.17163	42.1143
135	-0.69214	7.78198	42.1143
136	-0.84473	8.08716	42.572
137	-0.69214	8.54492	43.4875
138	-0.69214	9.15527	43.7927
139	-0.99731	9.30786	43.6401
140	-1.45508	9.30786	43.1824
141	-1.76025	9.30786	43.1824
142	-1.91284	9.15527	43.4875
143	-1.91284	9.30786	43.4875
144	-1.76025	9.61304	43.6401
145	-1.60767	9.61304	43.9453
146	-1.60767	9.61304	44.2505
147	-1.76025	9.46045	44.4031
148	-1.60767	9.15527	44.2505
149	-1.60767	9.15527	43.7927
150	-1.45508	9.15527	43.0298
151	-1.60767	9.15527	42.4194
152	-1.45508	8.8501	41.6565
153	-1.1499	8.69751	41.1987
154	-0.84473	9.00269	40.741
155	-0.69214	9.30786	40.5884
156	-0.69214	9.76562	40.2832
157	-0.69214	9.61304	40.4358
158	-0.84473	9.61304	40.741
159	-0.53955	9.76562	40.741
160	-0.38696	10.5286	40.741
161	-0.38696	10.5286	40.1306
162	-0.69214	10.376	40.2832
163	-0.69214	9.76562	41.1987
164	-0.08179	9.46045	41.8091
165	0.223389	9.30786	42.1143
166	0.528564	9.15527	41.9617
167	0.223389	9.61304	41.6565
168	0.375977	10.0708	41.5039
169	0.528564	10.2234	41.5039
170	0.83374	10.2234	41.6565
171	0.986328	10.2234	41.6565
172	0.986328	9.91821	41.5039
173	0.83374	9.76562	41.6565
174	0.681152	9.46045	41.9617
175	0.83374	9.61304	41.9617
176	0.83374	9.61304	41.9617
177	0.83374	9.76562	41.9617
178	0.986328	9.61304	41.6565
179	0.83374	9.46045	41.9617
180	0.681152	9.15527	42.1143
181	0.528564	9.46045	42.1143
182	0.528564	9.46045	42.1143
183	0.528564	9.61304	41.8091
184	0.528564	9.61304	41.6565
185	0.83374	9.61304	41.9617
186	0.83374	9.61304	42.1143
187	0.986328	9.61304	42.2668
188	1.13892	9.76562	42.2668
189	1.44409	9.76562	41.6565
190	1.44409	9.61304	41.5039
191	1.13892	9.30786	41.1987
192	1.13892	9.15527	41.3513
193	0.986328	9.30786	41.5039
194	0.681152	9.61304	41.8091
195	0.223389	9.15527	41.8091
196	0.070801	9.00269	41.9617
197	-0.08179	9.15527	42.1143
198	-0.08179	9.46045	42.2668
199	-0.08179	9.61304	42.1143
200	-0.08179	9.30786	42.2668
201	-0.08179	9.30786	42.1143
202	0.528564	8.8501	41.9617
203	0.83374	8.39233	41.8091
204	0.83374	7.78198	41.6565
205	0.528564	7.78198	41.5039
206	0.223389	7.78198	41.3513
207	0.223389	7.47681	41.1987
208	0.223389	7.32422	41.0461
209	0.070801	7.62939	40.8935
210	0.070801	7.93457	40.4358
211	0.223389	8.39233	40.741
212	0.070801	8.69751	40.741
213	0.070801	8.39233	40.8935
214	-0.23438	8.54492	40.8935
215	-0.23438	8.54492	41.0461
216	-0.23438	8.39233	41.0461
217	-0.23438	8.54492	41.1987
218	0.223389	8.39233	41.6565
219	0.681152	8.08716	42.2668
220	0.83374	7.93457	42.2668
221	0.681152	8.08716	42.1143
222	0.681152	7.93457	41.6565
223	0.528564	8.23975	41.3513
224	0.986328	7.93457	41.1987
225	1.2915	7.93457	41.0461
226	1.44409	7.62939	41.0461
227	1.59668	7.78198	40.8935
228	1.2915	7.62939	40.741
229	1.13892	7.47681	40.741
230	1.13892	7.62939	40.5884
231	1.13892	7.47681	40.2832
232	1.13892	7.62939	39.8254
233	0.681152	8.23975	39.3677
234	0.223389	8.08716	39.6728
235	0.223389	7.93457	40.2832
236	0.528564	7.78198	40.8935
237	0.681152	7.78198	41.0461
238	0.83374	7.62939	41.0461
239	0.223389	7.47681	40.741
240	-0.08179	7.32422	40.5884
241	-0.23438	7.32422	40.4358
242	-0.23438	7.32422	40.4358
243	-0.23438	7.32422	40.2832
244	-0.08179	7.78198	40.5884
245	-0.23438	7.78198	40.741
246	-0.38696	8.08716	41.0461
247	-0.69214	7.47681	41.1987
248	-0.69214	7.47681	41.1987
249	-0.99731	7.17163	41.1987
250	-1.1499	7.32422	41.3513
251	-0.99731	7.17163	41.6565
252	-1.1499	7.32422	42.1143
253	-0.84473	7.62939	41.9617
254	-0.99731	7.62939	41.6565
255	-0.84473	7.78198	41.3513
256	-1.1499	7.78198	41.6565
257	-1.45508	7.62939	41.8091
258	-1.45508	7.62939	42.2668
259	-1.45508	7.47681	42.4194
260	-1.45508	7.93457	42.2668
261	-1.60767	7.93457	42.2668
262	-1.60767	7.93457	42.4194
263	-1.60767	7.78198	42.4194
264	-1.60767	8.39233	41.8091
265	-1.45508	8.54492	41.6565
266	-1.45508	8.39233	41.0461
267	-1.60767	8.23975	41.3513
268	-1.76025	8.08716	41.6565
269	-1.60767	7.78198	41.9617
270	-1.76025	7.78198	41.9617
271	-1.76025	7.93457	41.8091
272	-2.06543	8.08716	41.6565
273	-2.21802	8.23975	41.6565
274	-2.06543	7.93457	41.3513
275	-1.60767	8.08716	41.1987
276	-1.1499	8.23975	40.741
277	-0.53955	8.39233	40.4358
278	-0.53955	8.54492	40.4358
279	-0.38696	8.23975	40.741
280	-0.38696	8.08716	40.8935
281	-0.53955	8.23975	40.741
282	-0.53955	8.54492	40.5884
283	-0.99731	8.54492	40.741
284	-0.99731	8.39233	40.8935
285	-1.30249	8.69751	41.0461
286	-1.30249	9.15527	41.1987
287	-1.30249	9.61304	41.0461
288	-1.1499	9.61304	40.741
289	-0.99731	9.61304	40.5884
290	-0.84473	9.76562	40.5884
291	-0.99731	9.91821	40.5884
292	-0.53955	9.91821	40.8935
293	-0.53955	10.0708	40.741
294	-0.69214	9.61304	40.8935
295	-0.69214	9.30786	41.0461
296	-0.84473	9.15527	40.8935
297	-0.84473	9.30786	40.8935
298	-0.53955	9.91821	40.8935
299	-0.23438	9.91821	40.741
300	-0.23438	10.0708	40.741
301	-0.23438	9.46045	40.741
302	-0.23438	9.61304	40.741
303	-0.23438	9.61304	41.0461
304	-0.53955	9.91821	41.3513
305	-0.99731	9.91821	41.0461
306	-1.1499	9.76562	41.1987
307	-1.60767	9.76562	41.3513
308	-1.60767	9.76562	41.8091
309	-1.45508	10.2234	42.2668
310	-1.30249	10.2234	42.1143
311	-1.45508	10.2234	42.2668
312	-1.45508	9.61304	41.9617
313	-1.45508	9.46045	42.1143
314	-1.60767	9.61304	42.1143
315	-1.60767	9.76562	42.2668
316	-1.76025	9.91821	42.7246
317	-1.91284	9.61304	43.1824
318	-1.76025	9.61304	43.6401
319	-1.45508	9.61304	43.4875
320	-1.1499	9.91821	43.335
321	-1.1499	10.376	42.7246
322	-0.84473	10.376	42.2668
323	-0.69214	10.0708	42.1143
324	-0.53955	9.91821	42.2668
325	-0.08179	9.91821	42.2668
326	-0.08179	9.61304	42.1143
327	-0.08179	9.76562	42.2668
328	-0.23438	9.61304	43.0298
329	-0.23438	9.61304	44.0979
330	-0.23438	9.61304	45.0134
331	-0.08179	9.76562	45.4712
332	0.070801	10.0708	45.166
333	0.223389	9.91821	45.0134
334	0.375977	9.76562	44.5557
335	0.528564	9.61304	44.8608
336	0.681152	9.76562	45.166
337	0.83374	9.76562	45.0134
338	0.83374	9.76562	44.5557
339	0.681152	9.61304	44.2505
340	0.681152	9.61304	44.4031
341	0.986328	10.2234	44.2505
342	1.2915	9.91821	44.0979
343	1.2915	9.91821	43.7927
344	0.986328	9.91821	43.6401
345	0.986328	10.0708	43.7927
346	0.986328	10.376	44.2505
347	1.2915	10.2234	44.7082
348	1.13892	10.0708	45.0134
349	1.13892	9.76562	45.4712
350	0.986328	9.46045	45.929
351	1.13892	9.46045	46.3867
352	1.13892	9.15527	46.3867
353	1.13892	9.30786	46.0815
354	1.44409	9.76562	45.6238
355	1.59668	10.2234	45.3186
356	1.59668	10.0708	45.3186
357	1.59668	9.61304	45.3186
358	1.13892	9.30786	45.166
359	0.83374	9.61304	45.166
360	0.681152	9.30786	45.166
361	0.528564	9.15527	45.3186
362	0.070801	9.00269	45.6238
363	-0.23438	9.15527	45.7764
364	-0.38696	9.46045	45.929
365	-0.08179	9.91821	45.6238
366	-0.38696	9.15527	45.4712
367	-0.08179	8.23975	45.0134
368	0.070801	7.78198	45.3186
369	0.681152	8.08716	45.4712
370	0.83374	8.08716	45.4712
371	0.986328	8.23975	45.4712
372	0.681152	8.23975	45.0134
373	0.528564	8.08716	44.8608
374	0.375977	8.08716	45.0134
375	0.375977	8.08716	45.0134
376	0.681152	8.39233	44.8608
377	0.528564	8.54492	45.0134
378	0.528564	8.69751	45.7764
379	0.375977	8.69751	46.3867
380	0.681152	8.8501	46.6919
381	0.375977	8.8501	46.3867
382	0.223389	9.00269	46.2341
383	0.223389	9.00269	46.0815
384	0.223389	8.69751	45.7764
385	0.223389	8.8501	45.6238
386	0.375977	9.00269	45.3186
387	0.375977	8.39233	45.6238
388	0.223389	8.08716	46.0815
389	0.375977	7.62939	46.9971
390	0.986328	7.32422	47.6074
391	1.59668	7.32422	48.2178
392	1.59668	7.32422	48.3704
393	1.74927	7.62939	48.6755
394	1.59668	7.93457	48.8281
395	1.44409	7.78198	48.9807
396	1.44409	7.62939	48.9807
397	1.2915	7.62939	48.6755
398	1.2915	7.78198	48.0652
399	0.83374	8.23975	47.6074
400	0.681152	8.23975	47.3023
401	0.681152	8.08716	46.6919
402	0.986328	8.39233	46.9971
403	0.986328	8.54492	47.1497
404	1.13892	8.23975	47.1497
405	0.83374	7.78198	47.4548
406	0.528564	7.47681	47.76
407	0.375977	7.47681	48.3704
408	0.223389	7.93457	48.8281
409	-0.08179	8.54492	48.9807
410	-0.23438	8.54492	48.8281
411	-0.23438	8.39233	48.8281
412	-0.23438	7.93457	48.523
413	-0.23438	7.62939	48.2178
414	-0.23438	7.47681	48.0652
415	-0.69214	7.62939	47.76
416	-0.99731	7.78198	47.3023
417	-1.1499	7.78198	47.3023
418	-0.99731	7.32422	47.4548
419	-0.84473	7.32422	47.6074
420	-0.69214	7.01904	47.6074
421	-0.84473	7.01904	47.6074
422	-0.84473	7.01904	47.76
423	-0.69214	7.47681	47.9126
424	-1.1499	7.93457	47.9126
425	-1.30249	8.39233	47.9126
426	-1.30249	8.54492	48.523
427	-1.45508	8.39233	48.523
428	-1.45508	8.39233	48.6755
429	-1.30249	8.23975	48.6755
430	-1.1499	8.08716	48.0652
431	-0.99731	8.54492	47.3023
432	-1.1499	8.54492	46.6919
433	-1.1499	8.39233	46.5393
434	-1.1499	8.23975	46.6919
435	-0.99731	8.08716	46.5393
436	-0.99731	8.39233	46.2341
437	-1.1499	8.54492	46.2341
438	-1.60767	8.23975	46.8445
439	-1.76025	7.78198	47.9126
440	-1.60767	7.62939	48.6755
441	-1.45508	8.08716	48.8281
442	-1.30249	8.69751	48.523
443	-0.99731	8.69751	48.2178
444	-0.69214	8.8501	47.76
445	-0.23438	8.54492	48.2178
446	-0.08179	8.23975	48.2178
447	-0.38696	8.23975	48.3704
448	-0.38696	7.93457	48.523
449	-0.53955	8.08716	49.2859
450	-0.53955	8.39233	50.0488
451	-0.53955	8.69751	50.0488
452	-0.69214	9.00269	50.0488
453	-0.84473	9.00269	49.5911
454	-0.84473	9.30786	49.2859
455	-0.84473	9.30786	49.5911
456	-0.84473	9.46045	49.8962
457	-0.84473	9.61304	49.4385
458	-0.69214	9.76562	48.8281
459	-0.69214	10.0708	48.2178
460	-0.99731	10.0708	48.0652
461	-1.1499	9.30786	48.0652
462	-0.99731	9.00269	48.2178
463	-0.84473	9.30786	48.3704
464	-0.69214	9.61304	47.9126
465	-0.53955	9.91821	47.76
466	-0.38696	9.46045	47.4548
467	-0.08179	9.46045	47.4548
468	-0.08179	9.61304	47.4548
469	-0.08179	9.61304	47.76
470	-0.38696	9.76562	48.2178
471	-0.84473	10.0708	48.6755
472	-1.30249	10.2234	49.1333
473	-1.60767	9.61304	49.1333
474	-1.91284	10.0708	49.2859
475	-1.76025	10.8337	49.1333
476	-1.60767	11.4441	49.2859
477	-1.76025	11.2915	49.8962
478	-1.76025	10.6812	50.354
479	-1.45508	10.2234	50.6592
480	-1.45508	10.0708	50.6592
481	-1.60767	10.2234	50.6592
482	-1.60767	9.91821	50.6592
483	-1.76025	9.91821	50.9644
484	-1.76025	9.61304	51.1169
485	-1.60767	9.76562	50.9644
486	-1.45508	9.91821	50.5066
487	-1.1499	10.2234	50.5066
488	-0.84473	10.5286	50.6592
489	-0.69214	10.376	50.8118
490	-0.38696	10.5286	51.1169
491	-0.38696	10.8337	51.1169
492	-0.23438	10.6812	50.8118
493	-0.38696	10.5286	50.9644
494	-0.38696	10.376	50.9644
495	-0.38696	10.0708	51.1169
496	-0.08179	9.61304	51.4221
497	0.070801	9.76562	51.4221
498	0.070801	9.91821	50.6592
499	0.223389	9.76562	50.5066
500	0.375977	10.376	50.5066
501	0.528564	10.6812	50.5066
502	0.528564	10.5286	50.6592
503	0.681152	10.376	50.0488
504	0.83374	10.5286	49.5911
505	0.681152	10.2234	49.2859
506	0.986328	10.376	49.1333
507	0.986328	10.6812	49.7437
508	0.83374	10.8337	49.7437
509	0.528564	10.6812	49.8962
510	0.681152	10.376	50.354
511	0.681152	9.76562	50.8118
512	0.681152	10.0708	51.1169
513	0.681152	10.0708	50.8118
514	0.528564	10.5286	50.354
515	0.070801	10.2234	50.0488
516	0.223389	10.0708	49.7437
517	0.681152	10.0708	49.5911
518	0.986328	10.2234	49.2859
519	0.986328	10.376	48.9807
520	0.986328	10.376	48.6755
521	0.83374	10.2234	48.9807
522	0.83374	9.76562	49.1333
523	1.2915	9.76562	49.2859
524	1.2915	9.76562	49.1333
525	0.986328	9.76562	48.9807
526	0.681152	9.91821	49.2859
527	0.375977	9.46045	49.5911
528	0.223389	9.30786	49.5911
529	0.070801	9.30786	48.9807
530	0.070801	9.61304	48.3704
531	-0.08179	10.0708	48.0652
532	-0.23438	9.91821	47.9126
533	-0.08179	9.61304	48.0652
534	-0.08179	9.46045	48.2178
535	0.528564	9.30786	48.0652
536	0.83374	9.30786	48.2178
537	0.986328	9.30786	48.523
538	0.681152	8.8501	48.8281
539	0.528564	8.39233	48.6755
540	0.375977	8.39233	48.523
541	0.681152	8.69751	47.9126
542	0.528564	8.39233	47.76
543	0.375977	8.39233	47.9126
544	0.070801	8.8501	48.0652
545	-0.08179	9.00269	48.0652
546	0.223389	9.46045	47.9126
547	0.375977	9.46045	47.6074
548	0.070801	9.46045	47.4548
549	-0.23438	9.00269	47.4548
550	-0.08179	8.69751	47.76
551	-0.08179	8.8501	47.76
552	0.070801	8.8501	47.9126
553	0.223389	8.54492	48.0652
554	-0.08179	8.23975	48.6755
555	-0.23438	7.78198	49.1333
556	0.223389	7.93457	49.4385
557	0.83374	8.23975	49.5911
558	1.2915	8.23975	49.2859
559	1.44409	8.39233	49.1333
560	1.44409	8.39233	49.2859
561	1.59668	8.08716	49.5911
562	1.74927	8.23975	49.5911
563	1.59668	8.39233	49.2859
564	1.44409	8.39233	49.2859
565	1.13892	8.23975	48.6755
566	0.83374	8.69751	48.523
567	0.83374	8.54492	48.523
568	0.681152	8.54492	48.9807
569	0.528564	8.23975	50.0488
570	0.375977	8.08716	51.1169
571	0.375977	7.47681	52.1851
572	0.223389	7.62939	52.6428
573	-0.08179	7.62939	52.6428
574	-0.08179	7.32422	52.1851
575	0.070801	7.62939	51.5747
576	-0.08179	7.93457	51.2695
577	-0.08179	7.93457	51.4221
578	-0.23438	8.23975	51.5747
579	-0.23438	8.69751	51.1169
580	-0.38696	8.8501	50.2014
581	-0.99731	8.69751	49.8962
582	-0.84473	8.23975	49.7437
583	-0.84473	7.78198	49.8962
584	-0.99731	7.78198	50.354
585	-0.99731	7.78198	50.2014
586	-1.1499	8.23975	50.5066
587	-1.30249	8.54492	50.8118
588	-1.1499	8.54492	51.1169
589	-1.1499	8.39233	51.4221
590	-1.1499	8.23975	51.4221
591	-1.45508	8.54492	51.2695
592	-1.76025	8.69751	50.9644
593	-1.45508	8.54492	50.9644
594	-1.45508	8.23975	50.9644
595	-1.45508	8.08716	51.1169
596	-1.45508	8.08716	51.1169
597	-1.45508	8.08716	51.1169
598	-1.45508	8.39233	51.7273
599	-1.45508	8.54492	52.0325
600	-1.30249	8.54492	52.1851
601	-1.45508	8.54492	52.4902
602	-1.30249	8.69751	52.3376
603	-1.60767	8.54492	52.4902
604	-1.60767	8.54492	52.6428
605	-1.76025	8.69751	52.948
606	-1.76025	8.8501	53.1006
607	-1.76025	8.54492	53.1006
608	-1.45508	8.54492	53.1006
609	-1.1499	8.54492	52.948
610	-0.99731	8.23975	53.4058
611	-0.99731	8.54492	54.0161
612	-0.99731	8.69751	54.6265
613	-0.99731	8.54492	55.0842
614	-0.99731	8.54492	55.3894
615	-0.53955	8.08716	55.8472
616	-0.53955	8.08716	56.6101
617	-0.38696	8.39233	56.9153
618	-0.53955	9.30786	56.7627
619	-1.1499	9.61304	57.0679
620	-1.60767	9.91821	57.6782
621	-1.45508	9.91821	57.9834
622	-1.30249	10.0708	57.9834
623	-1.1499	9.91821	57.6782
624	-0.84473	10.2234	57.6782
625	-0.84473	10.5286	57.6782
626	-0.99731	9.91821	58.7463
627	-0.99731	9.15527	59.2041
628	-0.53955	8.8501	59.3567
629	-0.38696	8.8501	58.8989
630	-0.69214	9.30786	58.7463
631	-0.53955	9.61304	58.5938
632	-0.69214	9.76562	57.5256
633	-0.53955	9.91821	56.9153
634	-0.69214	10.2234	55.9998
635	-0.38696	9.91821	55.3894
636	-0.53955	10.0708	54.9316
637	-0.53955	9.91821	54.9316
638	-0.84473	9.91821	54.779
639	-1.30249	9.91821	54.779
640	-1.60767	10.2234	54.4739
641	-1.76025	10.376	53.8635
642	-1.91284	10.8337	53.2532
643	-1.91284	10.8337	53.1006
644	-1.60767	10.6812	52.6428
645	-1.45508	10.5286	52.6428
646	-1.45508	10.5286	52.4902
647	-1.60767	10.6812	52.7954
648	-2.06543	10.6812	53.4058
649	-2.06543	10.376	54.0161
650	-1.91284	10.0708	54.3213
651	-1.60767	9.76562	53.8635
652	-1.60767	9.76562	53.7109
653	-1.45508	10.0708	53.5583
654	-1.60767	10.0708	53.4058
655	-1.1499	10.376	53.2532
656	-0.84473	10.6812	52.7954
657	-0.84473	11.1389	51.8799
658	-0.84473	10.9863	51.5747
659	-0.84473	10.6812	51.4221
660	-0.53955	10.376	51.2695
661	-0.53955	10.2234	51.5747
662	-0.38696	10.5286	52.0325
663	-0.23438	10.5286	52.7954
664	0.070801	10.5286	53.5583
665	-0.08179	10.2234	54.3213
666	0.528564	10.2234	55.0842
667	0.83374	10.5286	55.2368
668	0.83374	10.6812	54.779
669	0.83374	10.5286	54.0161
670	0.681152	10.2234	53.5583
671	0.681152	10.0708	53.2532
672	0.986328	9.76562	52.948
673	0.986328	10.0708	52.6428
674	0.986328	10.376	52.3376
675	0.83374	10.376	52.0325
676	0.83374	10.5286	51.7273
677	0.83374	10.2234	51.4221
678	0.83374	10.5286	50.8118
679	0.83374	10.5286	49.8962
680	0.681152	10.6812	49.4385
681	0.681152	10.2234	49.2859
682	0.681152	9.91821	49.2859
683	0.83374	10.0708	49.1333
684	0.986328	10.0708	48.9807
685	1.13892	10.376	48.8281
686	1.13892	10.5286	48.6755
687	1.13892	10.0708	48.6755
688	1.13892	10.0708	48.8281
689	1.59668	9.76562	48.9807
690	1.74927	9.91821	48.523
691	1.44409	9.91821	48.523
692	0.83374	9.91821	48.6755
693	0.528564	9.91821	48.9807
694	0.375977	9.76562	49.7437
695	0.070801	9.91821	50.354
696	-0.08179	10.2234	50.5066
697	-0.23438	10.2234	50.5066
698	-0.23438	10.376	50.8118
699	-0.08179	10.0708	51.2695
700	-0.08179	9.76562	51.5747
701	0.223389	9.76562	51.2695
702	0.528564	9.30786	51.4221
703	0.528564	8.8501	51.5747
704	0.528564	8.54492	51.7273
705	0.681152	8.54492	51.7273
706	0.528564	8.8501	51.5747
707	0.681152	8.69751	51.2695
708	0.528564	8.8501	50.9644
709	0.223389	8.23975	50.8118
710	0.070801	8.69751	50.6592
711	0.223389	9.30786	50.5066
712	0.070801	9.46045	50.0488
713	-0.08179	9.46045	49.5911
714	-0.23438	9.30786	49.5911
715	-0.23438	9.00269	49.8962
716	-0.23438	8.8501	50.5066
717	-0.08179	8.8501	50.9644
718	-0.08179	9.15527	51.1169
719	0.070801	9.15527	51.2695
720	0.070801	9.00269	51.2695
721	0.375977	8.39233	51.2695
722	0.528564	7.93457	51.5747
723	0.986328	8.23975	51.7273
724	0.83374	8.54492	52.0325
725	1.2915	8.23975	52.4902
726	1.44409	8.08716	52.6428
727	1.74927	8.39233	53.1006
728	1.74927	8.08716	53.7109
729	1.13892	8.39233	53.7109
730	1.13892	8.8501	53.5583
731	0.986328	9.00269	53.2532
732	0.83374	8.54492	52.7954
733	0.83374	8.39233	52.3376
734	1.13892	8.39233	51.8799
735	1.13892	8.39233	51.8799
736	1.13892	8.39233	52.0325
737	1.2915	7.93457	52.6428
738	1.13892	8.23975	52.948
739	0.83374	8.39233	52.7954
740	0.375977	8.69751	52.6428
741	0.223389	8.54492	52.6428
742	-0.38696	8.54492	52.6428
743	-0.53955	8.39233	52.7954
744	-0.38696	8.39233	52.7954
745	-0.38696	8.54492	52.3376
746	-0.38696	8.39233	51.8799
747	-0.69214	8.23975	51.7273
748	-0.23438	8.23975	51.8799
749	-0.69214	8.39233	52.4902
750	-0.53955	8.08716	52.6428
751	-0.53955	8.08716	52.4902
752	-0.84473	8.39233	52.3376
753	-1.1499	8.39233	52.3376
754	-1.1499	8.23975	52.6428
755	-1.45508	8.23975	52.948
756	-1.1499	8.39233	52.7954
757	-1.60767	8.54492	53.1006
758	-1.60767	8.23975	53.5583
759	-1.60767	8.23975	54.0161
760	-1.1499	8.39233	54.3213
761	-0.99731	8.69751	54.0161
762	-0.99731	8.69751	53.5583
763	-1.30249	9.00269	53.2532
764	-1.45508	8.8501	53.1006
765	-1.30249	8.69751	52.7954
766	-1.1499	8.54492	52.3376
767	-1.1499	8.8501	52.4902
768	-1.60767	8.69751	52.1851
769	-1.60767	8.39233	52.4902
770	-1.91284	8.23975	52.7954
771	-1.76025	8.54492	52.6428
772	-1.76025	9.15527	52.6428
773	-1.76025	9.30786	52.4902
774	-1.76025	9.46045	52.0325
775	-1.30249	9.15527	51.8799
776	-0.99731	9.15527	51.7273
777	-0.53955	9.15527	51.5747
778	-0.53955	9.15527	51.4221
779	-0.38696	9.15527	51.2695
780	-0.38696	9.15527	51.2695
781	-0.38696	9.00269	51.5747
782	-0.23438	9.00269	51.5747
783	-0.38696	9.15527	51.2695
784	-0.38696	9.30786	50.5066
785	-0.84473	9.46045	50.0488
786	-1.30249	9.30786	50.0488
787	-1.1499	9.46045	49.8962
788	-1.1499	9.76562	49.4385
789	-1.1499	10.376	49.4385
790	-1.1499	10.8337	49.2859
791	-1.1499	10.8337	49.4385
792	-1.30249	10.376	49.8962
793	-1.1499	9.91821	50.8118
794	-0.99731	9.46045	51.2695
795	-0.69214	9.30786	51.7273
796	-0.99731	9.46045	52.0325
797	-0.99731	9.61304	52.7954
798	-0.69214	9.46045	53.4058
799	-0.53955	9.76562	54.0161
800	-0.53955	10.0708	54.3213
801	-0.38696	10.376	54.6265
802	-0.53955	10.5286	54.779
803	-0.69214	10.376	55.2368
804	-0.53955	10.5286	55.3894
805	-0.84473	10.5286	55.3894
806	-0.99731	10.9863	54.9316
807	-1.30249	10.6812	54.4739
808	-1.30249	10.6812	54.6265
809	-1.60767	10.8337	54.6265
810	-1.60767	10.9863	54.779
811	-1.60767	10.8337	54.779
812	-1.76025	10.9863	54.779
813	-1.45508	10.8337	55.0842
814	-1.60767	10.2234	55.542
815	-1.60767	10.0708	55.9998
816	-1.76025	10.2234	56.6101
817	-1.91284	10.6812	56.4575
818	-1.91284	10.8337	55.9998
819	-1.76025	10.9863	55.2368
820	-1.45508	10.8337	55.0842
821	-1.1499	11.1389	54.779
822	-0.69214	11.1389	54.4739
823	-0.23438	10.9863	54.4739
824	-0.53955	10.9863	54.9316
825	-0.38696	10.6812	55.542
826	-0.23438	10.376	55.9998
827	-0.08179	10.9863	56.4575
828	-0.08179	10.9863	56.3049
829	-0.23438	10.9863	56.6101
830	0.223389	10.6812	57.0679
831	0.070801	10.9863	57.5256
832	0.070801	10.9863	57.5256
833	0.375977	10.9863	56.9153
834	0.528564	11.2915	56.4575
835	0.681152	10.8337	55.9998
836	0.83374	10.6812	55.8472
837	0.986328	10.376	55.9998
838	1.2915	10.6812	55.8472
839	1.2915	10.6812	55.3894
840	0.986328	10.8337	55.2368
841	0.83374	10.9863	54.9316
842	0.83374	10.9863	54.6265
843	0.83374	11.1389	54.6265
844	0.681152	11.2915	54.3213
845	0.83374	11.4441	54.4739
846	0.83374	10.8337	55.0842
847	0.83374	10.376	55.6946
848	0.83374	10.0708	55.9998
849	0.986328	10.2234	56.3049
850	1.13892	10.2234	55.9998
851	0.986328	10.376	55.6946
852	1.13892	10.376	55.6946
853	1.13892	10.376	55.6946
854	1.44409	10.0708	55.6946
855	1.59668	10.0708	55.3894
856	1.44409	10.376	55.0842
857	1.2915	10.5286	55.2368
858	0.986328	10.2234	55.2368
859	0.681152	10.376	55.3894
860	0.528564	10.376	55.3894
861	0.375977	10.376	55.3894
862	0.070801	10.376	55.9998
863	-0.08179	10.376	56.9153
864	-0.23438	10.5286	57.373
865	0.070801	10.376	57.373
866	0.223389	10.376	57.373
867	0.223389	10.2234	57.6782
868	0.375977	10.376	57.9834
869	0.375977	9.76562	57.9834
870	0.681152	9.00269	58.136
871	0.83374	8.8501	57.8308
872	0.681152	8.8501	57.373
873	0.528564	8.8501	57.2205
874	0.528564	9.00269	57.373
875	0.528564	9.00269	57.373
876	0.681152	9.00269	57.5256
877	0.681152	9.30786	57.6782
878	0.528564	9.30786	57.9834
879	0.528564	9.00269	58.2886
880	0.681152	8.69751	58.8989
881	0.528564	8.54492	59.5093
882	0.681152	8.8501	59.8145
883	0.528564	8.8501	59.6619
884	0.223389	9.30786	59.3567
885	-0.08179	9.30786	58.8989
886	0.070801	8.8501	58.5938
887	0.070801	8.54492	58.4412
888	0.223389	8.8501	57.9834
889	0.681152	9.00269	57.8308
890	0.681152	8.8501	57.9834
891	0.986328	8.69751	58.136
892	1.44409	8.69751	57.9834
893	1.74927	8.69751	57.5256
894	1.90186	8.8501	57.2205
895	1.74927	8.8501	57.0679
896	1.2915	8.54492	57.5256
897	1.2915	8.69751	57.9834
898	1.2915	9.00269	58.136
899	1.2915	9.15527	58.136
900	0.986328	9.15527	58.136
901	0.986328	9.00269	58.7463
902	0.83374	8.54492	59.5093
903	0.681152	8.54492	60.4248
904	0.528564	8.08716	61.1877
905	0.528564	8.39233	61.4929
906	0.223389	8.23975	61.4929
907	0.070801	8.08716	61.1877
908	-0.08179	8.23975	60.5774
909	-0.23438	8.39233	60.2722
910	-0.08179	8.69751	59.967
911	-0.23438	8.8501	59.3567
912	-0.38696	8.8501	58.5938
913	-0.38696	8.69751	58.136
914	-0.38696	8.39233	57.9834
915	-0.69214	8.23975	57.8308
916	-0.84473	8.23975	57.9834
917	-0.99731	8.54492	58.2886
918	-0.99731	8.54492	58.8989
919	-0.69214	8.54492	59.3567
920	-0.38696	8.54492	59.8145
921	-0.53955	8.54492	60.2722
922	-0.84473	8.39233	60.2722
923	-0.99731	8.23975	60.1196
924	-1.45508	8.39233	60.2722
925	-1.60767	8.54492	60.2722
926	-1.45508	8.8501	59.967
927	-1.1499	9.00269	59.5093
928	-1.1499	9.00269	59.3567
929	-1.30249	8.69751	59.5093
930	-1.1499	8.54492	59.6619
931	-1.1499	8.54492	59.967
932	-1.1499	8.8501	60.1196
933	-1.1499	8.8501	59.967
934	-1.30249	8.54492	59.5093
935	-1.76025	8.54492	59.3567
936	-2.06543	8.8501	59.5093
937	-2.06543	9.00269	59.5093
938	-1.91284	9.30786	59.5093
939	-2.21802	9.15527	60.2722
940	-2.21802	9.30786	61.4929
941	-1.76025	9.30786	62.561
942	-1.45508	9.15527	63.1714
943	-0.99731	9.30786	62.7136
944	-0.84473	9.46045	61.3403
945	-0.84473	9.15527	60.2722
946	-0.69214	8.8501	59.3567
947	-0.38696	8.69751	58.8989
948	-0.23438	8.69751	58.7463
949	-0.38696	9.15527	58.5938
950	-0.69214	9.00269	58.8989
951	-0.99731	9.30786	58.8989
952	-1.30249	9.61304	58.8989
953	-1.45508	9.91821	58.7463
954	-1.60767	10.2234	58.136
955	-1.30249	10.5286	57.6782
956	-0.99731	10.6812	57.5256
957	-0.99731	10.8337	57.5256
958	-0.69214	11.1389	58.136
959	-0.53955	11.1389	58.4412
960	-0.53955	10.8337	58.8989
961	-0.53955	10.5286	59.6619
962	-0.99731	10.2234	60.5774
963	-1.1499	10.0708	61.1877
964	-0.84473	10.0708	61.6455
965	-0.38696	10.2234	61.7981
966	-0.38696	10.0708	61.6455
967	-0.23438	10.6812	61.4929
968	-0.38696	10.376	61.6455
969	-0.53955	10.0708	61.9507
970	-0.69214	10.2234	62.1033
971	-0.84473	10.6812	62.2559
972	-1.1499	10.6812	62.4085
973	-1.45508	10.6812	62.7136
974	-1.30249	10.9863	62.4085
975	-1.1499	10.9863	62.2559
976	-1.30249	10.9863	61.9507
977	-1.1499	10.8337	61.7981
978	-1.1499	10.8337	61.6455
979	-1.1499	10.5286	61.4929
980	-1.1499	10.5286	61.3403
981	-1.45508	10.5286	60.8826
982	-1.45508	10.8337	60.2722
983	-1.30249	11.1389	59.5093
984	-1.45508	10.6812	59.0515
985	-1.45508	10.5286	58.8989
986	-1.30249	10.5286	59.0515
987	-1.1499	10.8337	59.0515
988	-1.1499	11.2915	58.8989
989	-0.84473	11.2915	58.7463
990	-0.84473	10.9863	59.2041
991	-0.69214	10.6812	59.0515
992	-0.38696	10.8337	58.8989
993	-0.23438	10.9863	58.7463
994	0.070801	11.1389	58.5938
995	0.070801	11.1389	58.7463
996	-0.23438	11.1389	58.8989
997	0.070801	11.2915	58.8989
998	0.375977	11.2915	59.0515
999	0.375977	11.2915	58.5938
1000	0.528564	11.2915	58.4412
1001	0.83374	10.9863	58.136
1002	0.83374	10.5286	58.136
1003	0.83374	10.5286	57.9834
1004	0.681152	10.8337	57.6782
1005	0.528564	10.9863	57.5256
1006	0.528564	10.8337	57.373
1007	0.83374	10.376	57.5256
1008	0.83374	10.376	57.2205
1009	0.83374	10.6812	57.5256
1010	0.681152	11.1389	57.5256
1011	0.681152	11.4441	57.6782
1012	0.528564	11.4441	58.2886
1013	0.528564	10.8337	59.0515
1014	0.681152	10.6812	59.5093
1015	0.681152	10.376	59.8145
1016	0.83374	10.2234	60.1196
1017	1.13892	10.5286	60.1196
1018	1.13892	10.8337	60.1196
1019	1.2915	10.8337	59.967
1020	1.2915	10.9863	59.8145
1021	1.13892	10.8337	59.3567
1022	1.13892	10.6812	59.5093
1023	1.13892	10.376	59.5093
1024	1.2915	10.5286	59.8145
1025	1.13892	10.8337	59.8145
1026	0.83374	10.8337	59.0515
1027	0.375977	11.1389	58.5938
1028	-0.08179	10.8337	58.2886
1029	-0.38696	10.6812	57.6782
1030	-0.53955	10.376	57.373
1031	-0.53955	10.2234	57.0679
1032	-0.38696	10.2234	56.4575
1033	-0.38696	9.91821	55.9998
1034	-0.23438	9.46045	55.542
1035	0.070801	9.30786	54.779
1036	0.681152	9.15527	54.3213
1037	0.986328	9.30786	53.8635
1038	1.13892	9.30786	53.7109
1039	0.681152	9.15527	53.8635
1040	0.223389	8.54492	54.4739
1041	0.223389	8.39233	55.3894
1042	0.375977	8.69751	55.6946
1043	0.070801	9.00269	55.8472
1044	-0.08179	9.30786	56.6101
1045	0.070801	9.15527	57.0679
1046	0.375977	9.15527	57.5256
1047	0.375977	9.46045	57.9834
1048	0.070801	9.61304	57.8308
1049	-0.38696	9.46045	57.8308
1050	-0.53955	9.30786	57.9834
1051	-0.38696	9.30786	58.2886
1052	-0.08179	9.00269	58.8989
1053	0.070801	9.15527	59.5093
1054	0.223389	9.30786	59.6619
1055	0.375977	9.30786	59.5093
1056	0.681152	9.00269	59.3567
1057	1.2915	8.8501	59.0515
1058	1.44409	9.15527	58.7463
1059	1.74927	9.15527	58.2886
1060	1.59668	9.30786	57.9834
1061	1.44409	9.15527	57.5256
1062	1.13892	8.54492	57.8308
1063	0.986328	8.08716	58.4412
1064	0.986328	7.93457	59.0515
1065	0.986328	7.93457	59.0515
1066	0.528564	8.08716	58.8989
1067	0.681152	8.23975	59.2041
1068	0.83374	8.23975	60.1196
1069	1.13892	8.54492	61.3403
1070	1.44409	8.69751	62.1033
1071	1.13892	8.69751	62.8662
1072	0.528564	8.8501	63.1714
1073	0.375977	8.54492	63.6292
1074	0.223389	8.8501	63.6292
1075	0.223389	8.8501	63.0188
1076	0.070801	8.8501	62.7136
1077	-0.23438	8.54492	62.4085
1078	-0.53955	8.39233	62.2559
1079	-0.53955	8.69751	61.7981
1080	-0.53955	8.69751	60.8826
1081	-0.38696	8.69751	59.967
1082	-0.38696	8.69751	59.967
1083	-0.38696	8.69751	59.8145
1084	-0.53955	8.39233	60.5774
1085	-0.53955	8.69751	61.6455
1086	-0.69214	9.15527	62.1033
1087	-0.84473	9.30786	62.7136
1088	-1.1499	9.30786	62.8662
1089	-1.45508	8.69751	63.324
1090	-1.45508	8.39233	63.324
1091	-1.30249	8.54492	63.324
1092	-1.30249	8.54492	62.7136
1093	-1.45508	8.54492	62.7136
1094	-1.45508	8.69751	62.2559
1095	-1.60767	8.69751	61.7981
1096	-1.60767	8.8501	61.4929
1097	-1.30249	9.15527	60.5774
1098	-1.1499	9.30786	60.2722
1099	-1.1499	9.15527	60.2722
1100	-1.45508	8.8501	60.5774
1101	-1.60767	8.69751	60.73
1102	-1.91284	8.69751	61.0352
1103	-1.60767	8.8501	61.1877
1104	-1.60767	9.00269	61.3403
1105	-1.91284	9.00269	61.6455
1106	-2.21802	9.00269	61.7981
1107	-2.06543	9.00269	61.9507
1108	-1.76025	9.00269	61.7981
1109	-1.30249	9.30786	61.7981
1110	-0.53955	9.15527	61.6455
1111	-0.23438	9.00269	61.1877
1112	-0.23438	9.00269	60.4248
1113	-0.08179	9.15527	59.8145
1114	-0.23438	9.00269	59.3567
1115	-0.08179	9.30786	59.2041
1116	-0.08179	9.91821	59.2041
1117	-0.38696	9.91821	59.3567
1118	-0.69214	10.0708	59.5093
1119	-0.99731	10.5286	59.5093
1120	-1.30249	10.8337	59.6619
1121	-0.99731	10.9863	60.1196
1122	-0.99731	11.1389	60.73
1123	-0.84473	10.9863	61.3403
1124	-0.69214	10.9863	61.9507
1125	-0.99731	11.2915	62.4085
1126	-0.99731	11.2915	62.2559
1127	-0.99731	10.6812	61.9507
1128	-1.1499	10.0708	61.9507
1129	-0.99731	10.0708	62.4085
1130	-0.69214	10.0708	63.1714
1131	-0.69214	10.2234	63.324
1132	-0.69214	9.91821	62.7136
1133	-0.69214	9.91821	62.1033
1134	-0.69214	10.0708	61.4929
1135	-0.53955	10.5286	61.3403
1136	-0.53955	10.6812	61.1877
1137	-0.53955	10.8337	60.8826
1138	-0.84473	10.9863	60.8826
1139	-1.1499	10.9863	60.8826
1140	-1.45508	11.2915	61.0352
1141	-1.76025	11.4441	61.4929
1142	-1.91284	11.7493	61.6455
1143	-2.21802	11.5967	62.2559
1144	-2.21802	11.2915	62.7136
1145	-1.76025	10.9863	62.7136
1146	-1.76025	10.6812	62.4085
1147	-1.45508	10.5286	61.6455
1148	-1.76025	10.6812	61.3403
1149	-1.76025	10.376	61.6455
1150	-1.91284	10.2234	62.2559
1151	-1.76025	10.5286	63.1714
1152	-1.45508	10.8337	63.9343
1153	-1.30249	11.2915	63.7817
1154	-1.1499	11.4441	63.6292
1155	-0.84473	11.2915	63.4766
1156	-0.53955	10.8337	62.8662
1157	-0.38696	10.8337	62.1033
1158	-0.38696	10.8337	61.1877
1159	-0.23438	11.1389	60.2722
1160	-0.23438	11.2915	59.8145
1161	-0.08179	10.9863	59.967
1162	0.070801	10.5286	60.8826
1163	0.223389	10.376	61.9507
1164	0.375977	10.5286	63.0188
1165	0.375977	10.8337	63.9343
1166	0.070801	10.6812	65.0024
1167	0.375977	10.9863	65.918
1168	0.528564	10.8337	66.3757
1169	0.83374	10.9863	66.0706
1170	0.986328	10.9863	64.8499
1171	1.13892	11.1389	63.4766
1172	1.13892	11.1389	62.1033
1173	1.13892	11.2915	61.6455
1174	1.2915	11.1389	61.3403
1175	1.2915	11.2915	61.3403
1176	0.986328	11.2915	61.9507
1177	0.83374	11.1389	62.561
1178	0.986328	10.9863	63.324
1179	0.986328	10.5286	64.0869
1180	0.986328	10.9863	64.5447
1181	0.681152	10.8337	64.5447
1182	0.681152	11.1389	64.2395
1183	0.528564	10.9863	63.9343
1184	0.986328	11.2915	63.6292
1185	1.13892	11.2915	63.6292
1186	1.59668	11.1389	63.6292
1187	1.74927	10.9863	64.3921
1188	1.74927	10.9863	64.8499
1189	1.44409	10.8337	64.8499
1190	1.2915	10.9863	64.3921
1191	1.13892	11.1389	63.7817
1192	0.83374	10.8337	62.7136
1193	0.681152	10.8337	62.2559
1194	0.375977	10.6812	61.9507
1195	0.223389	10.5286	61.9507
1196	0.070801	10.5286	62.2559
1197	-0.08179	10.6812	62.2559
1198	-0.23438	10.6812	62.561
1199	-0.69214	10.376	63.324
1200	-0.69214	9.61304	63.9343
1201	-0.08179	9.15527	64.5447
1202	0.223389	9.15527	64.2395
1203	0.681152	9.61304	63.7817
1204	0.528564	9.76562	63.4766
1205	0.375977	10.0708	63.0188
1206	0.375977	9.46045	62.561
1207	0.528564	9.46045	62.1033
1208	0.986328	9.46045	61.9507
1209	0.83374	9.46045	61.9507
1210	0.528564	9.61304	62.1033
1211	0.375977	9.76562	61.7981
1212	0.375977	9.61304	61.6455
1213	0.375977	9.46045	61.4929
1214	0.375977	9.76562	61.6455
1215	0.375977	9.91821	61.9507
1216	0.070801	9.61304	62.2559
1217	0.070801	9.00269	63.324
1218	0.070801	8.8501	63.9343
1219	0.070801	9.00269	64.2395
1220	0.070801	9.46045	64.3921
1221	-0.23438	9.76562	64.2395
1222	0.070801	9.46045	64.0869
1223	0.528564	9.76562	63.7817
1224	0.986328	9.61304	63.324
1225	1.2915	9.76562	62.4085
1226	1.59668	9.46045	61.3403
1227	1.74927	9.15527	60.5774
1228	1.74927	9.15527	59.8145
1229	1.59668	9.46045	59.2041
1230	1.44409	9.76562	58.8989
1231	1.13892	9.76562	58.4412
1232	0.83374	9.76562	58.136
1233	0.528564	9.46045	58.136
1234	0.681152	9.46045	58.2886
1235	0.681152	9.46045	58.5938
1236	0.83374	9.46045	59.0515
1237	0.83374	9.15527	59.3567
1238	0.681152	9.00269	59.6619
1239	0.375977	9.46045	59.8145
1240	0.223389	9.46045	60.1196
1241	-0.08179	9.76562	59.967
1242	-0.23438	9.46045	59.967
1243	-0.53955	9.15527	59.8145
1244	-0.38696	8.8501	59.8145
1245	-0.38696	8.69751	59.5093
1246	-0.38696	9.00269	59.3567
1247	-0.08179	9.00269	59.0515
1248	-0.53955	9.00269	59.2041
1249	-0.69214	8.69751	59.8145
1250	-0.53955	8.39233	60.5774
1251	-0.53955	8.39233	61.4929
1252	-0.53955	9.00269	62.1033
1253	-0.69214	9.00269	62.8662
1254	-0.84473	9.30786	62.8662
1255	-0.99731	9.46045	62.8662
1256	-0.99731	9.30786	62.4085
1257	-0.99731	9.30786	61.9507
1258	-1.30249	9.46045	61.1877
1259	-1.60767	9.30786	60.8826
1260	-1.76025	9.00269	61.0352
1261	-1.76025	8.8501	61.3403
1262	-1.1499	8.8501	61.1877
1263	-1.1499	9.15527	60.73
1264	-0.99731	9.30786	60.1196
1265	-1.1499	9.46045	59.967
1266	-1.30249	9.30786	59.967
1267	-1.45508	9.00269	60.1196
1268	-1.60767	9.00269	59.6619
1269	-1.45508	9.46045	58.5938
1270	-1.45508	9.46045	58.2886
1271	-1.76025	9.46045	59.0515
1272	-1.76025	9.30786	59.967
1273	-1.76025	9.76562	61.1877
1274	-1.91284	10.2234	61.7981
1275	-1.76025	10.0708	62.7136
1276	-1.45508	10.2234	63.7817
1277	-1.1499	9.46045	64.6973
1278	-0.69214	9.46045	65.6128
1279	-0.38696	9.30786	65.918
1280	-0.38696	9.76562	66.0706
1281	-0.08179	9.76562	66.3757
1282	-0.38696	9.91821	67.1387
1283	-0.23438	9.91821	68.0542
1284	-0.23438	9.91821	68.512
1285	-0.69214	10.376	68.8171
1286	-0.99731	10.6812	68.9697
1287	-1.45508	10.9863	68.9697
1288	-1.60767	10.9863	69.2749
1289	-1.45508	10.8337	69.4275
1290	-1.45508	10.9863	69.5801
1291	-1.30249	11.1389	69.7327
1292	-1.1499	11.5967	69.8852
1293	-0.84473	10.8337	69.8852
1294	-0.84473	10.6812	70.1904
1295	-0.69214	10.8337	70.0378
1296	-0.84473	10.8337	69.5801
1297	-0.99731	11.1389	69.4275
1298	-0.84473	11.1389	69.7327
1299	-0.53955	10.9863	69.8852
1300	-0.38696	10.9863	69.8852
1301	-0.23438	11.1389	69.8852
1302	-0.38696	11.1389	69.4275
1303	-0.84473	11.1389	69.4275
1304	-0.99731	11.1389	69.2749
1305	-1.30249	11.1389	69.1223
1306	-1.45508	11.2915	68.8171
1307	-1.30249	11.4441	67.4438
1308	-1.45508	11.7493	66.2231
1309	-1.60767	12.0544	65.0024
1310	-1.76025	12.0544	64.5447
1311	-1.91284	11.7493	64.3921
1312	-1.76025	11.2915	64.5447
1313	-1.60767	11.1389	64.5447
1314	-1.60767	10.9863	65.155
1315	-1.76025	10.8337	66.2231
1316	-1.60767	10.5286	66.6809
1317	-1.45508	10.9863	66.9861
1318	-1.30249	11.2915	66.6809
1319	-0.99731	11.5967	66.0706
1320	-0.84473	11.9019	65.6128
1321	-0.99731	11.2915	65.6128
1322	-0.53955	11.1389	65.4602
1323	-0.53955	11.2915	65.3076
1324	-0.53955	11.5967	65.155
1325	-0.84473	11.7493	65.3076
1326	-0.38696	11.4441	65.4602
1327	-0.38696	10.9863	66.2231
1328	-0.08179	11.1389	66.3757
1329	0.223389	11.2915	66.8335
1330	0.375977	11.5967	66.3757
1331	0.223389	11.7493	66.0706
1332	0.223389	11.5967	66.2231
1333	0.375977	11.5967	66.9861
1334	0.375977	11.5967	67.749
1335	0.681152	11.4441	68.6646
1336	0.681152	11.4441	69.2749
1337	0.83374	11.1389	69.7327
1338	0.986328	11.1389	70.0378
1339	0.83374	11.1389	70.1904
1340	0.986328	11.2915	70.343
1341	0.681152	11.7493	70.6482
1342	0.83374	11.9019	70.9534
1343	0.83374	11.4441	71.2585
1344	1.13892	11.2915	71.4111
1345	1.13892	11.4441	71.4111
1346	0.986328	11.2915	71.106
1347	0.681152	11.2915	70.9534
1348	0.83374	11.2915	70.6482
1349	0.681152	11.5967	70.8008
1350	0.83374	11.5967	71.106
1351	1.13892	11.2915	71.8689
1352	0.986328	11.2915	72.0215
1353	0.986328	11.1389	71.8689
1354	1.13892	10.9863	71.7163
1355	1.2915	11.1389	71.106
1356	1.59668	11.1389	69.8852
1357	1.59668	10.8337	68.512
1358	1.2915	10.8337	67.749
1359	0.681152	10.6812	67.749
1360	0.375977	10.6812	67.5964
1361	0.375977	10.9863	67.4438
1362	0.528564	11.1389	67.749
1363	0.375977	11.4441	67.749
1364	0.070801	11.2915	68.3594
1365	-0.23438	10.8337	68.9697
1366	-0.23438	10.6812	69.7327
1367	-0.08179	10.376	70.0378
1368	0.223389	10.0708	70.1904
1369	0.528564	9.61304	70.1904
1370	0.528564	9.46045	70.1904
1371	0.681152	9.61304	70.4956
1372	0.681152	9.61304	70.0378
1373	0.681152	9.46045	69.7327
1374	0.528564	9.61304	68.9697
1375	0.223389	9.61304	68.6646
1376	-0.08179	9.46045	67.9016
1377	0.070801	9.91821	67.4438
1378	0.223389	10.2234	67.1387
1379	0.223389	10.376	66.6809
1380	0.223389	9.91821	66.6809
1381	-0.08179	9.46045	67.2913
1382	-0.08179	9.30786	67.5964
1383	-0.08179	9.46045	67.749
1384	0.223389	9.76562	67.5964
1385	0.223389	9.91821	67.749
1386	0.223389	9.61304	68.3594
1387	-0.08179	9.30786	69.1223
1388	0.223389	9.15527	69.8852
1389	0.528564	9.46045	70.4956
1390	1.13892	9.46045	70.6482
1391	1.44409	9.15527	70.343
1392	1.44409	8.69751	69.8852
1393	1.59668	8.39233	69.1223
1394	1.59668	8.69751	68.512
1395	1.44409	9.15527	68.0542
1396	1.2915	9.15527	67.4438
1397	1.13892	9.30786	67.2913
1398	1.2915	9.15527	67.2913
1399	0.986328	9.30786	67.749
1400	0.986328	9.46045	68.3594
1401	0.986328	9.76562	68.8171
1402	0.986328	9.91821	68.9697
1403	0.681152	9.30786	69.2749
1404	0.681152	9.15527	69.5801
1405	0.528564	9.15527	69.7327
1406	0.375977	9.46045	69.7327
1407	0.681152	9.61304	69.4275
1408	0.375977	9.61304	69.4275
1409	0.070801	9.46045	69.2749
1410	-0.08179	9.15527	69.2749
1411	-0.08179	9.15527	69.2749
1412	-0.23438	9.61304	69.1223
1413	-0.38696	9.46045	68.6646
1414	-0.69214	9.46045	68.512
1415	-0.69214	9.15527	68.0542
1416	-0.53955	9.30786	68.2068
1417	-0.38696	9.46045	68.2068
1418	-0.23438	9.76562	67.9016
1419	-0.53955	9.61304	67.9016
1420	-1.1499	9.15527	67.5964
1421	-1.30249	9.00269	67.2913
1422	-0.99731	8.8501	66.9861
1423	-0.69214	9.30786	66.5283
1424	-0.99731	9.61304	66.3757
1425	-1.30249	10.0708	66.8335
1426	-1.60767	9.61304	67.2913
1427	-1.60767	9.46045	68.0542
1428	-1.45508	9.46045	68.8171
1429	-1.30249	9.46045	69.4275
1430	-0.99731	9.46045	69.8852
1431	-0.84473	9.46045	70.343
1432	-0.53955	9.61304	70.343
1433	-0.69214	9.61304	70.4956
1434	-0.69214	9.76562	70.343
1435	-1.1499	9.76562	70.343
1436	-1.45508	9.61304	70.8008
1437	-1.60767	9.46045	71.2585
1438	-1.76025	9.30786	71.7163
1439	-2.21802	9.30786	72.0215
1440	-2.21802	9.61304	72.1741
1441	-2.06543	9.61304	71.8689
1442	-1.60767	9.15527	71.5637
1443	-0.99731	9.00269	70.8008
1444	-0.53955	9.00269	70.0378
1445	-0.23438	9.46045	69.5801
1446	-0.08179	9.61304	69.5801
1447	-0.23438	9.76562	70.1904
1448	-0.23438	9.76562	70.4956
1449	-0.38696	9.76562	70.8008
1450	-0.38696	10.376	71.4111
1451	-0.53955	10.9863	71.5637
1452	-1.1499	11.1389	72.0215
1453	-1.45508	10.8337	72.6318
1454	-1.60767	11.1389	72.4792
1455	-1.1499	11.4441	72.7844
1456	-0.99731	11.7493	72.937
1457	-0.84473	11.5967	73.2422
1458	-0.84473	11.7493	73.3948
1459	-0.84473	11.5967	73.8525
1460	-0.69214	11.1389	73.7
1461	-0.69214	10.8337	73.5474
1462	-0.53955	10.8337	72.937
1463	-0.84473	10.9863	72.3267
1464	-0.53955	10.8337	72.0215
1465	-0.38696	10.8337	71.7163
1466	-0.38696	11.2915	71.8689
1467	-0.23438	11.4441	72.1741
1468	-0.23438	11.4441	72.1741
1469	-0.53955	11.1389	72.0215
1470	-0.69214	10.9863	71.2585
1471	-0.69214	10.9863	70.343
1472	-0.84473	11.4441	69.1223
1473	-1.30249	11.7493	68.2068
1474	-1.60767	11.5967	67.4438
1475	-1.60767	11.5967	67.5964
1476	-1.60767	11.1389	67.9016
1477	-1.45508	11.1389	68.2068
1478	-1.30249	11.1389	68.8171
1479	-1.45508	11.2915	69.2749
1480	-1.45508	11.5967	70.1904
1481	-1.60767	10.9863	71.2585
1482	-1.60767	11.1389	72.4792
1483	-1.60767	11.2915	73.5474
1484	-1.30249	11.5967	74.1577
1485	-1.30249	11.5967	74.7681
1486	-1.1499	11.2915	74.6155
1487	-1.1499	10.8337	74.0051
1488	-0.69214	11.4441	72.937
1489	-0.53955	11.7493	71.5637
1490	-0.38696	11.4441	70.4956
1491	-0.38696	11.4441	69.5801
1492	-0.53955	11.2915	69.5801
1493	-0.38696	11.2915	70.343
1494	-0.38696	11.4441	70.8008
1495	-0.08179	11.4441	71.4111
1496	0.223389	11.4441	72.0215
1497	0.375977	11.2915	72.4792
1498	0.223389	11.2915	72.4792
1499	0.528564	11.4441	72.1741
1500	0.681152	11.7493	71.7163
1501	0.83374	11.7493	70.9534
1502	0.83374	11.9019	70.6482
1503	0.83374	11.7493	70.6482
1504	0.681152	12.0544	70.4956
1505	0.681152	12.0544	70.343
1506	0.83374	11.9019	70.1904
1507	0.681152	11.9019	70.0378
1508	0.681152	11.7493	70.6482
1509	0.681152	11.5967	71.2585
1510	0.986328	11.5967	71.5637
1511	1.2915	11.4441	71.7163
1512	1.13892	11.5967	71.8689
1513	0.83374	11.5967	72.3267
1514	0.681152	11.1389	72.6318
1515	0.528564	11.1389	72.7844
1516	0.375977	11.1389	73.0896
1517	0.528564	11.1389	72.7844
1518	0.681152	11.4441	72.937
1519	0.681152	11.4441	73.0896
1520	0.986328	11.2915	73.3948
1521	1.44409	11.5967	73.7
1522	1.74927	11.4441	73.5474
1523	1.74927	11.1389	73.0896
1524	1.44409	10.9863	72.7844
1525	0.986328	10.6812	72.7844
1526	0.83374	10.6812	72.7844
1527	0.681152	10.9863	72.7844
1528	0.375977	11.2915	73.0896
1529	0.070801	11.5967	73.0896
1530	-0.23438	11.4441	73.2422
1531	-0.23438	10.6812	73.5474
1532	-0.23438	10.6812	73.5474
1533	-0.08179	10.376	73.8525
1534	0.070801	10.5286	73.5474
1535	0.375977	10.376	73.7
1536	0.681152	9.76562	74.3103
1537	0.681152	9.30786	75.0732
1538	0.83374	9.46045	75.6836
1539	0.681152	9.30786	75.9888
1540	0.681152	9.46045	76.5991
1541	0.681152	9.30786	77.6672
1542	0.375977	9.30786	78.2776
1543	0.528564	9.61304	78.5828
1544	0.528564	10.0708	78.5828
1545	0.681152	10.5286	77.9724
1546	0.681152	10.2234	77.8198
1547	0.681152	9.91821	77.9724
1548	0.223389	9.61304	78.4302
1549	-0.08179	9.46045	78.7353
1550	-0.23438	9.46045	78.4302
1551	-0.38696	9.76562	77.9724
1552	-0.08179	9.61304	77.8198
1553	0.070801	9.61304	77.2095
1554	0.375977	9.61304	76.4465
1555	0.528564	9.91821	76.1414
1556	0.986328	9.91821	76.1414
1557	1.2915	9.91821	76.9043
1558	1.59668	9.61304	77.3621
1559	1.74927	9.30786	77.9724
1560	1.74927	9.30786	78.125
1561	1.59668	9.15527	77.6672
1562	1.2915	9.46045	77.3621
1563	0.986328	9.46045	77.3621
1564	0.83374	9.61304	76.9043
1565	1.13892	9.91821	76.1414
1566	1.2915	10.0708	75.3784
1567	1.13892	9.91821	74.6155
1568	1.13892	9.76562	74.6155
1569	0.986328	9.30786	74.7681
1570	0.986328	8.8501	74.9206
1571	0.83374	8.54492	75.0732
1572	0.528564	9.00269	74.9206
1573	0.528564	9.15527	74.7681
1574	0.223389	9.30786	74.7681
1575	0.223389	9.30786	75.0732
1576	0.070801	9.46045	75.3784
1577	0.070801	9.76562	75.531
1578	-0.23438	10.2234	75.8362
1579	-0.38696	10.2234	76.2939
1580	-0.53955	9.61304	76.9043
1581	-0.53955	9.30786	77.5147
1582	-0.23438	9.30786	77.6672
1583	-0.53955	9.30786	77.6672
1584	-0.53955	9.30786	77.3621
1585	-0.53955	9.00269	77.3621
1586	-0.69214	9.15527	77.2095
1587	-0.99731	9.00269	77.8198
1588	-0.99731	9.30786	78.2776
1589	-1.30249	9.61304	78.4302
1590	-1.45508	10.0708	78.7353
1591	-1.45508	9.91821	79.0405
1592	-1.45508	9.76562	79.0405
1593	-1.30249	9.76562	78.2776
1594	-1.45508	9.76562	77.2095
1595	-1.60767	9.61304	76.4465
1596	-1.45508	9.30786	75.8362
1597	-1.45508	9.15527	75.3784
1598	-1.45508	9.61304	74.4629
1599	-1.1499	9.76562	73.8525
1600	-0.99731	9.61304	73.3948
1601	-1.1499	9.61304	73.7
1602	-1.30249	9.46045	74.6155
1603	-1.30249	9.00269	75.9888
1604	-1.30249	9.00269	77.3621
1605	-1.76025	9.30786	78.2776
1606	-1.76025	9.61304	78.8879
1607	-1.60767	9.91821	79.4983
1608	-1.45508	9.91821	79.8035
1609	-0.99731	10.2234	80.5664
1610	-0.53955	10.2234	80.2612
1611	-0.53955	10.376	79.3457
1612	-0.38696	10.2234	78.7353
1613	-0.53955	9.76562	78.8879
1614	-0.38696	9.76562	79.1931
1615	-0.38696	9.61304	79.3457
1616	-0.08179	10.2234	79.4983
1617	0.070801	10.8337	79.3457
1618	-0.23438	10.9863	79.0405
1619	-0.99731	11.2915	78.2776
1620	-1.1499	11.5967	77.3621
1621	-1.45508	11.4441	76.2939
1622	-1.30249	11.2915	76.5991
1623	-1.30249	10.8337	77.6672
1624	-1.1499	10.9863	78.8879
1625	-0.99731	11.2915	79.8035
1626	-0.69214	11.2915	80.4138
1627	-0.53955	10.6812	80.4138
1628	-0.53955	10.6812	80.8716
1629	-0.53955	10.9863	81.3294
1630	-0.53955	10.9863	81.7871
1631	-0.23438	11.5967	82.0923
1632	-0.23438	11.4441	81.7871
1633	-0.23438	11.5967	81.3294
1634	-0.38696	11.4441	80.8716
1635	-0.23438	11.2915	80.8716
1636	0.070801	10.9863	81.1768
1637	-0.08179	11.7493	81.0242
1638	-0.38696	11.9019	81.0242
1639	-0.99731	11.9019	81.0242
1640	-1.60767	11.7493	81.3294
1641	-2.06543	11.4441	81.4819
1642	-1.76025	11.5967	81.6345
1643	-1.45508	12.0544	81.9397
1644	-1.45508	12.0544	81.6345
1645	-1.45508	11.9019	81.3294
1646	-1.45508	11.4441	81.0242
1647	-1.45508	11.2915	80.8716
1648	-1.60767	11.1389	80.5664
1649	-1.30249	11.4441	79.9561
1650	-1.1499	11.2915	79.9561
1651	-1.30249	11.1389	79.9561
1652	-1.30249	10.9863	79.9561
1653	-1.1499	10.9863	79.8035
1654	-0.84473	11.2915	79.8035
1655	-0.53955	11.7493	79.3457
1656	-0.53955	11.5967	79.3457
1657	-0.38696	11.4441	79.8035
1658	-0.38696	11.4441	80.4138
1659	-0.08179	11.9019	81.0242
1660	0.070801	12.207	81.1768
1661	-0.08179	12.207	81.6345
1662	-0.38696	12.207	82.3975
1663	-0.08179	11.9019	83.313
1664	-0.08179	11.7493	83.9233
1665	0.223389	11.9019	83.7708
1666	0.223389	11.9019	83.1604
1667	0.528564	12.0544	83.0078
1668	0.528564	11.7493	83.6182
1669	0.986328	11.4441	83.9233
1670	0.986328	11.2915	84.0759
1671	1.2915	11.5967	83.7708
1672	1.13892	11.9019	84.0759
1673	1.13892	11.9019	84.2285
1674	0.986328	11.7493	84.8389
1675	0.986328	11.7493	84.8389
1676	0.986328	12.0544	84.3811
1677	1.13892	12.0544	83.6182
1678	0.986328	12.5122	83.313
1679	1.13892	11.9019	82.8552
1680	1.13892	11.9019	82.3975
1681	0.986328	11.2915	81.7871
1682	1.13892	11.4441	80.8716
1683	1.13892	11.7493	80.8716
1684	1.13892	12.0544	81.0242
1685	0.986328	11.4441	81.6345
1686	1.44409	11.5967	81.1768
1687	1.74927	11.7493	80.5664
1688	2.05444	11.7493	79.4983
1689	2.05444	11.4441	78.4302
1690	1.74927	11.2915	77.8198
1691	1.44409	11.1389	77.9724
1692	1.13892	11.2915	78.125
1693	0.83374	11.4441	78.125
1694	0.681152	11.4441	78.4302
1695	0.528564	11.2915	79.3457
1696	0.223389	11.2915	80.5664
1697	0.223389	11.2915	81.4819
1698	-0.08179	11.1389	81.6345
1699	-0.38696	11.1389	81.1768
1700	-0.23438	11.1389	80.8716
1701	0.223389	10.8337	81.3294
1702	0.83374	10.8337	82.0923
1703	0.986328	10.376	82.8552
1704	1.2915	10.2234	83.313
1705	1.13892	10.0708	83.4656
1706	0.986328	9.61304	83.7708
1707	0.528564	9.30786	84.3811
1708	0.375977	9.30786	84.9915
1709	0.375977	9.61304	84.9915
1710	0.070801	10.2234	84.8389
1711	-0.23438	10.6812	84.5337
1712	0.070801	10.376	84.0759
1713	0.223389	10.376	83.9233
1714	0.528564	10.2234	83.6182
1715	0.375977	9.76562	83.4656
1716	0.528564	9.76562	83.9233
1717	0.223389	10.2234	84.6863
1718	0.070801	10.2234	85.2966
1719	0.070801	9.61304	85.7544
1720	0.070801	9.46045	85.6018
1721	-0.08179	9.61304	85.144
1722	0.070801	9.76562	85.144
1723	0.528564	9.61304	85.4492
1724	1.13892	9.30786	85.7544
1725	1.44409	9.61304	85.6018
1726	1.59668	9.46045	84.9915
1727	1.74927	9.76562	84.5337
1728	1.74927	9.76562	84.3811
1729	1.2915	9.76562	84.3811
1730	1.13892	9.61304	84.6863
1731	1.2915	9.91821	84.8389
1732	1.13892	10.376	84.5337
1733	0.83374	10.6812	84.6863
1734	0.83374	10.376	85.144
1735	0.986328	9.91821	86.5173
1736	0.986328	9.76562	87.8906
1737	0.986328	9.61304	88.6536
1738	1.13892	9.61304	88.9587
1739	0.681152	9.61304	88.9587
1740	0.375977	9.76562	88.6536
1741	0.375977	9.76562	88.1958
1742	0.070801	9.91821	87.8906
1743	-0.08179	10.0708	87.5854
1744	-0.08179	9.91821	87.1277
1745	-0.08179	9.91821	86.6699
1746	-0.38696	10.0708	86.5173
1747	-0.53955	9.91821	86.5173
1748	-0.53955	10.2234	86.8225
1749	-0.53955	10.2234	86.8225
1750	-0.84473	9.91821	86.9751
1751	-0.99731	9.46045	86.8225
1752	-0.69214	9.15527	86.5173
1753	-0.53955	9.61304	85.6018
1754	-0.38696	10.0708	84.6863
1755	-0.69214	9.76562	84.5337
1756	-0.84473	9.61304	85.2966
1757	-0.99731	9.46045	86.0596
1758	-0.99731	9.61304	86.6699
1759	-0.84473	9.76562	86.8225
1760	-0.84473	9.76562	87.2803
1761	-1.30249	9.76562	87.2803
1762	-1.45508	9.46045	87.4329
1763	-1.45508	9.46045	87.5854
1764	-1.30249	9.61304	87.8906
1765	-1.30249	9.76562	88.3484
1766	-1.1499	9.91821	88.501
1767	-1.1499	9.30786	88.6536
1768	-1.30249	9.30786	88.9587
1769	-1.30249	9.61304	89.2639
1770	-1.30249	9.91821	89.4165
1771	-1.30249	10.0708	89.5691
1772	-1.76025	10.2234	90.0269
1773	-1.91284	10.2234	90.9424
1774	-1.60767	9.91821	91.5527
1775	-1.1499	10.0708	91.2476
1776	-0.53955	10.376	90.6372
1777	-0.38696	10.2234	89.4165
1778	-0.38696	9.91821	88.6536
1779	-0.23438	9.91821	88.6536
1780	-0.23438	9.30786	88.8062
1781	-0.08179	9.61304	89.4165
1782	-0.08179	10.2234	90.0269
1783	-0.08179	10.8337	90.7898
1784	-0.53955	10.8337	91.8579
1785	-0.84473	10.9863	92.3157
1786	-0.99731	10.8337	92.4683
1787	-0.99731	10.9863	92.4683
1788	-0.84473	11.1389	93.2312
1789	-0.84473	11.1389	94.6045
1790	-0.53955	11.1389	95.9778
1791	-0.53955	11.5967	97.1985
1792	-0.69214	11.9019	97.8088
1793	-0.53955	12.0544	97.9614
1794	-0.84473	12.0544	97.9614
1795	-0.99731	11.7493	98.114
1796	-0.84473	11.1389	98.5718
1797	-0.69214	11.1389	99.0295
1798	-0.38696	11.7493	99.7925
1799	-0.38696	11.5967	100.403
1800	-0.38696	11.2915	100.555
1801	-0.53955	10.9863	100.403
1802	-0.23438	11.2915	99.4873
1803	-0.23438	11.7493	98.8769
1804	-0.23438	12.0544	98.2666
1805	-0.84473	11.9019	98.114
1806	-1.45508	11.7493	98.4192
1807	-1.60767	11.5967	99.0295
1808	-1.76025	11.7493	99.6399
1809	-1.60767	11.9019	99.6399
1810	-1.45508	12.0544	99.1821
1811	-1.45508	12.0544	98.8769
1812	-1.45508	11.4441	98.114
1813	-1.30249	11.5967	97.6562
1814	-1.30249	11.2915	97.0459
1815	-1.45508	11.4441	96.8933
1816	-1.45508	11.4441	96.283
1817	-1.60767	11.1389	96.283
1818	-1.45508	11.4441	96.283
1819	-1.1499	11.7493	96.5881
1820	-1.1499	12.0544	96.5881
1821	-0.99731	12.207	96.7407
1822	-0.84473	12.3596	96.8933
1823	-0.38696	12.3596	97.0459
1824	-0.08179	12.5122	97.3511
1825	0.070801	12.3596	97.3511
1826	-0.08179	12.0544	97.1985
1827	-0.08179	12.0544	97.0459
1828	-0.23438	11.4441	96.5881
1829	-0.08179	11.4441	96.283
1830	0.070801	11.5967	96.4356
1831	0.223389	11.7493	96.283
1832	0.375977	11.7493	96.4356
1833	0.375977	11.4441	96.8933
1834	0.528564	11.5967	97.3511
1835	0.375977	11.9019	97.1985
1836	0.528564	12.0544	96.8933
1837	0.681152	12.3596	96.283
1838	0.528564	12.6648	95.6726
1839	0.681152	12.5122	95.3674
1840	0.528564	12.6648	95.2148
1841	0.528564	12.207	95.3674
1842	0.83374	12.207	94.9097
1843	0.83374	12.207	94.7571
1844	0.986328	12.207	94.7571
1845	0.681152	12.0544	94.6045
1846	0.681152	11.9019	94.2993
1847	0.681152	11.9019	94.1467
1848	0.375977	12.207	94.2993
1849	0.223389	12.0544	94.6045
1850	0.528564	11.9019	95.0623
1851	0.83374	11.5967	95.52
1852	0.986328	11.9019	96.1304
1853	0.986328	11.7493	96.7407
1854	1.2915	12.207	96.7407
1855	1.44409	12.0544	96.7407
1856	1.44409	11.1389	96.283
1857	1.59668	11.1389	96.283
1858	0.986328	11.1389	96.283
1859	0.528564	11.4441	95.8252
1860	-0.08179	11.4441	95.6726
1861	-0.23438	11.7493	95.52
1862	-0.23438	11.5967	96.283
1863	-0.08179	11.4441	96.5881
1864	0.223389	11.4441	97.1985
1865	-0.08179	11.5967	97.8088
1866	-0.08179	11.7493	98.2666
1867	-0.23438	11.1389	98.8769
1868	0.223389	10.8337	99.0295
1869	0.528564	10.8337	99.3347
1870	0.83374	10.5286	99.1821
1871	0.528564	10.5286	99.0295
1872	0.528564	10.5286	99.3347
1873	0.681152	10.376	99.4873
1874	0.528564	10.2234	99.9451
1875	0.528564	10.0708	100.25
1876	0.375977	10.2234	100.403
1877	0.223389	10.8337	100.403
1878	0.223389	10.8337	100.555
1879	-0.08179	10.8337	100.861
1880	0.223389	10.6812	101.624
1881	0.070801	10.6812	101.624
1882	-0.38696	10.5286	101.929
1883	-0.23438	10.0708	102.692
1884	-0.23438	9.91821	103.912
1885	-0.23438	9.61304	105.286
1886	0.070801	9.76562	106.811
1887	0.223389	9.76562	107.422
1888	0.070801	9.61304	107.727
1889	0.375977	9.46045	108.032
1890	0.528564	9.30786	108.49
1891	1.2915	9.30786	108.337
1892	1.44409	9.30786	107.575
1893	1.59668	9.46045	106.354
1894	1.90186	9.30786	104.981
1895	1.74927	9.15527	104.37
1896	1.44409	9.30786	104.37
1897	1.2915	9.61304	104.828
1898	1.2915	9.91821	105.133
1899	0.83374	10.2234	105.286
1900	0.986328	10.5286	105.286
1901	1.13892	10.2234	105.438
1902	1.13892	10.2234	105.133
1903	1.13892	10.0708	104.675
1904	1.13892	9.91821	104.828
1905	0.681152	9.46045	105.286
1906	0.681152	9.61304	105.286
1907	0.681152	9.76562	105.133
1908	0.681152	9.91821	104.828
1909	0.375977	9.91821	104.37
1910	-0.08179	9.91821	104.218
1911	-0.53955	9.76562	103.76
1912	-0.69214	9.76562	103.455
1913	-0.69214	9.91821	102.844
1914	-0.38696	10.0708	102.234
1915	-0.69214	10.2234	102.386
1916	-0.84473	9.91821	103.302
1917	-0.69214	9.61304	104.218
1918	-0.53955	9.61304	104.828
1919	-0.53955	9.91821	105.286
1920	-0.84473	10.0708	105.133
1921	-0.84473	10.0708	105.438
1922	-0.99731	9.76562	105.743
1923	-0.99731	9.76562	106.049
1924	-1.30249	9.30786	105.591
1925	-1.1499	9.46045	105.133
1926	-1.30249	9.46045	104.828
1927	-1.45508	9.46045	104.523
1928	-1.45508	9.46045	104.37
1929	-1.30249	9.15527	104.218
1930	-1.30249	9.61304	103.912
1931	-1.1499	9.91821	103.607
1932	-1.30249	9.91821	104.065
1933	-1.45508	9.76562	104.675
1934	-1.45508	9.61304	105.133
1935	-1.30249	9.61304	105.133
1936	-1.30249	9.76562	104.37
1937	-1.45508	9.91821	103.912
1938	-1.76025	9.76562	103.912
1939	-1.76025	10.0708	104.37
1940	-1.76025	10.0708	104.981
1941	-1.30249	10.5286	105.133
1942	-0.99731	10.8337	104.981
1943	-0.53955	10.9863	104.065
1944	-0.53955	10.8337	102.692
1945	-0.38696	10.376	101.471
1946	-0.53955	10.0708	100.861
1947	-0.23438	10.0708	100.403
1948	-0.38696	10.2234	100.098
1949	-0.38696	10.8337	100.25
1950	-0.08179	10.8337	100.555
1951	-0.08179	11.1389	101.013
1952	-0.38696	11.2915	101.776
1953	-0.69214	11.2915	102.692
1954	-0.99731	11.4441	102.844
1955	-0.99731	11.5967	101.624
1956	-0.84473	11.7493	100.25
1957	-0.69214	12.0544	98.4192
1958	-0.84473	12.207	97.0459
1959	-0.84473	12.0544	96.4356
1960	-0.69214	11.4441	96.4356
1961	-0.84473	10.9863	96.8933
1962	-0.69214	11.1389	97.8088
1963	-0.69214	11.4441	99.4873
1964	-0.69214	11.7493	100.861
1965	-0.69214	11.7493	102.081
1966	-0.38696	11.4441	102.997
1967	-0.38696	11.2915	103.76
1968	-0.23438	11.5967	104.37
1969	-0.23438	12.0544	104.523
1970	-0.23438	12.0544	104.981
1971	-0.38696	11.7493	105.896
1972	-0.84473	11.7493	106.659
1973	-1.1499	11.7493	107.269
1974	-1.1499	12.0544	107.422
1975	-1.30249	12.207	106.964
1976	-1.76025	12.3596	106.354
1977	-1.91284	12.0544	105.743
1978	-1.60767	12.0544	104.828
1979	-1.30249	11.9019	103.607
1980	-1.45508	12.3596	102.997
1981	-1.76025	12.207	102.997
1982	-1.91284	11.7493	103.455
1983	-1.91284	11.4441	103.76
1984	-1.45508	11.5967	103.76
1985	-1.30249	11.7493	104.218
1986	-0.99731	11.9019	104.37
1987	-1.1499	12.3596	104.218
1988	-0.99731	12.3596	103.912
1989	-0.69214	12.0544	103.302
1990	-0.53955	12.0544	102.997
1991	-0.38696	11.7493	102.386
1992	-0.08179	11.7493	102.386
1993	-0.23438	11.5967	102.692
1994	0.223389	11.7493	103.455
1995	0.375977	11.5967	104.065
1996	0.528564	11.7493	104.828
1997	0.375977	12.207	105.591
1998	0.375977	12.3596	105.743
[truncated: 12,515 more rows]

## Sheet: Fig4B
Time (min)	Phoder WT	m1	m2	m3	m5
1.375	14.029	13.728	2.729	6.016	9.384
1.625	13.993	10.358	2.867	6.313	8.126
1.875	13.752	9.389	2.61	5.944	8.472
2.125	13.535	9.191	2.556	6.072	9.234
2.375	13.626	10.407	4.055	6.993	8.434
2.625	13.431	12.467	3.863	7.09	8.885
2.875	13.312	10.671	3.634	7.521	9.318
3.125	13.23	10.483	4.842	7.474	8.264
3.375	13.524	11.901	4.819	5.902	8.512
3.625	13.838	11.698	2.911	5.59	9.34
3.875	13.653	11.174	2.362	6.709	9.929
4.125	14.255	10.425	3.47	7.07	10.371
4.375	14.392	9.815	3.376	5.658	9.777
4.625	14.787	7.677	3.34	5.475	9.978
4.875	14.962	9.073	3.154	5.335	10.605
5.125	15.06	9.891	4.237	5.377	9.958
5.375	14.561	9.48	4.156	5.953	9.16
5.625	14.335	7.837	2.524	6.573	9.506
5.875	14.118	8.15	4.157	6.986	9.693
6.125	13.411	9.879	5.827	7.591	8.913
6.375	13.679	9.877	5.304	7.687	8.144
6.625	13.957	9.801	4.42	7.802	8.564
6.875	14.141	9.017	4.551	7.959	7.98
7.125	14.415	8.565	4.763	7.87	7.854
7.375	14.175	8.667	4.161	7.424	8.105
7.625	14.224	8.435	3.855	7.309	8.013
7.875	13.854	8.356	4.127	8.411	7.912
8.125	13.187	9.206	3.959	8.443	7.066
8.375	13.423	9.004	3.798	7.295	6.39
8.625	13.993	8.133	4.184	6.126	5.747
8.875	14.289	8.011	4.422	5.245	5.681
9.125	14.472	8.553	4.746	5.523	7.482
9.375	13.748	9.575	4.927	6.168	8.73
9.625	13.869	11.177	4.863	6.104	7.329
9.875	13.994	12.017	5.012	5.928	6.462
10.125	14.049	12.079	5.294	6.444	7.337
10.375	13.706	11.441	3.959	6.721	7.618
10.625	13.923	10.563	2.821	6.87	7.68
10.875	13.559	10.251	3.152	6.574	8.253
11.125	13.572	9.519	3.323	5.755	8.795
11.375	13.566	5.642	3.522	4.947	9.395
11.625	13.927	2.959	3.547	6.118	9.394
11.875	14.106	6.339	3.074	5.994	9.219
12.125	13.668	7.911	2.476	4.547	9.257
12.375	13.561	6.333	2.203	4.931	8.281
12.625	14.173	6.1	3.561	5.408	7.32
12.875	13.975	6.512	3.93	5.872	7.194
13.125	13.541	4.968	4.696	6.328	6.951
13.375	13.104	6.121	5.661	7.508	7.348
13.625	13.367	5.974	6.12	8.098	8.354
13.875	13.516	5.687	7.285	6.807	8.232
14.125	13.1	8.686	8.123	6.273	7.494
14.375	13.447	9.922	7.295	6.803	7.726
14.625	13.333	10.031	6.327	7.499	8.259
14.875	13.159	10.392	6.548	7.937	9.051
15.125	12.931	9.763	6.539	7.577	9.865
15.375	12.967	8.65	5.822	6.533	9.352
15.625	13.21	9.579	5.895	6.258	8.269
15.875	12.892	9.562	6.935	6.495	7.911
16.125	13.31	11.333	7.2	6.398	8.412
16.375	13.699	12.269	6.637	5.637	8.798
16.625	13.321	11.042	6.172	6.602	8.795
16.875	13.002	10.552	6.151	6.65	8.671
17.125	13.299	9.178	6.312	5.934	8.087
17.375	13.02	8.844	6.186	6.267	6.482
17.625	12.874	9.373	6.32	6.735	5.447
17.875	12.648	9.462	5.271	7.5	5.662
18.125	12.643	9.541	5.151	8.343	7.135
18.375	12.555	10.951	6.171	9.706	7.901
18.625	12.244	12.817	7.401	9.99	6.724
18.875	12.527	13.148	7.136	8.861	6.066
19.125	12.548	12.819	6.64	8.171	6.533
19.375	12.638	11.182	6.658	7.543	7.276
19.625	12.513	8.753	5.943	8.008	7.632
19.875	11.742	6.947	5.576	8.563	7.521
20.125	11.81	7.35	4.611	8.11	7.127
20.375	12.571	7.706	4.051	7.244	7.208
20.625	12.937	8.91	4.03	7.02	7.588
20.875	13.063	7.965	3.594	7.236	7.392
21.125	12.728	8.976	3.085	7.418	6.873
21.375	12.207	11.926	3.226	7.073	7.38
21.625	12.202	11.485	2.365	7.032	7.42
21.875	12.132	10.604	1.997	8.389	7.762
22.125	12.99	10.325	2.348	8.888	8.306
22.375	12.51	10.737	2.416	8.659	7.998
22.625	12.412	11.351	3.266	9.796	6.974
22.875	12.611	11.364	3.795	10.122	7.365
23.125	12.757	11.341	3.392	9.373	8.087
23.375	13.315	9.958	3.56	9.047	8.409
23.625	12.89	8.928	3.774	8.099	8.533
23.875	12.781	8.777	4.275	7.416	8.221
24.125	12.554	8.166	4.628	7.302	7.412
24.375	12.392	8.11	4.79	7.332	7.421
24.625	12.162	7.797	5.467	8.125	7.449
24.875	12.186	9.282	5.437	8.543	6.699
25.125	12.625	9.842	4.836	9.021	7.393
25.375	12.53	10.022	4.892	9.172	6.878
25.625	13.333	11.092	4.359	8.695	5.892
25.875	13.169	12.006	3.35	8.859	6.651
26.125	13.031	10.939	3.415	9.025	6.831
26.375	13.228	7.96	5.269	9.628	6.572
26.625	13.255	9.994	6.908	10.232	7.023
26.875	13.056	13.765	7.191	9.096	7.339
27.125	13.158	12.608	6.815	7.966	7.29
27.375	13.169	10.993	6.587	7.856	7.154
27.625	12.675	10.614	7.892	7.017	7.054
27.875	12.816	9.97	7.51	6.357	6.757
28.125	13.081	9.262	6.209	6.192	6.723
28.375	13.289	9.355	6.064	6.294	6.966
28.625	12.917	9.703	6.366	6.238	7.474
28.875	12.365	9.015	5.432	5.68	7.951
29.125	12.504	9.645	4.42	5.22	7.977
29.375	12.874	9.325	3.503	5.478	7.838
29.625	13.171	8.002	4.319	6.521	8.018
29.875	13.287	8.363	3.685	7.555	7.886
30.125	13.777	9.49	2.082	8.053	6.651
30.375	13.163	8.782	1.632	8.111	6.219
30.625	13.276	8.781	2.796	8.298	7.081
30.875	13.688	9.854	4.059	8.191	8.464
31.125	13.387	9.251	4.212	7.979	8.557
31.375	12.985	6.577	4.384	6.692	9.36
31.625	13.111	5.244	4.68	6.051	9.735
31.875	13.016	6.107	4.187	6.085	8.202
32.125	12.197	5.663	5.115	7.204	7.462
32.375	11.895	5.728	5.679	8.236	7.28
32.625	11.919	6.574	4.792	8.551	7.112
32.875	11.972	7.913	3.34	7.958	7.204
33.125	12.345	8.489	3.941	6.494	6.952
33.375	12.436	8.295	4.018	5.319	6.699
33.625	12.774	8.287	3.057	5.447	6.668
33.875	13.671	8.035	3.07	5.913	6.691
34.125	13.888	7.943	3.274	5.561	6.796
34.375	13.713	8.486	2.906	5.431	6.336
34.625	13.373	8.964	2.911	5.067	6.046
34.875	12.456	8.67	4.359	4.974	6.16
35.125	11.804	8.681	5.108	5.019	6.29
35.375	11.937	9.505	3.574	4.646	6.49
35.625	12.696	12.683	3.934	5.135	7.474
35.875	12.888	13.18	5.146	5.165	7.441
36.125	12.539	11.807	3.224	5.626	5.656
36.375	12.726	11.901	1.713	7.479	5.025
36.625	12.996	10.135	1.739	8.65	6.05
36.875	12.85	10.05	1.719	8.37	6.643
37.125	12.357	8.679	2.078	7.091	6.832
37.375	12.597	8.299	2.432	6.088	7.269
37.625	12.938	10.063	2.496	5.464	7.425
37.875	13.14	7.67	2.782	5.569	6.525
38.125	13.067	7.164	3.752	6.169	6.129
38.375	13.112	9.505	3.871	6.598	6.614
38.625	12.413	11.892	3.186	6.398	8.157
38.875	12.512	10.873	2.972	6.867	9.494
39.125	12.811	9.727	3.394	8.516	7.666
39.375	12.958	9.439	4.651	9.045	6.698
39.625	13.03	8.568	5.699	9.128	7.281
39.875	12.874	9.458	6.596	9.429	7.691
40.125	12.973	9.683	7.349	9.58	7.366
40.375	12.332	9.468	8.049	9.941	7.38
40.625	11.996	10.836	8.073	9.146	6.983
40.875	12.151	10.369	7.593	8.882	7.002
41.125	11.79	9.268	6.014	9.485	7.721
41.375	11.078	10.242	4.855	8.717	8.202
41.625	11.155	10.322	3.518	8.352	8.443
41.875	11.419	8.807	2.757	8.676	7.685
42.125	11.904	7.864	2.843	8.798	6.852
42.375	12.264	8.085	2.825	7.647	6.783
42.625	12.59	9.769	2.694	7.05	6.515
42.875	12.441	10.679	3.529	8.15	6.805
43.125	12.079	10.565	3.907	8.648	7.247
43.375	12.41	11.196	3.707	9.443	6.299
43.625	12.676	11.179	4.21	10.565	5.398
43.875	11.984	9.804	4.434	10.175	5.395
44.125	11.237	10.187	4.138	10.34	6.083
44.375	11.055	10.321	3.633	10.478	6.528
44.625	10.988	12.448	4.524	9.942	7.595
44.875	11.267	12.763	4.855	9.607	8.291
45.125	11.301	12.275	4.355	8.353	7.506
45.375	11.562	11.632	3.966	8.131	6.702
45.625	11.48	11.293	4.108	7.798	6.26
45.875	10.975	10.671	4.801	6.484	5.917
46.125	10.923	8.736	4.412	6.252	5.695
46.375	10.755	9.731	3.395	6.671	5.714
46.625	11.348	7.117	3.544	7.295	5.96
46.875	11.819	6.557	3.644	7.312	6.536
47.125	12.211	7.396	3.196	7.177	6.845
47.375	12.422	5.781	3.334	7.858	6.789
47.625	12.562	8.516	2.876	8.253	7.15
47.875	12.625	11.181	2.35	8.399	7.239
48.125	12.63	12.21	2.256	8.94	6.648
48.375	12.71	9.637	2.456	8.721	6.62
48.625	12.975	6.936	3.836	6.813	7.714
48.875	12.806	6.171	4.562	5.807	8.553
49.125	12.721	8.004	4.372	7.082	8.691
49.375	12.956	9.477	4.358	8.107	7.828
49.625	12.598	9.225	4.502	8.183	7.204
49.875	12.652	9.467	4.193	7.676	7.025
50.125	12.943	9.037	3.876	7.619	6.683
50.375	12.303	8.101	3.88	7.986	6.311
50.625	11.945	8.577	3.901	7.82	6.33
50.875	12.164	9.331	3.211	7.65	5.926
51.125	11.985	9.177	2.751	6.414	5.664
51.375	11.507	8.716	2.611	4.201	5.939
51.625	11.91	8.448	2.902	3.505	5.978
51.875	12.268	9.704	3.308	5.076	6.455
52.125	11.999	10.681	3.651	7.519	6.278
52.375	11.721	10.577	4.827	9.085	6.752
52.625	12.019	9.186	5.482	8.332	7.858
52.875	12.348	7.399	5.992	7.388	8.01
53.125	11.868	8.119	5.356	7.425	8.237
53.375	11.895	9.325	4.363	7.576	7.9
53.625	12.664	9.482	4.453	7.666	7.452
53.875	12.896	10.021	4.234	6.345	7.763
54.125	12.605	9.914	3.624	7.327	7.176
54.375	12.698	10.312	3.291	9.35	6.398
54.625	12.499	11.506	3.578	9.221	7.201
54.875	11.986	11.015	3.841	8.893	7.297
55.125	11.801	10.638	3.387	8.707	5.906
55.375	11.606	9.268	3.607	8.147	5.457
55.625	11.48	8.683	3.289	8.042	5.621
55.875	11.713	9.594	2.831	7.442	6.124
56.125	11.807	10.075	3.01	6.999	6.5
56.375	12.002	9.146	2.472	7.096	7.012
56.625	12.199	8.375	2.122	7.269	7.94
56.875	11.988	8.675	1.96	7.506	8.488
57.125	11.77	8.678	1.089	7.112	8.208
57.375	12.2	8.524	0.73	7.03	8.027
57.625	12.755	8.971	2.17	6.693	6.785
57.875	12.84	9.648	2.511	5.965	5.076
58.125	12.23	9.47	2.254	6.321	5.546
58.375	11.209	7.878	3.186	8.054	5.94

[truncated: 10 more sheets: Fig4C, Fig4D, Fig5A, Fig5B, Fig5C, Fig5D, Fig6A, Fig6B, Fig6C, Fig6D]
