# Supplementary material for: Gasdermin D pores are dynamically regulated by local phosphoinositide circuitry
Source: Nat Commun. 2022 Jan 10;13:52. doi: 10.1038/s41467-021-27692-9 (PMC8748731; doi:10.1038/s41467-021-27692-9)
Supplement: Supplementary file 8 — Source Data [file 41467_2021_27692_MOESM8_ESM.zip › NCOMMS-20-50841CZ_Source-Data_supplemental.xlsx]

## Sheet: SupFig1_A
Time (min)	RAW264.7		Time (min)	BMDM
0	1		0	1
0.25	1.07744		0.5	0.990577
0.5	1.07512		1	0.981036
0.75	1.09787		1.5	0.95972
1	1.03816		2	0.943645
1.25	1.09194		2.5	0.941573
1.5	1.08897		3	0.915769
1.75	1.13916		3.5	0.915262
2	1.10688		4	0.936051
2.25	1.12598		4.5	0.922778
2.5	1.12353		5	0.894214
2.75	1.15598		5.5	0.869025
3	1.18814		6	0.859804
3.25	1.13307		6.5	0.864937
3.5	1.11638		7	0.864018
3.75	1.16225		7.5	0.876782
4	1.23189		8	0.880779
4.25	1.18204		8.5	0.866229
4.5	1.19469		9	0.850266
4.75	1.25065		9.5	0.850701
5	1.31138		10	0.848731
5.25	1.31909		10.5	0.837715
5.5	1.27022		11	0.843938
5.75	1.28193		11.5	0.860153
6	1.2696		12	0.854754
6.25	1.30331		12.5	0.840631
6.5	1.23479		13	0.846195
6.75	1.29379		13.5	0.84832
7	1.25681		14	0.813176
7.25	1.24466		14.5	0.806675
7.5	1.23406		15	0.800754
7.75	1.22144		15.5	0.794623
8	1.20606		16	0.776385
8.25	1.28376		16.5	0.768545
8.5	1.28075		17	0.773904
8.75	1.25634		17.5	0.779244
9	1.23052		18	0.764886
9.25	1.22391		18.5	0.764191
9.5	1.24523		19	0.761978
9.75	1.22617		19.5	0.746661
10	1.26394		20	0.745049
10.25	1.25133		20.5	0.756022
10.5	1.26239		21	0.779771
10.75	1.28133		21.5	0.765711
11	1.19475		22	0.747812
11.25	1.2423		22.5	0.767151
11.5	1.24958		23	0.778315
11.75	1.22842		23.5	0.763236
12	1.26789		24	0.761604
12.25	1.25541		24.5	0.772661
12.5	1.25509		25	0.753904
12.75	1.25987		25.5	0.761636
13	1.39479		26	0.767819
13.25	1.36479		26.5	0.772474
13.5	1.31609		27	0.778261
13.75	1.35711		27.5	0.77972
14	1.25055		28	0.792788
14.25	1.28908		28.5	0.752613
14.5	1.28576		29	0.744213
14.75	1.33857		29.5	0.745696
15	1.39057		30	0.725485
15.25	1.44065		30.5	0.73292
15.5	1.40818		31	0.702807
15.75	1.5606		31.5	0.693994
16	1.48781		32	0.705088
16.25	1.61954		32.5	0.734414
16.5	1.56625		33	0.700649
16.75	1.5849		33.5	0.702945
17	1.8962		34	0.749548
17.25	1.98683		34.5	0.783013
17.5	2.12309		35	0.829445
17.75	2.2441		35.5	0.859938
18	2.48943		36	0.853173
18.25	2.69921		36.5	0.813324
18.5	2.91054		37	0.818337
18.75	2.66977		37.5	0.799234
19	2.57794		38	0.750685
19.25	2.62061		38.5	0.743213
19.5	2.3515		39	0.734205
19.75	2.53499		39.5	0.709435
20	3.26641		40	0.732451
20.25	3.45883		40.5	0.715383
20.5	3.5428		41	0.740675
20.75	3.52816		41.5	0.746125
21	3.49729		42	0.786283
21.25	3.22105		42.5	0.790764
21.5	3.06685		43	0.829672
21.75	2.92724		43.5	0.830324
22	3.21435		44	0.800688
22.25	3.13427		44.5	0.763947
22.5	2.93908		45	0.740952
22.75	2.92201		45.5	0.776486
23	2.83735		46	0.761679
23.25	2.73719		46.5	0.734952
23.5	2.80284		47	0.747427
23.75	2.90431		47.5	0.729939
24	3.06421		48	0.730931
24.25	3.22369		48.5	0.73924
24.5	3.52589		49	0.771366
24.75	3.54115		49.5	0.812434
25	3.59847		50	0.817995
25.25	3.53752		50.5	0.861323
25.5	3.47201		51	0.864833
25.75	3.37344		51.5	0.883433
26	3.1013		52	0.931589
26.25	2.9833		52.5	0.857587
26.5	2.99058		53	0.861506
26.75	2.97541		53.5	0.856946
27	2.99771		54	0.859017
27.25	3.11068		54.5	0.883837
27.5	3.33977		55	0.900301
27.75	3.31077		55.5	0.887697
28	3.32234		56	0.917166
28.25	3.12611		56.5	0.956924
28.5	3.29299		57	1.0172
28.75	3.33781		57.5	1.01698
29	3.35671		58	1.03922
29.25	3.73306		58.5	1.03951
29.5	3.7146		59	1.10849
29.75	3.59957		59.5	1.13378
30	3.43688		60	1.1294
30.25	3.4656
30.5	3.505
30.75	3.66885
31	3.54211
31.25	3.25026
31.5	3.40059
31.75	3.07909
32	3.25235
32.25	3.47147
32.5	3.30114
32.75	3.24108
33	3.40946
33.25	3.40388
33.5	3.48869
33.75	3.47601
34	3.31168
34.25	3.32631
34.5	3.30684
34.75	3.17449
35	3.31929
35.25	3.27341
35.5	3.11947
35.75	3.0787
36	3.04014
36.25	3.36635
36.5	3.70775
36.75	3.64044
37	3.64699
37.25	3.63383
37.5	3.82994
37.75	3.63387
38	3.60824
38.25	3.58669
38.5	3.68564
38.75	3.62847
39	3.44545
39.25	3.56244
39.5	3.71802
39.75	3.81783
40	3.70677
40.25	3.76799
40.5	3.58519
40.75	3.47118
41	3.48414
41.25	3.35474
41.5	3.50443
41.75	3.37086
42	3.22674
42.25	3.3381
42.5	3.48991
42.75	3.57134
43	3.55634
43.25	3.53627
43.5	3.74722
43.75	3.82559
44	3.82953
44.25	3.78473
44.5	3.88066
44.75	3.853
45	3.94877
45.25	4.1218
45.5	3.94112
45.75	3.98334
46	4.11212
46.25	4.24716
46.5	4.24711
46.75	4.26922
47	4.29147
47.25	4.21477
47.5	4.12413
47.75	4.16002
48	4.1483
48.25	4.15739
48.5	4.0926
48.75	3.93994
49	3.88794
49.25	3.79852
49.5	3.73375
49.75	3.68206
50	3.52162
50.25	3.43154
50.5	3.25303
50.75	3.16265
51	3.08498
51.25	3.01548
51.5	2.93241
51.75	2.82826
52	2.84986
52.25	2.72651
52.5	2.69103
52.75	2.68164
53	2.70128
53.25	2.64793
53.5	2.71748
53.75	2.613
54	2.59029
54.25	2.59754
54.5	2.53158
54.75	2.49465
55	2.52599
55.25	2.52971
55.5	2.4141
55.75	2.46838
56	2.49841
56.25	2.4381
56.5	2.47563
56.75	2.41113
57	2.42547
57.25	2.44349
57.5	2.43301
57.75	2.34778
58	2.36529
58.25	2.32735
58.5	2.37564
58.75	2.31708
59	2.29243
59.25	2.26277
59.5	2.32257
59.75	2.29564
60	2.29238

## Sheet: SupFig1_C
Time (min)	Without Pho Expression	With Pho Expression
0	1	1
0.0166667	1.00132	1.01348
0.0333333	1.02651	1.01421
0.05	1.03841	1.02522
0.0666667	1.0397	1.0163
0.0833333	1.01948	1.03031
0.1	1.02144	1.02544
0.116667	1.02109	1.01871
0.133333	1.02034	1.02886
0.15	1.03659	1.03627
0.166667	1.0214	1.03025
0.183333	1.03004	1.02635
0.2	1.03748	1.01274
0.216667	1.02027	1.04121
0.233333	1.02648	1.02887
0.25	1.01037	1.04153
0.266667	1.03118	1.03124
0.283333	1.01445	1.03184
0.3	1.03302	1.04826
0.316667	1.04254	1.04825
0.333333	1.05178	1.04459
0.35	1.05587	1.05393
0.366667	1.0626	1.05855
0.383333	1.04103	1.04585
0.4	1.04207	1.04273
0.416667	1.05991	1.0514
0.433333	1.04898	1.03848
0.45	1.06821	1.05219
0.466667	1.06435	1.05815
0.483333	1.03183	1.04413
0.5	1.05654	1.03882
0.516667	1.07417	1.05484
0.533333	1.06751	1.06063
0.55	1.07557	1.05181
0.566667	1.05926	1.06296
0.583333	1.05598	1.05954
0.6	1.06646	1.05481
0.616667	1.04657	1.04898
0.633333	1.09252	1.05207
0.65	1.07949	1.06122
0.666667	1.06086	1.04875
0.683333	1.064	1.05084
0.7	1.04586	1.0465
0.716667	1.05865	1.05461
0.733333	1.04248	1.0649
0.75	1.05522	1.05225
0.766667	1.0423	1.04551
0.783333	1.04658	1.04501
0.8	1.03548	1.04896
0.816667	1.06115	1.04132
0.833333	1.0535	1.03678
0.85	1.04259	1.03955
0.866667	1.04255	1.03569
0.883333	1.05695	1.02456
0.9	1.04645	1.02954
0.916667	1.06422	1.02521
0.933333	1.06263	1.02967
0.95	1.07273	1.02265
0.966667	1.05946	1.01315
0.983333	1.06406	1.02443
1	1.05919	1.02659
1.01667	1.08609	1.03671
1.03333	1.07694	1.04367
1.05	1.08185	1.04108
1.06667	1.07924	1.03278
1.08333	1.08417	1.04143
1.1	1.06815	1.03849
1.11667	1.06697	1.03808
1.13333	1.07142	1.03447
1.15	1.06656	1.03014
1.16667	1.08157	1.03835
1.18333	1.05782	1.03543
1.2	1.03734	1.03809
1.21667	1.06625	1.03452
1.23333	1.06153	1.05102
1.25	1.07415	1.05123
1.26667	1.06955	1.04618
1.28333	1.07743	1.05057
1.3	1.07263	1.03298
1.31667	1.06189	1.03884
1.33333	1.07816	1.04438
1.35	1.08317	1.03911
1.36667	1.08894	1.04741
1.38333	1.07389	1.0473
1.4	1.07344	1.04047
1.41667	1.07716	1.03575
1.43333	1.06469	1.03795
1.45	1.06668	1.04786
1.46667	1.07462	1.0575
1.48333	1.05988	1.04234
1.5	1.04695	1.04
1.51667	1.09311	1.05584
1.53333	1.08187	1.04786
1.55	1.10577	1.05131
1.56667	1.08617	1.06965
1.58333	1.08729	1.05497
1.6	1.11223	1.05614
1.61667	1.09611	1.05415
1.63333	1.08693	1.03681
1.65	1.09098	1.04792
1.66667	1.06811	1.03082
1.68333	1.06724	1.03067
1.7	1.06738	1.04094
1.71667	1.06416	1.0457
1.73333	1.0554	1.03343
1.75	1.07628	1.04608
1.76667	1.08769	1.05132
1.78333	1.07006	1.05721
1.8	1.07697	1.06146
1.81667	1.05981	1.04969
1.83333	1.07868	1.05692
1.85	1.07796	1.05586
1.86667	1.05107	1.0472
1.88333	1.06424	1.05625
1.9	1.05701	1.05932
1.91667	1.07532	1.06244
1.93333	1.05471	1.05891
1.95	1.06879	1.05507
1.96667	1.08773	1.04594
1.98333	1.07855	1.04574
2	1.06936	1.04785
2.01667	1.08355	1.05731
2.03333	1.09818	1.06214
2.05	1.1063	1.06795
2.06667	1.07831	1.07523
2.08333	1.0928	1.06995
2.1	1.08548	1.06795
2.11667	1.06754	1.06626
2.13333	1.07723	1.07078
2.15	1.08936	1.07063
2.16667	1.06781	1.06412
2.18333	1.05694	1.0549
2.2	1.0781	1.06892
2.21667	1.07959	1.05485
2.23333	1.07556	1.06453
2.25	1.08535	1.03911
2.26667	1.07214	1.04675
2.28333	1.09845	1.04846
2.3	1.07433	1.04458
2.31667	1.09141	1.04828
2.33333	1.08633	1.04769
2.35	1.08404	1.04584
2.36667	1.07857	1.04278
2.38333	1.07798	1.04361
2.4	1.08449	1.04232
2.41667	1.0886	1.04315
2.43333	1.09262	1.03804
2.45	1.08428	1.04842
2.46667	1.07655	1.03731
2.48333	1.07329	1.03677
2.5	1.07785	1.03764
2.51667	1.09074	1.05514
2.53333	1.08826	1.05427
2.55	1.12493	1.05648
2.56667	1.10327	1.05038
2.58333	1.07422	1.05241
2.6	1.08321	1.06139
2.61667	1.10566	1.05341
2.63333	1.10129	1.05702
2.65	1.08589	1.04431
2.66667	1.10191	1.0524
2.68333	1.09491	1.04819
2.7	1.09092	1.04277
2.71667	1.0972	1.04808
2.73333	1.10253	1.04284
2.75	1.11565	1.05374
2.76667	1.09786	1.05785
2.78333	1.1132	1.04579
2.8	1.09362	1.0466
2.81667	1.10124	1.04647
2.83333	1.09794	1.03934
2.85	1.09626	1.03851
2.86667	1.08178	1.03703
2.88333	1.07388	1.02919
2.9	1.07936	1.03261
2.91667	1.07652	1.03772
2.93333	1.08181	1.04098
2.95	1.07747	1.04557
2.96667	1.08084	1.03295
2.98333	1.05941	1.03131
3	1.09406	1.03554
3.01667	1.09676	1.06239
3.03333	1.10887	1.06723
3.05	1.10918	1.06854
3.06667	1.11807	1.06469
3.08333	1.09046	1.0739
3.1	1.10174	1.05871
3.11667	1.07731	1.0581
3.13333	1.08847	1.06859
3.15	1.09476	1.0573
3.16667	1.09365	1.0589
3.18333	1.07843	1.05787
3.2	1.09755	1.06006
3.21667	1.08582	1.07492
3.23333	1.1189	1.06846
3.25	1.07241	1.06451
3.26667	1.08844	1.05295
3.28333	1.08325	1.05943
3.3	1.08141	1.04469
3.31667	1.06802	1.04381
3.33333	1.07527	1.0367
3.35	1.07641	1.03921
3.36667	1.06037	1.04025
3.38333	1.05274	1.04705
3.4	1.07533	1.0307
3.41667	1.08141	1.04247
3.43333	1.08715	1.03573
3.45	1.07812	1.03332
3.46667	1.07764	1.03313
3.48333	1.05552	1.02593
3.5	1.09026	1.0377
3.51667	1.08233	1.04261
3.53333	1.07757	1.0525
3.55	1.07315	1.0345
3.56667	1.08336	1.04409
3.58333	1.10691	1.0538
3.6	1.10079	1.04255
3.61667	1.11192	1.04602
3.63333	1.13289	1.0351
3.65	1.13584	1.03615
3.66667	1.16267	1.03608
3.68333	1.16017	1.02687
3.7	1.1665	1.03321
3.71667	1.17252	1.04251
3.73333	1.17011	1.03112
3.75	1.14482	1.03848
3.76667	1.1171	1.03041
3.78333	1.11282	1.02192
3.8	1.10352	1.02929
3.81667	1.09268	1.03065
3.83333	1.09231	1.02724
3.85	1.05614	1.02927
3.86667	1.06276	1.03198
3.88333	1.0592	1.03607
3.9	1.05373	1.02856
3.91667	1.05701	1.0331
3.93333	1.08703	1.04343
3.95	1.08192	1.04239
3.96667	1.05549	1.04248
3.98333	1.06658	1.04114
4	1.06148	1.03872
4.01667	1.06208	1.05406
4.03333	1.06706	1.05947
4.05	1.09077	1.06083
4.06667	1.06707	1.06427
4.08333	1.08215	1.06437
4.1	1.0958	1.0648
4.11667	1.08651	1.05438
4.13333	1.07587	1.05929
4.15	1.07729	1.05815
4.16667	1.07837	1.06642
4.18333	1.06836	1.05556
4.2	1.08538	1.06117
4.21667	1.05727	1.06048
4.23333	1.08876	1.05649
4.25	1.09239	1.06609
4.26667	1.05619	1.07025
4.28333	1.05452	1.07273
4.3	1.07945	1.0807
4.31667	1.06043	1.06867
4.33333	1.08722	1.06972
4.35	1.08197	1.06524
4.36667	1.06369	1.07609
4.38333	1.07784	1.08164
4.4	1.07928	1.0723
4.41667	1.04614	1.06577
4.43333	1.06829	1.07829
4.45	1.04922	1.07332
4.46667	1.07004	1.07613
4.48333	1.04913	1.07475
4.5	1.05984	1.08577
4.51667	1.08972	1.09999
4.53333	1.07286	1.09595
4.55	1.08882	1.09405
4.56667	1.09339	1.09063
4.58333	1.0908	1.08813
4.6	1.08521	1.09133
4.61667	1.08622	1.08297
4.63333	1.07749	1.09959
4.65	1.08564	1.0952
4.66667	1.08986	1.11193
4.68333	1.08386	1.0981
4.7	1.08229	1.09947
4.71667	1.0864	1.09704
4.73333	1.07333	1.09667
4.75	1.07766	1.0935
4.76667	1.06999	1.10112
4.78333	1.08114	1.09988
4.8	1.07342	1.09828
4.81667	1.06422	1.10191
4.83333	1.08955	1.10581
4.85	1.08301	1.10458
4.86667	1.07705	1.10661
4.88333	1.07831	1.09623
4.9	1.05516	1.11201
4.91667	1.0567	1.10102
4.93333	1.06663	1.09628
4.95	1.07472	1.10208
4.96667	1.06754	1.09831
4.98333	1.07308	1.09428
5	1.08701	1.09875
5.01667	1.07577	1.12025
5.03333	1.05972	1.11246
5.05	1.08452	1.11725
5.06667	1.08219	1.10711
5.08333	1.09337	1.10183
5.1	1.08118	1.11475
5.11667	1.05915	1.10963
5.13333	1.07055	1.11897
5.15	1.07269	1.11139
5.16667	1.09696	1.11044
5.18333	1.06628	1.11734
5.2	1.07213	1.11036
5.21667	1.07144	1.11426
5.23333	1.06657	1.11466
5.25	1.07354	1.11801
5.26667	1.08066	1.11161
5.28333	1.0819	1.13147
5.3	1.07261	1.13025
5.31667	1.09383	1.13899
5.33333	1.07562	1.12942
5.35	1.08995	1.13745
5.36667	1.07047	1.12489
5.38333	1.07096	1.12439
5.4	1.08016	1.12986
5.41667	1.04271	1.12224
5.43333	1.08668	1.13949
5.45	1.0799	1.14192
5.46667	1.06274	1.14204
5.48333	1.03704	1.13607
5.5	1.04169	1.12646
5.51667	1.08057	1.15705
5.53333	1.08599	1.17203
5.55	1.07392	1.14157
5.56667	1.09068	1.15742
5.58333	1.09045	1.15964
5.6	1.06847	1.15538
5.61667	1.08779	1.15269
5.63333	1.04654	1.15601
5.65	1.07234	1.1682
5.66667	1.05194	1.16567
5.68333	1.05552	1.17967
5.7	1.05457	1.17582
5.71667	1.07535	1.17441
5.73333	1.06843	1.19572
5.75	1.06356	1.18315
5.76667	1.06682	1.17775
5.78333	1.05923	1.17812
5.8	1.08425	1.18204
5.81667	1.0631	1.18204
5.83333	1.06974	1.18441
5.85	1.07328	1.20198
5.86667	1.04931	1.20181
5.88333	1.08056	1.23627
5.9	1.06363	1.2216
5.91667	1.09221	1.22484
5.93333	1.07647	1.25246
5.95	1.08504	1.27319
5.96667	1.08687	1.28537
5.98333	1.09944	1.30216
6	1.0942	1.30053
6.01667	1.12622	1.31405
6.03333	1.11153	1.3087
6.05	1.12272	1.30846
6.06667	1.10998	1.28875
6.08333	1.10959	1.28114
6.1	1.12268	1.28023
6.11667	1.1313	1.28463
6.13333	1.11064	1.27212
6.15	1.11576	1.25974
6.16667	1.10101	1.26129
6.18333	1.11256	1.2547
6.2	1.11076	1.23997
6.21667	1.10838	1.2429
6.23333	1.13551	1.23646
6.25	1.122	1.23915
6.26667	1.13103	1.23453
6.28333	1.13256	1.22745
6.3	1.11004	1.23465
6.31667	1.10712	1.24803
6.33333	1.11645	1.25358
6.35	1.11414	1.26364
6.36667	1.12749	1.28877
6.38333	1.12069	1.28156
6.4	1.1302	1.30494
6.41667	1.10628	1.29204
6.43333	1.11674	1.3023
6.45	1.12631	1.29543
6.46667	1.11858	1.30066
6.48333	1.11465	1.29928
6.5	1.12922	1.30038
6.51667	1.13563	1.2922
6.53333	1.13288	1.30389
6.55	1.15224	1.29376
6.56667	1.15026	1.29854
6.58333	1.14969	1.29228
6.6	1.14456	1.28591
6.61667	1.14632	1.29534
6.63333	1.12318	1.28494
6.65	1.12608	1.285
6.66667	1.16192	1.28344
6.68333	1.15708	1.2834
6.7	1.1559	1.27416
6.71667	1.16183	1.28294
6.73333	1.16059	1.28331
6.75	1.13542	1.29101
6.76667	1.15051	1.28257
6.78333	1.17488	1.28116
6.8	1.12168	1.27315
6.81667	1.14163	1.26717
6.83333	1.14947	1.27583
6.85	1.14385	1.26796
6.86667	1.14538	1.28038
6.88333	1.1257	1.27598
6.9	1.13491	1.2764
6.91667	1.14437	1.27505
6.93333	1.15159	1.29143
6.95	1.14849	1.28632
6.96667	1.13336	1.2845
6.98333	1.14568	1.31247
7	1.14248	1.33963
7.01667	1.14766	1.35187
7.03333	1.14316	1.35822
7.05	1.16574	1.35772
7.06667	1.14529	1.36312
7.08333	1.15462	1.37299
7.1	1.13946	1.37044
7.11667	1.15066	1.3689
7.13333	1.13907	1.3739
7.15	1.15895	1.35634
7.16667	1.12945	1.34227
7.18333	1.15596	1.34398
7.2	1.14568	1.33375
7.21667	1.16647	1.33067
7.23333	1.15102	1.32214
7.25	1.1547	1.3197
7.26667	1.15653	1.33635
7.28333	1.13505	1.33739
7.3	1.14066	1.35873
7.31667	1.15006	1.35768
7.33333	1.14506	1.37814
7.35	1.16095	1.37099
7.36667	1.15222	1.37184
7.38333	1.13646	1.37226
7.4	1.12498	1.35912
7.41667	1.12999	1.35089
7.43333	1.14647	1.34576
7.45	1.11558	1.32921
7.46667	1.12507	1.32362
7.48333	1.13681	1.3319
7.5	1.10076	1.31309
7.51667	1.13385	1.32263
7.53333	1.15733	1.32877
7.55	1.14137	1.32285
7.56667	1.13963	1.32528
7.58333	1.14049	1.30564
7.6	1.14135	1.31735
7.61667	1.13048	1.31054
7.63333	1.13712	1.31093
7.65	1.11648	1.29895
7.66667	1.12614	1.31229
7.68333	1.12889	1.321
7.7	1.13341	1.31691
7.71667	1.12066	1.32226
7.73333	1.11288	1.30821
7.75	1.1279	1.3154
7.76667	1.136	1.32165
7.78333	1.11249	1.31205
7.8	1.11805	1.31045
7.81667	1.11081	1.30564
7.83333	1.13468	1.30943
7.85	1.1099	1.31115
7.86667	1.09715	1.31666
7.88333	1.10578	1.30504
7.9	1.09146	1.30052
7.91667	1.11857	1.31169
7.93333	1.1248	1.30206
7.95	1.11054	1.30492
7.96667	1.11826	1.28922
7.98333	1.09155	1.28842
8	1.1258	1.28345
8.01667	1.10031	1.27679
8.03333	1.11976	1.27752
8.05	1.11007	1.28352
8.06667	1.11527	1.27111
8.08333	1.12566	1.27994
8.1	1.1152	1.28587
8.11667	1.11943	1.26795
8.13333	1.11447	1.26992
8.15	1.10318	1.27161
8.16667	1.10656	1.26563
8.18333	1.11365	1.26854
8.2	1.10877	1.25596
8.21667	1.08807	1.24752
8.23333	1.07141	1.24294
8.25	1.09035	1.22551
8.26667	1.10534	1.2295
8.28333	1.09304	1.20975
8.3	1.10936	1.20204
8.31667	1.08953	1.19315
8.33333	1.10965	1.19235
8.35	1.11326	1.1989
8.36667	1.10388	1.18683
8.38333	1.10176	1.19057
8.4	1.08838	1.17486
8.41667	1.0923	1.18727
8.43333	1.08561	1.18722
8.45	1.09437	1.16946
8.46667	1.09798	1.17662
8.48333	1.09977	1.17505
8.5	1.08475	1.16505
8.51667	1.13342	1.18219
8.53333	1.12034	1.17842
8.55	1.09947	1.17333
8.56667	1.11131	1.17478
8.58333	1.1096	1.17342
8.6	1.09557	1.17405
8.61667	1.12488	1.17446
8.63333	1.10874	1.18545
8.65	1.10632	1.19216
8.66667	1.12687	1.19677
8.68333	1.10166	1.18547
8.7	1.10339	1.18764
8.71667	1.09343	1.17248
8.73333	1.09572	1.18517
8.75	1.10474	1.17235
8.76667	1.08318	1.17385
8.78333	1.09522	1.16674
8.8	1.10706	1.16091
8.81667	1.09358	1.16014
8.83333	1.0959	1.15699
8.85	1.09892	1.17167
8.86667	1.10458	1.16431
8.88333	1.07799	1.15877
8.9	1.09317	1.15607
8.91667	1.10221	1.15141
8.93333	1.08266	1.14389
8.95	1.09848	1.1472
8.96667	1.09457	1.14827
8.98333	1.1029	1.14624
9	1.07646	1.155
9.01667	1.11372	1.17935
9.03333	1.11129	1.17115
9.05	1.10508	1.17235
9.06667	1.12636	1.16475
9.08333	1.12191	1.16225
9.1	1.10473	1.1572
9.11667	1.08451	1.15948
9.13333	1.10289	1.16157
9.15	1.11508	1.15772
9.16667	1.12022	1.1676
9.18333	1.10526	1.17089
9.2	1.11223	1.16333
9.21667	1.10358	1.17893
9.23333	1.10876	1.17194
9.25	1.09	1.19267
9.26667	1.11723	1.18659
9.28333	1.11647	1.18466
9.3	1.1145	1.19132
9.31667	1.08156	1.18578
9.33333	1.11424	1.17875
9.35	1.10465	1.18882
9.36667	1.09547	1.18263
9.38333	1.09125	1.19645
9.4	1.08906	1.19958
9.41667	1.08818	1.21208
9.43333	1.09138	1.21541
9.45	1.08345	1.22628
9.46667	1.08299	1.2452
9.48333	1.09939	1.24325
9.5	1.07119	1.24586
9.51667	1.11584	1.27214
9.53333	1.08792	1.26902
9.55	1.08359	1.27326
9.56667	1.07988	1.27875
9.58333	1.09024	1.27044
9.6	1.08704	1.27546
9.61667	1.09285	1.2756
9.63333	1.11516	1.27703
9.65	1.0926	1.25931
9.66667	1.10478	1.26279
9.68333	1.11251	1.24645
9.7	1.11428	1.2445
9.71667	1.09797	1.24252
9.73333	1.10013	1.23544
9.75	1.09866	1.22566
9.76667	1.11083	1.21092
9.78333	1.09423	1.2071
9.8	1.08913	1.2091
9.81667	1.09896	1.18945
9.83333	1.11766	1.19661
9.85	1.10611	1.19259
9.86667	1.07934	1.18805
9.88333	1.10464	1.19548
9.9	1.10679	1.18992
9.91667	1.11495	1.17915
9.93333	1.09394	1.16858
9.95	1.10748	1.16121
9.96667	1.10914	1.15925
9.98333	1.09649	1.15083
10	1.10605	1.12748
10.0167	1.12279	1.15366
10.0333	1.14276	1.15655
10.05	1.10725	1.14942
10.0667	1.11089	1.16068
10.0833	1.09662	1.15074
10.1	1.11028	1.14891
10.1167	1.11156	1.14686
10.1333	1.08826	1.14004
10.15	1.10644	1.15619
10.1667	1.11303	1.13819
10.1833	1.10349	1.13923
10.2	1.10836	1.15717
10.2167	1.11652	1.15148
10.2333	1.11587	1.15048
10.25	1.122	1.14489
10.2667	1.12024	1.15387
10.2833	1.10001	1.15145
10.3	1.08846	1.12993
10.3167	1.10558	1.12606
10.3333	1.08514	1.12522
10.35	1.11035	1.13225
10.3667	1.08334	1.12352
10.3833	1.09142	1.11805
10.4	1.09189	1.12668
10.4167	1.10183	1.11904
10.4333	1.09887	1.13191
10.45	1.09858	1.12292
10.4667	1.09437	1.12385
10.4833	1.08777	1.12325
10.5	1.12318	1.11826
10.5167	1.11373	1.13809
10.5333	1.10989	1.13547
10.55	1.09991	1.13995
10.5667	1.10724	1.12942
10.5833	1.11173	1.13732
10.6	1.11036	1.13978
10.6167	1.11606	1.14177
10.6333	1.11149	1.13418
10.65	1.12489	1.12919
10.6667	1.1155	1.12941
10.6833	1.11653	1.1236
10.7	1.0985	1.11805
10.7167	1.1425	1.12557
10.7333	1.1498	1.12203
10.75	1.1322	1.12174
10.7667	1.13433	1.12447
10.7833	1.115	1.115
10.8	1.12551	1.12221
10.8167	1.13457	1.1174
10.8333	1.14161	1.10553
10.85	1.13623	1.10894
10.8667	1.13722	1.11403
10.8833	1.14585	1.10367
10.9	1.14493	1.1107
10.9167	1.11201	1.10236
10.9333	1.1342	1.12162
10.95	1.1207	1.12232
10.9667	1.12825	1.12116
10.9833	1.11602	1.11594
11	1.11552	1.11998
11.0167	1.13583	1.14867
11.0333	1.12495	1.14037
11.05	1.1409	1.14065
11.0667	1.14449	1.13708
11.0833	1.149	1.13618
11.1	1.1184	1.13458
11.1167	1.14235	1.12663
11.1333	1.11747	1.13149
11.15	1.1172	1.12535
11.1667	1.11781	1.11872
11.1833	1.11366	1.11717
11.2	1.12021	1.10587
11.2167	1.121	1.11382
11.2333	1.12575	1.1148
11.25	1.10506	1.11254
11.2667	1.12096	1.11079
11.2833	1.10887	1.10188
11.3	1.12798	1.10562
11.3167	1.12856	1.09567
11.3333	1.13187	1.10408
11.35	1.11463	1.10787
11.3667	1.12674	1.10528
11.3833	1.12909	1.09742
11.4	1.13868	1.1064
11.4167	1.1204	1.10319
11.4333	1.10472	1.10666
11.45	1.10935	1.10651
11.4667	1.11027	1.11283
11.4833	1.12578	1.10198
11.5	1.13001	1.1
11.5167	1.12646	1.11835
11.5333	1.13691	1.13149
11.55	1.12415	1.10642
11.5667	1.14536	1.12803
11.5833	1.13524	1.12165
11.6	1.1137	1.12328
11.6167	1.12817	1.11842
11.6333	1.12264	1.12897
11.65	1.11958	1.1366
11.6667	1.12558	1.14456
11.6833	1.12143	1.14353
11.7	1.12968	1.15493
11.7167	1.12286	1.15392
11.7333	1.13567	1.1552
11.75	1.12051	1.15549
11.7667	1.1393	1.15502
11.7833	1.1	1.149
11.8	1.12448	1.14668
11.8167	1.13959	1.13933
11.8333	1.11261	1.14442
11.85	1.11866	1.13087
11.8667	1.12672	1.12574
11.8833	1.14054	1.12309
11.9	1.11222	1.11916
11.9167	1.1026	1.1148
11.9333	1.11665	1.11843
11.95	1.119	1.11938
11.9667	1.13318	1.1187
11.9833	1.11708	1.11583
12	1.12402	1.11272
12.0167	1.14296	1.13116
12.0333	1.13658	1.12799
12.05	1.14548	1.1394
12.0667	1.14659	1.14058
12.0833	1.15787	1.13034
12.1	1.14416	1.12864
12.1167	1.14148	1.13711
12.1333	1.14564	1.13769
12.15	1.15374	1.14138
12.1667	1.12491	1.1277
12.1833	1.12314	1.12221
12.2	1.12093	1.11192
12.2167	1.1321	1.12427
12.2333	1.13122	1.12085
12.25	1.13502	1.12316
12.2667	1.14979	1.11146
12.2833	1.13336	1.11042
12.3	1.16205	1.10905
12.3167	1.1513	1.10247
12.3333	1.15036	1.11505
12.35	1.15177	1.11082
12.3667	1.14349	1.10117
12.3833	1.14157	1.09198
12.4	1.15017	1.10352
12.4167	1.15846	1.10556
12.4333	1.15242	1.10161
12.45	1.14838	1.10211
12.4667	1.12582	1.11129
12.4833	1.13323	1.11519
12.5	1.1423	1.11185
12.5167	1.14613	1.12787
12.5333	1.1507	1.12922
12.55	1.15189	1.13285
12.5667	1.15138	1.1331
12.5833	1.16271	1.12993
12.6	1.17087	1.13007
12.6167	1.19365	1.14192
12.6333	1.15327	1.13289
12.65	1.14896	1.12803
12.6667	1.17458	1.13322
12.6833	1.16434	1.12829
12.7	1.15545	1.12459
12.7167	1.16175	1.12071
12.7333	1.15163	1.12242
12.75	1.14848	1.11387
12.7667	1.15985	1.11583
12.7833	1.15773	1.12662
12.8	1.13231	1.12059
12.8167	1.12145	1.12324
12.8333	1.14276	1.11333
12.85	1.11895	1.1163
12.8667	1.11465	1.12538
12.8833	1.11343	1.12165
12.9	1.10094	1.12173
12.9167	1.11137	1.12189
12.9333	1.09542	1.12459
12.95	1.13443	1.125
12.9667	1.10445	1.11879
12.9833	1.10726	1.11833
13	1.11925	1.12287
13.0167	1.12347	1.13788
13.0333	1.14623	1.14179
13.05	1.13329	1.13379
13.0667	1.14625	1.13877
13.0833	1.13381	1.13277
13.1	1.13369	1.1327
13.1167	1.1358	1.13438
13.1333	1.14105	1.11848
13.15	1.14088	1.13339
13.1667	1.13101	1.13077
13.1833	1.12886	1.12209
13.2	1.12908	1.12249
13.2167	1.1589	1.1311
13.2333	1.13379	1.12306
13.25	1.12236	1.12296
13.2667	1.12671	1.11796
13.2833	1.1237	1.12032
13.3	1.13627	1.11312
13.3167	1.14214	1.11603
13.3333	1.12953	1.11356
13.35	1.12044	1.11561
13.3667	1.12052	1.1197
13.3833	1.10989	1.10403
13.4	1.10245	1.10481
13.4167	1.1016	1.12722
13.4333	1.09864	1.11486
13.45	1.10719	1.11903
13.4667	1.10634	1.11709
13.4833	1.10373	1.12302
13.5	1.10746	1.1185
13.5167	1.11198	1.14188
13.5333	1.13562	1.15177
13.55	1.13661	1.15005
13.5667	1.13484	1.15321
13.5833	1.15062	1.15088
13.6	1.13924	1.15074
13.6167	1.14737	1.14579
13.6333	1.14278	1.14038
13.65	1.14952	1.1392
13.6667	1.17335	1.13795
13.6833	1.14385	1.13774
13.7	1.1227	1.12929
13.7167	1.12266	1.12453
13.7333	1.11608	1.12564
13.75	1.13312	1.12193
13.7667	1.12257	1.12375
13.7833	1.13025	1.12807
13.8	1.11973	1.11655
13.8167	1.1256	1.12105
13.8333	1.13355	1.12878
13.85	1.1031	1.12375
13.8667	1.11009	1.11593
13.8833	1.11244	1.11901
13.9	1.09503	1.12662
13.9167	1.08939	1.11408
13.9333	1.10154	1.11873
13.95	1.09783	1.12513
13.9667	1.10065	1.11612
13.9833	1.10594	1.1292
14	1.12125	1.12315
14.0167	1.12692	1.13877
14.0333	1.11989	1.14043
14.05	1.14508	1.14428
14.0667	1.13508	1.14051
14.0833	1.11834	1.13918
14.1	1.10682	1.14237
14.1167	1.11772	1.12999
14.1333	1.10363	1.12702
14.15	1.10903	1.13036
14.1667	1.10978	1.13453
14.1833	1.12462	1.12691
14.2	1.10966	1.12991
14.2167	1.09925	1.12306
14.2333	1.12137	1.1393
14.25	1.0996	1.12541
14.2667	1.11333	1.12965
14.2833	1.10819	1.12671
14.3	1.08879	1.11695
14.3167	1.11568	1.13674
14.3333	1.11084	1.14138
14.35	1.09517	1.12801
14.3667	1.11341	1.12939
14.3833	1.09743	1.13196
14.4	1.10473	1.12867
14.4167	1.09868	1.13645
14.4333	1.10006	1.1303
14.45	1.1029	1.13702
14.4667	1.10744	1.14172
14.4833	1.10502	1.14152
14.5	1.09781	1.14243
14.5167	1.1134	1.15132
14.5333	1.11132	1.15513
14.55	1.134	1.16317
14.5667	1.12797	1.16146
14.5833	1.1541	1.16614
14.6	1.12553	1.15131
14.6167	1.10409	1.13877
14.6333	1.1251	1.15185
14.65	1.11553	1.13813
14.6667	1.12143	1.13843
14.6833	1.13279	1.14414
14.7	1.12096	1.12582
14.7167	1.12314	1.14185
14.7333	1.13325	1.1255
14.75	1.10229	1.12518
14.7667	1.1292	1.13407
14.7833	1.09872	1.13134
14.8	1.12344	1.13631
14.8167	1.10767	1.12904
14.8333	1.11557	1.12694
14.85	1.10614	1.12755
14.8667	1.1262	1.12828
14.8833	1.1312	1.12482
14.9	1.09913	1.1198
14.9167	1.136	1.12395
14.9333	1.10759	1.11835
14.95	1.13016	1.12584
14.9667	1.12586	1.12418
14.9833	1.12965	1.12205
15	1.10171	1.11112
15.0167	1.14674	1.14175
15.0333	1.16034	1.14631
15.05	1.16992	1.13766
15.0667	1.15232	1.14117
15.0833	1.15474	1.12486
15.1	1.15607	1.13803
15.1167	1.12888	1.12665
15.1333	1.16132	1.12708
15.15	1.11723	1.13522
15.1667	1.13247	1.11822
15.1833	1.11918	1.12178
15.2	1.10425	1.11499
15.2167	1.09399	1.12597
15.2333	1.11335	1.12441
15.25	1.12696	1.12797
15.2667	1.11254	1.1243
15.2833	1.11093	1.11524
15.3	1.11627	1.12019
15.3167	1.11358	1.10694
15.3333	1.10912	1.10912
15.35	1.12252	1.11942
15.3667	1.11976	1.12125
15.3833	1.12664	1.11707
15.4	1.11592	1.12059
15.4167	1.10525	1.10523
15.4333	1.12958	1.10709
15.45	1.10924	1.11134
15.4667	1.1043	1.10855
15.4833	1.09781	1.11186
15.5	1.09681	1.11566
15.5167	1.13709	1.12369
15.5333	1.1092	1.13376
15.55	1.12587	1.1283
15.5667	1.1295	1.12316
15.5833	1.13064	1.12484
15.6	1.12163	1.13433
15.6167	1.12052	1.12642
15.6333	1.11488	1.11924
15.65	1.12437	1.11482
15.6667	1.09322	1.11711
15.6833	1.11641	1.12107
15.7	1.08586	1.12139
15.7167	1.10754	1.11546
15.7333	1.11128	1.11637
15.75	1.09417	1.11825
15.7667	1.11244	1.10989
15.7833	1.1124	1.11191
15.8	1.11054	1.11403
15.8167	1.12791	1.11998
15.8333	1.11478	1.1165
15.85	1.11906	1.11432
15.8667	1.11595	1.10925
15.8833	1.10407	1.11422
15.9	1.10716	1.11622
15.9167	1.12142	1.11573
15.9333	1.07882	1.11678
15.95	1.088	1.11226
15.9667	1.1272	1.11113
15.9833	1.08632	1.10983
16	1.07861	1.10204
16.0167	1.10628	1.12897
16.0333	1.09324	1.13357
16.05	1.10519	1.13206
16.0667	1.12888	1.12998
16.0833	1.11812	1.1382
16.1	1.11681	1.12351
16.1167	1.10391	1.12261
16.1333	1.11182	1.12239
16.15	1.11124	1.13129
16.1667	1.12366	1.13363
16.1833	1.10749	1.12916
16.2	1.13584	1.13436
16.2167	1.12091	1.12879
16.2333	1.12853	1.12644
16.25	1.12071	1.12227
16.2667	1.11721	1.12331
16.2833	1.12141	1.12329
16.3	1.12829	1.11998
16.3167	1.09396	1.11378
16.3333	1.12412	1.12224
16.35	1.11791	1.12623
16.3667	1.12455	1.12691
16.3833	1.11984	1.12341
16.4	1.12078	1.12323
16.4167	1.1224	1.11394
16.4333	1.10999	1.11108
16.45	1.12738	1.12116
16.4667	1.11497	1.12234
16.4833	1.11055	1.11924
16.5	1.11461	1.11031
16.5167	1.13985	1.13943
16.5333	1.15812	1.14014
16.55	1.1357	1.13505
16.5667	1.1321	1.13684
16.5833	1.15233	1.13834
16.6	1.11457	1.12639
16.6167	1.13539	1.12931
16.6333	1.13858	1.1318
16.65	1.15036	1.13473
16.6667	1.14934	1.12867
16.6833	1.14804	1.14119
16.7	1.1163	1.12174
16.7167	1.13569	1.12858
16.7333	1.13785	1.11802
16.75	1.13985	1.12088
16.7667	1.15462	1.11886
16.7833	1.13214	1.11548
16.8	1.13059	1.11885
16.8167	1.13977	1.11427
16.8333	1.16572	1.11642
16.85	1.13417	1.11457
16.8667	1.12088	1.11652
16.8833	1.11305	1.10402
16.9	1.11904	1.1134
16.9167	1.11429	1.10721
16.9333	1.11414	1.11003
16.95	1.13436	1.12006
16.9667	1.12321	1.12019
16.9833	1.12412	1.1205
17	1.12502	1.11536
17.0167	1.12948	1.13697
17.0333	1.13877	1.14019
17.05	1.13362	1.12908
17.0667	1.12478	1.11777
17.0833	1.15606	1.13446
17.1	1.15556	1.12908
17.1167	1.12671	1.12487
17.1333	1.11449	1.12977
17.15	1.13477	1.13488
17.1667	1.13847	1.13084
17.1833	1.11902	1.12881
17.2	1.11924	1.12799
17.2167	1.13998	1.1269
17.2333	1.13334	1.12184
17.25	1.10244	1.11991
17.2667	1.12688	1.10673
17.2833	1.12162	1.10823
17.3	1.12997	1.11332
17.3167	1.13278	1.10164
17.3333	1.13237	1.11314
17.35	1.12902	1.10299
17.3667	1.13241	1.10626
17.3833	1.14998	1.10217
17.4	1.17245	1.09843
17.4167	1.18789	1.10149
17.4333	1.17307	1.10688
17.45	1.19307	1.10143
17.4667	1.18361	1.10434
17.4833	1.1833	1.10684
17.5	1.18632	1.0976
17.5167	1.20183	1.13962
17.5333	1.19908	1.12003
17.55	1.21791	1.13475
17.5667	1.20165	1.12411
17.5833	1.19672	1.11851
17.6	1.19937	1.11317
17.6167	1.18337	1.11301
17.6333	1.17066	1.11402
17.65	1.17535	1.11697
17.6667	1.15358	1.11484
17.6833	1.15155	1.10906
17.7	1.16523	1.10673
17.7167	1.12772	1.11298
17.7333	1.15318	1.11441
17.75	1.15744	1.10692
17.7667	1.14716	1.11316
17.7833	1.13822	1.10849
17.8	1.1683	1.10218
17.8167	1.16148	1.10696
17.8333	1.14459	1.0999
17.85	1.14017	1.10041
17.8667	1.16225	1.10658
17.8833	1.14525	1.09598
17.9	1.18037	1.11749
17.9167	1.15571	1.09756
17.9333	1.17669	1.0965
17.95	1.17228	1.10975
17.9667	1.16803	1.10601
17.9833	1.17667	1.1014
18	1.16197	1.10101
18.0167	1.18327	1.12753
18.0333	1.19328	1.12423
18.05	1.18855	1.12929
18.0667	1.16892	1.12555
18.0833	1.17281	1.12558
18.1	1.18172	1.12436
18.1167	1.19749	1.13676
18.1333	1.17567	1.1293
18.15	1.17852	1.13036
18.1667	1.17358	1.13697
18.1833	1.19657	1.14215
18.2	1.15475	1.12971
18.2167	1.15111	1.13243
18.2333	1.16684	1.13111
18.25	1.15534	1.12888
18.2667	1.15172	1.14174
18.2833	1.12064	1.15116
18.3	1.14514	1.14442
18.3167	1.15819	1.13933
18.3333	1.13037	1.13872
18.35	1.14248	1.14277
18.3667	1.13885	1.14629
18.3833	1.13316	1.13894
18.4	1.12026	1.12529
18.4167	1.13483	1.13142
18.4333	1.11661	1.13905
18.45	1.1326	1.13607
18.4667	1.113	1.13011
18.4833	1.12841	1.13602
18.5	1.12205	1.12213
18.5167	1.13205	1.14894
18.5333	1.14648	1.14732
18.55	1.13405	1.14639
18.5667	1.15328	1.14278
18.5833	1.14866	1.15082
18.6	1.14753	1.14134
18.6167	1.16702	1.14786
18.6333	1.1615	1.15087
18.65	1.17235	1.15111
18.6667	1.17519	1.14937
18.6833	1.14709	1.14587
18.7	1.14984	1.13948
18.7167	1.15527	1.14513
18.7333	1.16076	1.14486
18.75	1.15043	1.1443
18.7667	1.13712	1.13908
18.7833	1.14484	1.14269
18.8	1.13158	1.14049
18.8167	1.13787	1.14342
18.8333	1.13293	1.13889
18.85	1.16293	1.15186
18.8667	1.13663	1.14314
18.8833	1.14778	1.14567
18.9	1.15216	1.15358
18.9167	1.14632	1.12934
18.9333	1.12884	1.14014
18.95	1.12788	1.13904
18.9667	1.13888	1.14457
18.9833	1.13214	1.13464
19	1.13138	1.14288
19.0167	1.16281	1.16151
19.0333	1.15969	1.1662
19.05	1.12697	1.14715
19.0667	1.16012	1.16402
19.0833	1.15781	1.15399
19.1	1.14616	1.15339
19.1167	1.13125	1.16025
19.1333	1.15177	1.16022
19.15	1.1321	1.15842
19.1667	1.15368	1.15671
19.1833	1.14517	1.15538
19.2	1.15435	1.15587
19.2167	1.16791	1.15633
19.2333	1.14783	1.13931
19.25	1.1575	1.13732
19.2667	1.15297	1.14758
19.2833	1.17111	1.14589
19.3	1.14334	1.14114
19.3167	1.13333	1.13475
19.3333	1.13849	1.13671
19.35	1.14757	1.13787
19.3667	1.10292	1.14035
19.3833	1.15944	1.15506
19.4	1.12224	1.16097
19.4167	1.13331	1.14944
19.4333	1.12657	1.13994
19.45	1.13935	1.14762
19.4667	1.12988	1.14172
19.4833	1.13755	1.13922
19.5	1.13445	1.13885
19.5167	1.13596	1.16244
19.5333	1.14054	1.15613
19.55	1.14896	1.16085
19.5667	1.13344	1.1692
19.5833	1.16234	1.17232
19.6	1.16547	1.16688
19.6167	1.13563	1.17304
19.6333	1.14911	1.16952
19.65	1.13626	1.17311
19.6667	1.14121	1.16458
19.6833	1.15807	1.17063
19.7	1.14632	1.17342
19.7167	1.13836	1.16482
19.7333	1.12191	1.16201
19.75	1.12277	1.16263
19.7667	1.11724	1.15276
19.7833	1.11099	1.15419
19.8	1.13227	1.15881
19.8167	1.10553	1.15013
19.8333	1.11952	1.14762
19.85	1.12115	1.13374
19.8667	1.10745	1.14082
19.8833	1.11681	1.13581
19.9	1.11625	1.14169
19.9167	1.13623	1.14007
19.9333	1.13577	1.12288
19.95	1.12453	1.12861
19.9667	1.1232	1.12875
19.9833	1.11767	1.13056
20	1.10686	1.13344
20.0167	1.12045	1.14503
20.0333	1.13871	1.1529
20.05	1.16134	1.15951
20.0667	1.14371	1.15808
20.0833	1.14505	1.13531
20.1	1.13023	1.13986
20.1167	1.15177	1.14189
20.1333	1.12539	1.13909
20.15	1.13586	1.13436
20.1667	1.12636	1.13646
20.1833	1.14902	1.13594
20.2	1.10889	1.13018
20.2167	1.13083	1.14783
20.2333	1.1197	1.13686
20.25	1.11646	1.13949
20.2667	1.13716	1.14098
20.2833	1.13032	1.1444
20.3	1.12515	1.1428
20.3167	1.12704	1.15276
20.3333	1.1236	1.15361
20.35	1.12983	1.14345
20.3667	1.12699	1.14657
20.3833	1.12431	1.14446
20.4	1.12259	1.14202
20.4167	1.10147	1.14351
20.4333	1.12692	1.14502
20.45	1.12977	1.14299
20.4667	1.11382	1.14388
20.4833	1.11782	1.14366
20.5	1.11461	1.14984
20.5167	1.1512	1.17052
20.5333	1.1444	1.1808
20.55	1.12088	1.17011
20.5667	1.12985	1.16197
20.5833	1.12681	1.17155
20.6	1.12082	1.16116
20.6167	1.14928	1.16612
20.6333	1.14456	1.16543
20.65	1.13216	1.15476
20.6667	1.12514	1.15767
20.6833	1.11989	1.16159
20.7	1.13101	1.15328
20.7167	1.14087	1.1603
20.7333	1.13355	1.15764
20.75	1.14277	1.15165
20.7667	1.12371	1.15284
20.7833	1.13842	1.16262
20.8	1.12509	1.14532
20.8167	1.1141	1.14837
20.8333	1.12173	1.15323
20.85	1.10727	1.16049
20.8667	1.13057	1.14672
20.8833	1.12476	1.14395
20.9	1.13483	1.15125
20.9167	1.13035	1.15401
20.9333	1.12736	1.14935
20.95	1.12923	1.15537
20.9667	1.13849	1.1519
20.9833	1.13075	1.14451
21	1.1211	1.14141
21.0167	1.14146	1.16698
21.0333	1.14639	1.16335
21.05	1.14604	1.14876
21.0667	1.15331	1.14767
21.0833	1.1418	1.14541
21.1	1.14749	1.15962
21.1167	1.15568	1.14417
21.1333	1.15165	1.14771
21.15	1.13423	1.13959
21.1667	1.15015	1.13536
21.1833	1.14366	1.13518
21.2	1.13446	1.13221
21.2167	1.14544	1.13033
21.2333	1.11748	1.12851
21.25	1.12037	1.12895
21.2667	1.11592	1.14245
21.2833	1.11795	1.14332
21.3	1.15568	1.1506
21.3167	1.1368	1.14559
21.3333	1.12198	1.14622
21.35	1.13657	1.1497
21.3667	1.12462	1.15733
21.3833	1.14201	1.14023
21.4	1.1327	1.14265
21.4167	1.12294	1.13384
21.4333	1.11757	1.13727
21.45	1.1476	1.13758
21.4667	1.13954	1.13594
21.4833	1.11805	1.14237
21.5	1.13139	1.14525
21.5167	1.15117	1.15934
21.5333	1.17898	1.16095
21.55	1.16017	1.15876
21.5667	1.15791	1.16243
21.5833	1.15452	1.15044
21.6	1.16538	1.14713
21.6167	1.17737	1.13956
21.6333	1.18218	1.14873
21.65	1.18212	1.14961
21.6667	1.19517	1.1498
21.6833	1.17606	1.14043
21.7	1.19366	1.12796
21.7167	1.1706	1.13174
21.7333	1.17635	1.13953
21.75	1.17364	1.13406
21.7667	1.19383	1.1387
21.7833	1.19986	1.14135
21.8	1.2026	1.14617
21.8167	1.18961	1.14107
21.8333	1.16908	1.14182
21.85	1.17637	1.14636
21.8667	1.17284	1.13764
21.8833	1.19264	1.14346
21.9	1.18097	1.14122
21.9167	1.18399	1.13728
21.9333	1.20007	1.14441
21.95	1.19131	1.15776
21.9667	1.18141	1.14748
21.9833	1.18945	1.13851
22	1.20024	1.15197
22.0167	1.20508	1.16869
22.0333	1.21137	1.18074
22.05	1.1977	1.17238
22.0667	1.18745	1.1712
22.0833	1.18016	1.16341
22.1	1.17722	1.17462
22.1167	1.19816	1.17605
22.1333	1.19633	1.15987
22.15	1.18682	1.15674
22.1667	1.1857	1.16912
22.1833	1.18075	1.15577
22.2	1.21918	1.1687
22.2167	1.18107	1.1654
22.2333	1.2079	1.15159
22.25	1.1967	1.1564
22.2667	1.19259	1.15518
22.2833	1.18651	1.15538
22.3	1.18947	1.1569
22.3167	1.18784	1.15412
22.3333	1.17256	1.15127
22.35	1.17579	1.14329
22.3667	1.17968	1.1441
22.3833	1.1699	1.14507
22.4	1.16706	1.1437
22.4167	1.16998	1.1421
22.4333	1.16308	1.14599
22.45	1.18518	1.14753
22.4667	1.17126	1.1349
22.4833	1.16923	1.14886
22.5	1.17234	1.14591
22.5167	1.18626	1.16883
22.5333	1.1853	1.1758
22.55	1.18319	1.17073
22.5667	1.19126	1.16543
22.5833	1.19356	1.16486
22.6	1.21638	1.16413
22.6167	1.18442	1.15223
22.6333	1.17133	1.15484
22.65	1.20625	1.15463
22.6667	1.19416	1.15182
22.6833	1.16201	1.15181
22.7	1.17913	1.15473
22.7167	1.19376	1.15525
22.7333	1.19112	1.15125
22.75	1.20674	1.17202
22.7667	1.1869	1.1542
22.7833	1.20424	1.15935
22.8	1.21763	1.17425
22.8167	1.19959	1.16983
22.8333	1.2143	1.16409
22.85	1.19396	1.17204
22.8667	1.20944	1.18011
22.8833	1.21206	1.16879
22.9	1.22472	1.16603
22.9167	1.21125	1.16054
22.9333	1.18946	1.16715
22.95	1.21286	1.15611
22.9667	1.19613	1.17114
22.9833	1.216	1.17599
23	1.22478	1.1716
23.0167	1.22438	1.19952
23.0333	1.2293	1.20131
23.05	1.23632	1.1964
23.0667	1.21384	1.2038
23.0833	1.24398	1.19811
23.1	1.23949	1.20148
23.1167	1.21054	1.19819
23.1333	1.2255	1.19835
23.15	1.22304	1.19754
23.1667	1.23462	1.19577
23.1833	1.24349	1.19239
23.2	1.22493	1.19358
23.2167	1.20701	1.18996
23.2333	1.2171	1.18664
23.25	1.21045	1.18299
23.2667	1.2208	1.17849
23.2833	1.22341	1.18825
23.3	1.22296	1.17958
23.3167	1.20519	1.18215
23.3333	1.18921	1.17669
23.35	1.18558	1.16849
23.3667	1.19786	1.16932
23.3833	1.17976	1.1708
23.4	1.17769	1.16255
23.4167	1.18006	1.1568
23.4333	1.1668	1.16121
23.45	1.18569	1.1558
23.4667	1.19742	1.14973
23.4833	1.20081	1.14815
23.5	1.16497	1.14485
23.5167	1.2028	1.17576
23.5333	1.19866	1.1728
23.55	1.19964	1.16526
23.5667	1.20107	1.15712
23.5833	1.18223	1.15732
23.6	1.18516	1.15993
23.6167	1.17768	1.15475
23.6333	1.18954	1.15171
23.65	1.17243	1.15656
23.6667	1.16932	1.14121
23.6833	1.18448	1.14553
23.7	1.17359	1.14623
23.7167	1.16263	1.14044
23.7333	1.17455	1.13619
23.75	1.16835	1.13599
23.7667	1.16257	1.13612
23.7833	1.16666	1.12881
23.8	1.1576	1.13235
23.8167	1.17059	1.12223
23.8333	1.15277	1.12443
23.85	1.15806	1.12159
23.8667	1.16595	1.11703
23.8833	1.18942	1.13189
23.9	1.18059	1.12826
23.9167	1.16289	1.11345
23.9333	1.15297	1.11418
23.95	1.18257	1.12025
23.9667	1.17348	1.11217
23.9833	1.15856	1.1169
24	1.16724	1.10423
24.0167	1.17408	1.13725
24.0333	1.19219	1.13853
24.05	1.19519	1.13363
24.0667	1.17747	1.13231
24.0833	1.18765	1.12956
24.1	1.18402	1.13169
24.1167	1.18784	1.12945
24.1333	1.18116	1.13216
24.15	1.17614	1.12891
24.1667	1.19883	1.12524
24.1833	1.1623	1.14056
24.2	1.18069	1.1577
24.2167	1.16272	1.14993
24.2333	1.18292	1.14916
24.25	1.17357	1.15272
24.2667	1.17167	1.17455
24.2833	1.14474	1.16399
24.3	1.17142	1.16515
24.3167	1.18113	1.16779
24.3333	1.17629	1.16615
24.35	1.15466	1.16186
24.3667	1.15057	1.16922
24.3833	1.17087	1.16664
24.4	1.14178	1.16182
24.4167	1.15727	1.16759
24.4333	1.16224	1.17062
24.45	1.13426	1.17987
24.4667	1.13417	1.18453
24.4833	1.13982	1.2029
24.5	1.1547	1.20091
24.5167	1.16524	1.2325
24.5333	1.189	1.23834
24.55	1.16748	1.23979
24.5667	1.17983	1.24263
24.5833	1.177	1.24036
24.6	1.16663	1.24518
24.6167	1.14792	1.23807
24.6333	1.14975	1.23784
24.65	1.15621	1.24333
24.6667	1.16598	1.23091
24.6833	1.1756	1.23808
24.7	1.16128	1.22159
24.7167	1.18046	1.22313
24.7333	1.15496	1.21303
24.75	1.15743	1.20811
24.7667	1.16484	1.20573
24.7833	1.14654	1.18608
24.8	1.15809	1.1842
24.8167	1.16799	1.1776
24.8333	1.16822	1.17198
24.85	1.16801	1.17734
24.8667	1.16058	1.17408
24.8833	1.15155	1.16364
24.9	1.14532	1.17776
24.9167	1.15357	1.17599
24.9333	1.15135	1.16526
24.95	1.15796	1.1635
24.9667	1.15152	1.17267
24.9833	1.16082	1.16588
25	1.16303	1.15897
25.0167	1.20183	1.18398
25.0333	1.18018	1.19048
25.05	1.16594	1.18809
25.0667	1.16002	1.18224
25.0833	1.19536	1.18179
25.1	1.19259	1.18057
25.1167	1.19052	1.17846
25.1333	1.17374	1.17812
25.15	1.18328	1.17391
25.1667	1.17784	1.18688
25.1833	1.17069	1.17798
25.2	1.17191	1.17633
25.2167	1.14383	1.16695
25.2333	1.15799	1.17131
25.25	1.15345	1.17706
25.2667	1.16287	1.17012
25.2833	1.13568	1.16224
25.3	1.15665	1.16154
25.3167	1.15417	1.17094
25.3333	1.14083	1.1522
25.35	1.15223	1.15912
25.3667	1.132	1.1591
25.3833	1.15398	1.16208
25.4	1.1445	1.16134
25.4167	1.14518	1.16292
25.4333	1.15665	1.1693
25.45	1.15202	1.16564
25.4667	1.11902	1.16509
25.4833	1.13998	1.1639
25.5	1.15044	1.1713
25.5167	1.17226	1.19548
25.5333	1.16611	1.19696
25.55	1.17323	1.17609
25.5667	1.18883	1.19174
25.5833	1.1508	1.19742
25.6	1.16994	1.19253
25.6167	1.18715	1.17692
25.6333	1.17314	1.17758
25.65	1.15314	1.1643
25.6667	1.17136	1.17489
25.6833	1.14449	1.16187
25.7	1.17883	1.15874
25.7167	1.1606	1.16372
25.7333	1.15409	1.14161
25.75	1.15833	1.16418
25.7667	1.14198	1.15831
25.7833	1.15652	1.15445
25.8	1.13211	1.14888
25.8167	1.14444	1.14898
25.8333	1.14663	1.153
25.85	1.13861	1.13571
25.8667	1.14806	1.1478
25.8833	1.1491	1.15988
25.9	1.16078	1.15505
25.9167	1.15634	1.15422
25.9333	1.16372	1.14594
25.95	1.14655	1.15885
25.9667	1.13066	1.16165
25.9833	1.13518	1.15894
26	1.1439	1.16427
26.0167	1.15967	1.19563
26.0333	1.16874	1.19346
26.05	1.16521	1.19073
26.0667	1.16191	1.20581
26.0833	1.15977	1.19547
26.1	1.16492	1.18924
26.1167	1.16916	1.18924
26.1333	1.15579	1.17927
26.15	1.14417	1.17776
26.1667	1.15468	1.17787
26.1833	1.15696	1.1629
26.2	1.15815	1.1639
26.2167	1.15537	1.16314
26.2333	1.13449	1.15239
26.25	1.16158	1.15216
26.2667	1.17955	1.15367
26.2833	1.1806	1.15089
26.3	1.17295	1.14784
26.3167	1.16428	1.13953
26.3333	1.17959	1.1354
26.35	1.18185	1.13761
26.3667	1.17844	1.12991
26.3833	1.17658	1.1295
26.4	1.1549	1.1156
26.4167	1.18565	1.124
26.4333	1.18245	1.13227
26.45	1.13428	1.11868
26.4667	1.14757	1.12111
26.4833	1.16073	1.11783
26.5	1.14128	1.10843
26.5167	1.16967	1.14938
26.5333	1.16655	1.15152
26.55	1.1759	1.15635
26.5667	1.18226	1.14901
26.5833	1.17205	1.14693
26.6	1.16747	1.14246
26.6167	1.16395	1.13358
26.6333	1.18167	1.13466
26.65	1.1707	1.13281
26.6667	1.16315	1.12745
26.6833	1.17589	1.13557
26.7	1.18911	1.13771
26.7167	1.13669	1.13922
26.7333	1.16402	1.1376
26.75	1.15519	1.13356
26.7667	1.15728	1.14825
26.7833	1.15672	1.13636
26.8	1.16878	1.13416
26.8167	1.14452	1.14257
26.8333	1.16958	1.14721
26.85	1.18558	1.16034
26.8667	1.16428	1.15883
26.8833	1.15126	1.15184
26.9	1.1563	1.16508
26.9167	1.15241	1.15858
26.9333	1.17171	1.17527
26.95	1.15554	1.164
26.9667	1.16723	1.1719
26.9833	1.14572	1.18467
27	1.1359	1.18881
27.0167	1.17912	1.21052
27.0333	1.1572	1.20675
27.05	1.17328	1.2058
27.0667	1.19427	1.20764
27.0833	1.1497	1.20413
27.1	1.16461	1.21018
27.1167	1.13609	1.19014
27.1333	1.18481	1.19793
27.15	1.15119	1.19554
27.1667	1.16057	1.19145
27.1833	1.14655	1.18319
27.2	1.17414	1.1931
27.2167	1.16394	1.19044
27.2333	1.17197	1.19736
27.25	1.13365	1.18348
27.2667	1.14335	1.18623
27.2833	1.15228	1.18934
27.3	1.16996	1.17998
27.3167	1.16605	1.1815
27.3333	1.13738	1.17805
27.35	1.14892	1.17238
27.3667	1.15799	1.16239
27.3833	1.15762	1.16674
27.4	1.13708	1.16831
27.4167	1.13978	1.16327
27.4333	1.16774	1.1546
27.45	1.14411	1.16065
27.4667	1.15226	1.15105
27.4833	1.15758	1.15488
27.5	1.16302	1.15769
27.5167	1.18321	1.17427
27.5333	1.16946	1.17055
27.55	1.19722	1.16025
27.5667	1.18383	1.15622
27.5833	1.19358	1.15915
27.6	1.18449	1.1583
27.6167	1.16175	1.15017
27.6333	1.16483	1.1545
27.65	1.16957	1.15942
27.6667	1.15636	1.15541
27.6833	1.15568	1.15577
27.7	1.14694	1.13987
27.7167	1.14948	1.14971
27.7333	1.17001	1.15272
27.75	1.16132	1.16658
27.7667	1.14796	1.18744
27.7833	1.15069	1.20228
27.8	1.15528	1.20786
27.8167	1.14288	1.2243
27.8333	1.1453	1.24364
27.85	1.13288	1.23939
27.8667	1.14675	1.25302
27.8833	1.14544	1.30053
27.9	1.15181	1.35469
27.9167	1.15533	1.39391
27.9333	1.13941	1.41833
27.95	1.16443	1.46257
27.9667	1.15424	1.48061
27.9833	1.15639	1.49893
28	1.14521	1.50092
28.0167	1.17899	1.53601
28.0333	1.16467	1.51917
28.05	1.15901	1.51689
28.0667	1.16725	1.49681
28.0833	1.16475	1.49644
28.1	1.18136	1.48343
28.1167	1.16725	1.47221
28.1333	1.16994	1.45129
28.15	1.18479	1.42893
28.1667	1.17247	1.42523
28.1833	1.18285	1.41036
28.2	1.20347	1.39044
28.2167	1.20978	1.38728
28.2333	1.20993	1.37661
28.25	1.21257	1.35629
28.2667	1.20879	1.3406
28.2833	1.20499	1.32911
28.3	1.18311	1.31504
28.3167	1.18315	1.29626
28.3333	1.20143	1.28034
28.35	1.19984	1.27857
28.3667	1.19397	1.26323
28.3833	1.19343	1.25622
28.4	1.16895	1.25642
28.4167	1.17886	1.24761
28.4333	1.16006	1.24984
28.45	1.18031	1.24619
28.4667	1.18854	1.22372
28.4833	1.17207	1.22638
28.5	1.1873	1.21724
28.5167	1.19254	1.23918
28.5333	1.21037	1.24673
28.55	1.20445	1.24393
28.5667	1.20568	1.24566
28.5833	1.20098	1.23369
28.6	1.21691	1.23184
28.6167	1.20995	1.23208
28.6333	1.19114	1.22246
28.65	1.20092	1.22627
28.6667	1.20521	1.22187
28.6833	1.21471	1.2087
28.7	1.20957	1.21541
28.7167	1.18548	1.20849
28.7333	1.19163	1.20469
28.75	1.20706	1.20301
28.7667	1.19064	1.19241
28.7833	1.22429	1.19482
28.8	1.18986	1.19015
28.8167	1.19133	1.18083
28.8333	1.18639	1.18086
28.85	1.18939	1.17852
28.8667	1.16859	1.1827
28.8833	1.20575	1.19273
28.9	1.19902	1.19567
28.9167	1.1805	1.20355
28.9333	1.19357	1.2186
28.95	1.17417	1.25553
28.9667	1.17064	1.28869
28.9833	1.17687	1.30817
29	1.18224	1.35094
29.0167	1.1991	1.40471
29.0333	1.19826	1.42722
29.05	1.2221	1.46511
29.0667	1.20899	1.48894
29.0833	1.20451	1.5257
29.1	1.21617	1.54582
29.1167	1.18148	1.54843
29.1333	1.20141	1.56309
29.15	1.19276	1.56906
29.1667	1.16818	1.57891
29.1833	1.17566	1.57494
29.2	1.19018	1.55968
29.2167	1.19425	1.56087
29.2333	1.18948	1.53749
29.25	1.16503	1.52537
29.2667	1.16203	1.50555
29.2833	1.18549	1.47935
29.3	1.1844	1.47009
29.3167	1.1552	1.45692
29.3333	1.18087	1.47336
29.35	1.18495	1.49079
29.3667	1.17317	1.52522
29.3833	1.17677	1.52938
29.4	1.17901	1.54236
29.4167	1.18976	1.56108
29.4333	1.15548	1.5669
29.45	1.17282	1.56808
29.4667	1.18551	1.57469
29.4833	1.1669	1.57319
29.5	1.15726	1.56017
29.5167	1.17743	1.57733
29.5333	1.18589	1.57954
29.55	1.19421	1.57229
29.5667	1.19859	1.57946
29.5833	1.18318	1.54861
29.6	1.20607	1.53376
29.6167	1.19378	1.51267
29.6333	1.16784	1.50476
29.65	1.19545	1.49065
29.6667	1.20588	1.47409
29.6833	1.21723	1.45483
29.7	1.20875	1.42599
29.7167	1.17916	1.41269
29.7333	1.20209	1.39459
29.75	1.19014	1.35551
29.7667	1.19573	1.3478
29.7833	1.21969	1.32603
29.8	1.20654	1.31419
29.8167	1.1973	1.30876
29.8333	1.1759	1.28393
29.85	1.19965	1.27544
29.8667	1.18635	1.26522
29.8833	1.19053	1.27127
29.9	1.19374	1.24837
29.9167	1.18622	1.23578
29.9333	1.1674	1.22663
29.95	1.18165	1.21
29.9667	1.16041	1.21655
29.9833	1.19305	1.21265
30	1.18141	1.19951
30.0167	1.22066	1.21776
30.0333	1.23317	1.20818
30.05	1.21544	1.20175
30.0667	1.21392	1.18223
30.0833	1.22209	1.17749
30.1	1.19495	1.17294
30.1167	1.20376	1.16555
30.1333	1.19481	1.15817
30.15	1.22946	1.15545
30.1667	1.20399	1.1408
30.1833	1.20761	1.14243
30.2	1.18353	1.144
30.2167	1.19979	1.13406
30.2333	1.20113	1.13181
30.25	1.20378	1.12719
30.2667	1.20253	1.13229
30.2833	1.17339	1.13684
30.3	1.16602	1.12687
30.3167	1.19912	1.13126
30.3333	1.17598	1.12607
30.35	1.17536	1.12693
30.3667	1.17063	1.12393
30.3833	1.15624	1.12591
30.4	1.16138	1.14894
30.4167	1.1591	1.15154
30.4333	1.20049	1.15361
30.45	1.18286	1.1669
30.4667	1.17963	1.15841
30.4833	1.18021	1.16214
30.5	1.17199	1.16478
30.5167	1.19514	1.1964
30.5333	1.19774	1.2052
30.55	1.17971	1.20336
30.5667	1.19236	1.20771
30.5833	1.19963	1.19596
30.6	1.18333	1.20313
30.6167	1.18957	1.20512
30.6333	1.19776	1.1985
30.65	1.19129	1.19948
30.6667	1.19846	1.19679
30.6833	1.15348	1.19029
30.7	1.18266	1.1956
30.7167	1.18274	1.18219
30.7333	1.1793	1.19162
30.75	1.18581	1.19333
30.7667	1.19095	1.19234
30.7833	1.17651	1.20605
30.8	1.16811	1.20175
30.8167	1.16793	1.20072
30.8333	1.16019	1.20004
30.85	1.15894	1.20194
30.8667	1.15389	1.19496
30.8833	1.15969	1.19863
30.9	1.14776	1.1886
30.9167	1.16574	1.19693
30.9333	1.15129	1.1944
30.95	1.15229	1.19322
30.9667	1.17036	1.18757
30.9833	1.15829	1.18618
31	1.15692	1.19221
31.0167	1.17329	1.20937
31.0333	1.17954	1.20356
31.05	1.16645	1.19721
31.0667	1.16657	1.18803
31.0833	1.16112	1.19214
31.1	1.1764	1.19627
31.1167	1.14908	1.19056
31.1333	1.1836	1.22829
31.15	1.15783	1.25821
31.1667	1.1367	1.30499
31.1833	1.16118	1.33247
31.2	1.15815	1.36854
31.2167	1.17745	1.38517
31.2333	1.15934	1.39753
31.25	1.15354	1.4038
31.2667	1.16572	1.4105
31.2833	1.16296	1.41489
31.3	1.14267	1.41674
31.3167	1.14561	1.42703
31.3333	1.1732	1.42903
31.35	1.16742	1.44522
31.3667	1.15856	1.48124
31.3833	1.19058	1.49677
31.4	1.1698	1.52169
31.4167	1.17232	1.55886
31.4333	1.18029	1.58156
31.45	1.17394	1.59556
31.4667	1.18245	1.62266
31.4833	1.18426	1.63515
31.5	1.14464	1.62999
31.5167	1.19854	1.67869
31.5333	1.19163	1.67995
31.55	1.18841	1.67706
31.5667	1.17657	1.66515
31.5833	1.18395	1.67652
31.6	1.20524	1.68178
31.6167	1.19328	1.68004
31.6333	1.19543	1.68584
31.65	1.17633	1.67892
31.6667	1.19844	1.6764
31.6833	1.19159	1.67393
31.7	1.18344	1.6905
31.7167	1.19229	1.70212
31.7333	1.18838	1.70167
31.75	1.18597	1.706
31.7667	1.18833	1.72209
31.7833	1.17104	1.73159
31.8	1.1468	1.72867
31.8167	1.17271	1.74158
31.8333	1.15128	1.75443
31.85	1.17242	1.75096
31.8667	1.14512	1.75893
31.8833	1.16928	1.75419
31.9	1.16447	1.75681
31.9167	1.15197	1.75598
31.9333	1.13873	1.77124
31.95	1.16552	1.7597
31.9667	1.16066	1.75572
31.9833	1.14994	1.73569
32	1.15093	1.75104
32.0167	1.17879	1.76553
32.0333	1.18354	1.79171
32.05	1.18318	1.83271
32.0667	1.17671	1.85391
32.0833	1.19224	1.87376
32.1	1.18439	1.86697
32.1167	1.19519	1.87914
32.1333	1.17592	1.86937
32.15	1.17734	1.86435
32.1667	1.16732	1.87944
32.1833	1.19323	1.87676
32.2	1.18879	1.87785
32.2167	1.16874	1.8611
32.2333	1.17675	1.87817
32.25	1.18936	1.88277
32.2667	1.1991	1.88231
32.2833	1.18863	1.89081
32.3	1.18621	1.90087
32.3167	1.18253	1.89129
32.3333	1.1931	1.90925
32.35	1.18193	1.9023
32.3667	1.20963	1.91591
32.3833	1.18559	1.91378
32.4	1.17898	1.91801
32.4167	1.19503	1.90662
32.4333	1.17999	1.90691
32.45	1.19302	1.90527
32.4667	1.17372	1.91023
32.4833	1.20595	1.91726
32.5	1.20205	1.93008
32.5167	1.22068	1.96086
32.5333	1.22839	1.98283
32.55	1.23934	1.9932
32.5667	1.22784	1.99861
32.5833	1.22432	2.01964
32.6	1.23216	2.02842
32.6167	1.22004	2.02109
32.6333	1.2142	2.01455
32.65	1.22261	2.03499
32.6667	1.21075	2.02983
32.6833	1.23608	2.03814
32.7	1.23374	2.04359
32.7167	1.22321	2.04005
32.7333	1.21774	2.0287
32.75	1.22003	2.04783
32.7667	1.20775	2.04785
32.7833	1.20625	2.04218
32.8	1.21803	2.03062
32.8167	1.21648	2.04575
32.8333	1.23593	2.05178
32.85	1.21581	2.03435
32.8667	1.20796	2.05947
32.8833	1.21315	2.06555
32.9	1.22523	2.05718
32.9167	1.20863	2.06375
32.9333	1.22398	2.04672
32.95	1.20147	2.05566
32.9667	1.21897	2.05361
32.9833	1.21181	2.05735
33	1.19027	2.05533
33.0167	1.22286	2.06931
33.0333	1.22901	2.08183
33.05	1.20373	2.08452
33.0667	1.21961	2.09594
33.0833	1.20282	2.10748
33.1	1.22301	2.11444
33.1167	1.20346	2.12122
33.1333	1.20055	2.12965
33.15	1.17189	2.12117
33.1667	1.19128	2.11841
33.1833	1.17967	2.12154
33.2	1.20923	2.11886
33.2167	1.17666	2.11529
33.2333	1.18782	2.12151
33.25	1.17645	2.10976
33.2667	1.16792	2.12888
33.2833	1.17651	2.11771
33.3	1.1497	2.12346
[truncated: 1,602 more rows]

## Sheet: SupFig2_A
Ramp Voltage (mV)	Caspase 1 alone	GSDMD alone	GSDMD+Casp1	Endothelial cell only
-100	-1.67364	-3.5919	-32.3271	-1.70742
-99.9933	-1.5041	-3.61224	-32.5102	-1.68394
-99.98	-1.38203	-3.52408	-31.7167	-1.69568
-99.9667	-1.44306	-3.62581	-32.6323	-1.68394
-99.9533	-1.6872	-3.81569	-34.3413	-1.67221
-99.94	-1.82284	-3.96489	-35.684	-1.66047
-99.9267	-1.67364	-3.95811	-35.623	-1.64873
-99.9133	-1.38881	-3.70719	-33.3647	-1.64873
-99.9	-1.19892	-3.51052	-31.5947	-1.64873
-99.8867	-1.21249	-3.42914	-30.8623	-1.63699
-99.8733	-1.31421	-3.5173	-31.6557	-1.61352
-99.86	-1.38203	-3.61224	-32.5102	-1.62526
-99.8467	-1.44306	-3.55121	-31.9609	-1.64873
-99.8333	-1.47697	-3.4427	-30.9843	-1.66047
-99.82	-1.5041	-3.2935	-29.6415	-1.66047
-99.8067	-1.51766	-3.21891	-28.9702	-1.64873
-99.7933	-1.30743	-3.12396	-28.1157	-1.64873
-99.78	-1.07685	-3.07649	-27.6884	-1.64873
-99.7667	-0.98869	-3.16465	-28.4819	-1.68394
-99.7533	-1.02938	-3.14431	-28.2988	-1.69568
-99.74	-1.16501	-3.15787	-28.4208	-1.71916
-99.7267	-1.19214	-3.15109	-28.3598	-1.70742
-99.7133	-1.04972	-3.12396	-28.1157	-1.70742
-99.7	-0.85306	-3.23925	-29.1533	-1.68394
-99.6867	-0.74455	-3.35454	-30.1909	-1.66047
-99.6733	-0.7988	-3.49017	-31.4116	-1.63699
-99.66	-0.69708	-3.61224	-32.5102	-1.63699
-99.6467	-0.56823	-3.55799	-32.0219	-1.59004
-99.6333	-0.59535	-3.42914	-30.8623	-1.59004
-99.62	-0.79202	-3.41558	-30.7402	-1.56657
-99.6067	-0.98191	-3.46983	-31.2285	-1.56657
-99.5933	-1.01582	-3.37488	-30.374	-1.62526
-99.58	-0.92087	-3.22569	-29.0312	-1.67221
-99.5667	-0.7988	-3.14431	-28.2988	-1.66047
-99.5533	-0.88696	-3.19178	-28.726	-1.64873
-99.54	-1.04972	-3.23247	-29.0922	-1.64873
-99.5267	-1.05651	-3.04936	-27.4443	-1.64873
-99.5133	-0.94122	-2.73062	-24.5756	-1.68394
-99.5	-0.94122	-2.61534	-23.538	-1.70742
-99.4867	-1.07685	-2.71028	-24.3925	-1.68394
-99.4733	-1.1311	-2.97477	-26.7729	-1.67221
-99.46	-0.90731	-3.10362	-27.9326	-1.69568
-99.4467	-0.64961	-2.97477	-26.7729	-1.68394
-99.4333	-0.58857	-2.94764	-26.5288	-1.69568
-99.42	-0.69708	-2.99511	-26.956	-1.68394
-99.4067	-0.82593	-3.09684	-27.8715	-1.68394
-99.3933	-0.70386	-3.04936	-27.4443	-1.67221
-99.38	-0.48006	-3.00189	-27.017	-1.64873
-99.3667	-0.33765	-2.93408	-26.4067	-1.63699
-99.3533	-0.37834	-2.8866	-25.9794	-1.62526
-99.34	-0.5411	-3.01546	-27.1391	-1.63699
-99.3267	-0.59535	-3.15109	-28.3598	-1.67221
-99.3133	-0.56823	-3.13753	-28.2377	-1.66047
-99.3	-0.53432	-3.1104	-27.9936	-1.63699
-99.2867	-0.59535	-3.185	-28.665	-1.64873
-99.2733	-0.70386	-3.30029	-29.7026	-1.63699
-99.26	-0.70386	-3.30707	-29.7636	-1.67221
-99.2467	-0.59535	-3.22569	-29.0312	-1.67221
-99.2333	-0.4665	-3.20534	-28.8481	-1.67221
-99.22	-0.42581	-3.25281	-29.2753	-1.62526
-99.2067	-0.43937	-3.30029	-29.7026	-1.59004
-99.1933	-0.47328	-3.16465	-28.4819	-1.63699
-99.18	-0.3919	-3.04258	-27.3832	-1.66047
-99.1667	-0.41225	-3.09684	-27.8715	-1.66047
-99.1533	-0.5411	-3.25281	-29.2753	-1.67221
-99.14	-0.68351	-3.42236	-30.8012	-1.67221
-99.1267	-0.71742	-3.3681	-30.3129	-1.68394
-99.1133	-0.55466	-3.17143	-28.5429	-1.70742
-99.1	-0.43259	-3.04258	-27.3832	-1.71916
-99.0867	-0.56144	-3.02902	-27.2612	-1.70742
-99.0733	-0.70386	-3.14431	-28.2988	-1.70742
-99.06	-0.77846	-3.16465	-28.4819	-1.70742
-99.0467	-0.64961	-2.98833	-26.895	-1.70742
-99.0333	-0.5411	-2.94086	-26.4677	-1.68394
-99.02	-0.39868	-3.11718	-28.0546	-1.67221
-99.0067	-0.35799	-3.21212	-28.9091	-1.63699
-98.9933	-0.35121	-3.04936	-27.4443	-1.62526
-98.98	-0.33087	-2.80522	-25.247	-1.63699
-98.9667	-0.41903	-2.73062	-24.5756	-1.64873
-98.9533	-0.55466	-2.86626	-25.7963	-1.64873
-98.94	-0.6903	-3.06971	-27.6274	-1.67221
-98.9267	-0.68351	-3.01546	-27.1391	-1.70742
-98.9133	-0.56823	-2.8527	-25.6743	-1.73089
-98.9	-0.50041	-2.83913	-25.5522	-1.74263
-98.8867	-0.50719	-3.02902	-27.2612	-1.71916
-98.8733	-0.59535	-3.21891	-28.9702	-1.70742
-98.86	-0.66317	-3.17822	-28.6039	-1.69568
-98.8467	-0.56823	-3.00867	-27.0781	-1.69568
-98.8333	-0.55466	-2.94764	-26.5288	-1.69568
-98.82	-0.69708	-2.96798	-26.7119	-1.69568
-98.8067	-0.90731	-2.87304	-25.8574	-1.74263
-98.7933	-0.94122	-2.65603	-23.9042	-1.71916
-98.78	-0.70386	-2.4797	-22.3173	-1.69568
-98.7667	-0.53432	-2.52717	-22.7446	-1.68394
-98.7533	-0.48006	-2.73062	-24.5756	-1.67221
-98.74	-0.62248	-3.00189	-27.017	-1.69568
-98.7267	-0.73099	-3.09005	-27.8105	-1.71916
-98.7133	-0.69708	-3.04936	-27.4443	-1.69568
-98.7	-0.76489	-3.06971	-27.6274	-1.70742
-98.6867	-0.89375	-3.20534	-28.8481	-1.68394
-98.6733	-0.948	-3.34776	-30.1298	-1.64873
-98.66	-0.70386	-3.2935	-29.6415	-1.64873
-98.6467	-0.37834	-3.10362	-27.9326	-1.66047
-98.6333	-0.24949	-3.08327	-27.7495	-1.64873
-98.62	-0.45294	-3.22569	-29.0312	-1.61352
-98.6067	-0.88696	-3.2935	-29.6415	-1.59004
-98.5933	-1.06329	-3.17822	-28.6039	-1.55483
-98.58	-0.88018	-2.97477	-26.7729	-1.55483
-98.5667	-0.59535	-3.01546	-27.1391	-1.55483
-98.5533	-0.3919	-3.17822	-28.6039	-1.57831
-98.54	-0.36477	-3.28672	-29.5805	-1.59004
-98.5267	-0.3919	-3.30707	-29.7636	-1.59004
-98.5133	-0.29696	-3.21212	-28.9091	-1.57831
-98.5	-0.33087	-3.06971	-27.6274	-1.57831
-98.4867	-0.48685	-2.91373	-26.2236	-1.60178
-98.4733	-0.68351	-2.93408	-26.4067	-1.63699
-98.46	-0.78524	-3.00867	-27.0781	-1.67221
-98.4467	-0.67673	-2.98833	-26.895	-1.73089
-98.4333	-0.52075	-3.06971	-27.6274	-1.74263
-98.42	-0.40546	-3.15787	-28.4208	-1.71916
-98.4067	-0.35799	-3.16465	-28.4819	-1.69568
-98.3933	-0.24949	-3.11718	-28.0546	-1.66047
-98.38	-0.12742	-3.0358	-27.3222	-1.63699
-98.3667	-0.22914	-3.08327	-27.7495	-1.61352
-98.3533	-0.5411	-3.33419	-30.0078	-1.57831
-98.34	-0.76489	-3.51052	-31.5947	-1.59004
-98.3267	-0.74455	-3.3681	-30.3129	-1.59004
-98.3133	-0.63604	-3.14431	-28.2988	-1.59004
-98.3	-0.58857	-3.185	-28.665	-1.56657
-98.2867	-0.59535	-3.37488	-30.374	-1.53136
-98.2733	-0.59535	-3.50374	-31.5336	-1.55483
-98.26	-0.37834	-3.37488	-30.374	-1.60178
-98.2467	-0.22236	-3.1104	-27.9936	-1.66047
-98.2333	-0.29696	-2.99511	-26.956	-1.71916
-98.22	-0.50719	-3.04258	-27.3832	-1.73089
-98.2067	-0.73099	-3.04258	-27.3832	-1.69568
-98.1933	-0.74455	-2.90695	-26.1625	-1.66047
-98.18	-0.68351	-2.71028	-24.3925	-1.64873
-98.1667	-0.6903	-2.68993	-24.2094	-1.61352
-98.1533	-0.79202	-2.87304	-25.8574	-1.57831
-98.14	-0.7988	-3.06971	-27.6274	-1.54309
-98.1267	-0.58179	-2.95442	-26.5898	-1.54309
-98.1133	-0.33087	-2.64924	-23.8432	-1.55483
-98.1	-0.20201	-2.5543	-22.9887	-1.56657
-98.0867	-0.23592	-2.77132	-24.9418	-1.57831
-98.0733	-0.37834	-3.00867	-27.0781	-1.59004
-98.06	-0.3919	-3.06971	-27.6274	-1.60178
-98.0467	-0.30374	-2.93408	-26.4067	-1.62526
-98.0333	-0.30374	-2.75097	-24.7587	-1.64873
-98.02	-0.48006	-2.77132	-24.9418	-1.61352
-98.0067	-0.70386	-2.91373	-26.2236	-1.60178
-97.9933	-0.78524	-2.93408	-26.4067	-1.61352
-97.98	-0.82593	-2.80522	-25.247	-1.63699
-97.9667	-0.75811	-2.77132	-24.9418	-1.61352
-97.9533	-0.60892	-2.80522	-25.247	-1.56657
-97.94	-0.56144	-2.93408	-26.4067	-1.50788
-97.9267	-0.45294	-2.94764	-26.5288	-1.50788
-97.9133	-0.29696	-2.7035	-24.3315	-1.56657
-97.9	-0.23592	-2.41189	-21.707	-1.59004
-97.8867	-0.29018	-2.45258	-22.0732	-1.57831
-97.8733	-0.51397	-2.73741	-24.6367	-1.55483
-97.86	-0.66317	-2.87304	-25.8574	-1.51962
-97.8467	-0.60892	-2.73062	-24.5756	-1.51962
-97.8333	-0.58179	-2.60177	-23.416	-1.51962
-97.82	-0.69708	-2.73741	-24.6367	-1.53136
-97.8067	-0.83949	-2.9612	-26.6508	-1.54309
-97.7933	-0.84627	-3.02224	-27.2001	-1.55483
-97.78	-0.66995	-2.94086	-26.4677	-1.56657
-97.7667	-0.43937	-3.02902	-27.2612	-1.56657
-97.7533	-0.30374	-3.27316	-29.4584	-1.60178
-97.74	-0.26983	-3.50374	-31.5336	-1.56657
-97.7267	-0.21558	-3.53086	-31.7778	-1.51962
-97.7133	-0.22236	-3.27994	-29.5195	-1.49614
-97.7	-0.37156	-3.09005	-27.8105	-1.50788
-97.6867	-0.65639	-3.13074	-28.1767	-1.53136
-97.6733	-0.75811	-3.2596	-29.3364	-1.55483
-97.66	-0.6903	-3.2596	-29.3364	-1.54309
-97.6467	-0.5411	-3.12396	-28.1157	-1.53136
-97.6333	-0.52075	-3.0358	-27.3222	-1.53136
-97.62	-0.65639	-3.1104	-27.9936	-1.55483
-97.6067	-0.83271	-3.27316	-29.4584	-1.54309
-97.5933	-0.75133	-3.33419	-30.0078	-1.50788
-97.58	-0.58857	-3.26638	-29.3974	-1.49614
-97.5667	-0.5411	-3.2935	-29.6415	-1.50788
-97.5533	-0.56144	-3.40201	-30.6181	-1.51962
-97.54	-0.50719	-3.47661	-31.2895	-1.55483
-97.5267	-0.3919	-3.35454	-30.1909	-1.57831
-97.5133	-0.26983	-3.05615	-27.5053	-1.57831
-97.5	-0.28339	-2.91373	-26.2236	-1.59004
-97.4867	-0.36477	-2.95442	-26.5898	-1.57831
-97.4733	-0.48006	-3.00189	-27.017	-1.55483
-97.46	-0.45294	-2.82557	-25.4301	-1.51962
-97.4467	-0.37156	-2.54074	-22.8666	-1.51962
-97.4333	-0.35799	-2.42545	-21.829	-1.50788
-97.42	-0.48006	-2.59499	-23.3549	-1.50788
-97.4067	-0.64961	-2.82557	-25.4301	-1.50788
-97.3933	-0.66317	-2.78488	-25.0639	-1.53136
-97.38	-0.54788	-2.58821	-23.2939	-1.56657
-97.3667	-0.53432	-2.58143	-23.2329	-1.55483
-97.3533	-0.64282	-2.71028	-24.3925	-1.53136
-97.34	-0.64282	-2.89339	-26.0405	-1.50788
-97.3267	-0.47328	-2.83235	-25.4912	-1.50788
-97.3133	-0.32408	-2.54752	-22.9277	-1.50788
-97.3	-0.34443	-2.44579	-22.0122	-1.51962
-97.2867	-0.57501	-2.52039	-22.6835	-1.54309
-97.2733	-0.85984	-2.56108	-23.0498	-1.57831
-97.26	-0.948	-2.43223	-21.8901	-1.59004
-97.2467	-0.86662	-2.28303	-20.5473	-1.56657
-97.2333	-0.8734	-2.32372	-20.9135	-1.53136
-97.22	-0.82593	-2.51361	-22.6225	-1.53136
-97.2067	-0.82593	-2.8527	-25.6743	-1.56657
-97.1933	-0.6903	-3.00189	-27.017	-1.59004
-97.18	-0.39868	-2.91373	-26.2236	-1.57831
-97.1667	-0.22236	-2.82557	-25.4301	-1.60178
-97.1533	-0.3173	-2.7781	-25.0029	-1.56657
-97.14	-0.41903	-2.83913	-25.5522	-1.56657
-97.1267	-0.45294	-2.80522	-25.247	-1.53136
-97.1133	-0.42581	-2.60855	-23.477	-1.49614
-97.1	-0.50041	-2.36441	-21.2797	-1.44919
-97.0867	-0.63604	-2.22878	-20.059	-1.41398
-97.0733	-0.7988	-2.35763	-21.2187	-1.42572
-97.06	-0.83271	-2.45258	-22.0732	-1.47267
-97.0467	-0.74455	-2.46614	-22.1953	-1.53136
-97.0333	-0.66995	-2.4797	-22.3173	-1.55483
-97.02	-0.67673	-2.49327	-22.4394	-1.56657
-97.0067	-0.77846	-2.64924	-23.8432	-1.53136
-96.9933	-0.79202	-2.66959	-24.0263	-1.49614
-96.98	-0.76489	-2.61534	-23.538	-1.43746
-96.9667	-0.6903	-2.64246	-23.7822	-1.43746
-96.9533	-0.70386	-2.82557	-25.4301	-1.44919
-96.94	-0.80558	-2.91373	-26.2236	-1.50788
-96.9267	-0.69708	-2.78488	-25.0639	-1.54309
-96.9133	-0.51397	-2.52717	-22.7446	-1.55483
-96.9	-0.41225	-2.42545	-21.829	-1.53136
-96.8867	-0.47328	-2.50005	-22.5004	-1.50788
-96.8733	-0.59535	-2.72384	-24.5146	-1.50788
-96.86	-0.62248	-2.8866	-25.9794	-1.53136
-96.8467	-0.56144	-2.81201	-25.3081	-1.51962
-96.8333	-0.42581	-2.73062	-24.5756	-1.47267
-96.82	-0.40546	-2.77132	-24.9418	-1.44919
-96.8067	-0.42581	-2.83913	-25.5522	-1.42572
-96.7933	-0.35799	-2.94086	-26.4677	-1.43746
-96.78	-0.26983	-2.84591	-25.6132	-1.44919
-96.7667	-0.3173	-2.67637	-24.0873	-1.47267
-96.7533	-0.40546	-2.66281	-23.9653	-1.51962
-96.74	-0.50041	-2.78488	-25.0639	-1.55483
-96.7267	-0.43259	-2.73741	-24.6367	-1.54309
-96.7133	-0.26983	-2.50005	-22.5004	-1.51962
-96.7	-0.28339	-2.38476	-21.4628	-1.50788
-96.6867	-0.4665	-2.50005	-22.5004	-1.50788
-96.6733	-0.59535	-2.56108	-23.0498	-1.50788
-96.66	-0.41225	-2.44579	-22.0122	-1.48441
-96.6467	-0.16811	-2.21522	-19.937	-1.46093
-96.6333	-0.17489	-2.10671	-18.9604	-1.44919
-96.62	-0.45294	-2.24234	-20.1811	-1.46093
-96.6067	-0.80558	-2.51361	-22.6225	-1.49614
-96.5933	-0.95478	-2.60855	-23.477	-1.48441
-96.58	-0.92765	-2.43901	-21.9511	-1.49614
-96.5667	-0.86662	-2.38476	-21.4628	-1.51962
-96.5533	-0.81915	-2.4051	-21.6459	-1.53136
-96.54	-0.7242	-2.48648	-22.3784	-1.55483
-96.5267	-0.58179	-2.57465	-23.1718	-1.50788
-96.5133	-0.45972	-2.56108	-23.0498	-1.47267
-96.5	-0.43937	-2.68993	-24.2094	-1.43746
-96.4867	-0.37834	-2.98833	-26.895	-1.43746
-96.4733	-0.4665	-3.20534	-28.8481	-1.43746
-96.46	-0.48006	-3.19178	-28.726	-1.41398
-96.4467	-0.37834	-2.92051	-26.2846	-1.40224
-96.4333	-0.34443	-2.87304	-25.8574	-1.42572
-96.42	-0.50041	-2.94764	-26.5288	-1.43746
-96.4067	-0.65639	-2.89339	-26.0405	-1.42572
-96.3933	-0.58857	-2.77132	-24.9418	-1.43746
-96.38	-0.41903	-2.63568	-23.7211	-1.41398
-96.3667	-0.41903	-2.60177	-23.416	-1.41398
-96.3533	-0.64282	-2.66281	-23.9653	-1.40224
-96.34	-0.95478	-2.73062	-24.5756	-1.42572
-96.3267	-0.98869	-2.71028	-24.3925	-1.42572
-96.3133	-0.77846	-2.6289	-23.6601	-1.43746
-96.3	-0.56823	-2.64924	-23.8432	-1.42572
-96.2867	-0.51397	-2.77132	-24.9418	-1.42572
-96.2733	-0.45972	-2.96798	-26.7119	-1.41398
-96.26	-0.40546	-3.02902	-27.2612	-1.41398
-96.2467	-0.35121	-2.87982	-25.9184	-1.37877
-96.2333	-0.47328	-2.71706	-24.4536	-1.37877
-96.22	-0.60213	-2.68315	-24.1484	-1.39051
-96.2067	-0.68351	-2.68315	-24.1484	-1.39051
-96.1933	-0.64961	-2.58821	-23.2939	-1.36703
-96.18	-0.50719	-2.4051	-21.6459	-1.34356
-96.1667	-0.50719	-2.41867	-21.768	-1.36703
-96.1533	-0.56823	-2.58143	-23.2329	-1.37877
-96.14	-0.63604	-2.81879	-25.3691	-1.39051
-96.1267	-0.56823	-2.92051	-26.2846	-1.42572
-96.1133	-0.3919	-2.98155	-26.8339	-1.42572
-96.1	-0.3173	-2.98155	-26.8339	-1.43746
-96.0867	-0.37834	-2.84591	-25.6132	-1.41398
-96.0733	-0.63604	-2.66281	-23.9653	-1.37877
-96.06	-0.78524	-2.58821	-23.2939	-1.36703
-96.0467	-0.74455	-2.47292	-22.2563	-1.40224
-96.0333	-0.6903	-2.28982	-20.6083	-1.44919
-96.02	-0.63604	-2.24913	-20.2421	-1.50788
-96.0067	-0.57501	-2.36441	-21.2797	-1.49614
-95.9933	-0.43937	-2.33051	-20.9746	-1.48441
-95.98	-0.28339	-2.21522	-19.937	-1.47267
-95.9667	-0.29018	-2.25591	-20.3032	-1.46093
-95.9533	-0.41903	-2.32372	-20.9135	-1.43746
-95.94	-0.48685	-2.4797	-22.3173	-1.42572
-95.9267	-0.35121	-2.45258	-22.0732	-1.40224
-95.9133	-0.17489	-2.25591	-20.3032	-1.34356
-95.9	-0.2427	-2.15418	-19.3876	-1.30834
-95.8867	-0.62248	-2.222	-19.998	-1.33182
-95.8733	-0.96156	-2.41867	-21.768	-1.39051
-95.86	-0.95478	-2.50005	-22.5004	-1.43746
-95.8467	-0.73099	-2.43901	-21.9511	-1.41398
-95.8333	-0.64961	-2.4051	-21.6459	-1.36703
-95.82	-0.6903	-2.38476	-21.4628	-1.32008
-95.8067	-0.69708	-2.54752	-22.9277	-1.30834
-95.7933	-0.60892	-2.60177	-23.416	-1.32008
-95.78	-0.45972	-2.52717	-22.7446	-1.34356
-95.7667	-0.40546	-2.62212	-23.5991	-1.39051
-95.7533	-0.47328	-2.92051	-26.2846	-1.39051
-95.74	-0.57501	-3.185	-28.665	-1.36703
-95.7267	-0.55466	-3.06293	-27.5664	-1.36703
-95.7133	-0.34443	-2.79166	-25.1249	-1.40224
-95.7	-0.2088	-2.68993	-24.2094	-1.46093
-95.6867	-0.20201	-2.81201	-25.3081	-1.49614
-95.6733	-0.26983	-2.98833	-26.895	-1.53136
-95.66	-0.29696	-2.9612	-26.6508	-1.50788
-95.6467	-0.25627	-2.79166	-25.1249	-1.44919
-95.6333	-0.30374	-2.80522	-25.247	-1.41398
-95.62	-0.45294	-2.94764	-26.5288	-1.40224
-95.6067	-0.62248	-3.06971	-27.6274	-1.39051
-95.5933	-0.52754	-2.95442	-26.5898	-1.36703
-95.58	-0.22236	-2.6289	-23.6601	-1.33182
-95.5667	-0.05282	-2.41867	-21.768	-1.33182
-95.5533	-0.02569	-2.38476	-21.4628	-1.32008
-95.54	-0.16132	-2.52717	-22.7446	-1.30834
-95.5267	-0.3173	-2.50683	-22.5615	-1.32008
-95.5133	-0.30374	-2.35763	-21.2187	-1.33182
-95.5	-0.30374	-2.30338	-20.7304	-1.39051
-95.4867	-0.41903	-2.46614	-22.1953	-1.44919
-95.4733	-0.50041	-2.82557	-25.4301	-1.47267
-95.46	-0.40546	-2.90017	-26.1015	-1.48441
-95.4467	-0.2427	-2.67637	-24.0873	-1.48441
-95.4333	-0.30374	-2.52717	-22.7446	-1.50788
-95.42	-0.62248	-2.48648	-22.3784	-1.53136
-95.4067	-0.90053	-2.58143	-23.2329	-1.55483
-95.3933	-0.85306	-2.64246	-23.7822	-1.51962
-95.38	-0.66995	-2.64246	-23.7822	-1.47267
-95.3667	-0.63604	-2.66281	-23.9653	-1.44919
-95.3533	-0.64961	-2.62212	-23.5991	-1.44919
-95.34	-0.60892	-2.53396	-22.8056	-1.46093
-95.3267	-0.41225	-2.41867	-21.768	-1.50788
-95.3133	-0.31052	-2.33729	-21.0356	-1.53136
-95.3	-0.33765	-2.50683	-22.5615	-1.50788
-95.2867	-0.38512	-2.79166	-25.1249	-1.49614
-95.2733	-0.50041	-2.92051	-26.2846	-1.46093
-95.26	-0.51397	-2.66959	-24.0263	-1.44919
-95.2467	-0.42581	-2.33051	-20.9746	-1.43746
-95.2333	-0.42581	-2.2966	-20.6694	-1.47267
-95.22	-0.40546	-2.44579	-22.0122	-1.50788
-95.2067	-0.43259	-2.64924	-23.8432	-1.46093
-95.1933	-0.4665	-2.62212	-23.5991	-1.40224
-95.18	-0.41225	-2.46614	-22.1953	-1.36703
-95.1667	-0.47328	-2.3712	-21.3408	-1.37877
-95.1533	-0.64961	-2.48648	-22.3784	-1.40224
-95.14	-0.85306	-2.77132	-24.9418	-1.39051
-95.1267	-0.83271	-2.83235	-25.4912	-1.35529
-95.1133	-0.70386	-2.66281	-23.9653	-1.34356
-95.1	-0.62926	-2.58143	-23.2329	-1.35529
-95.0867	-0.68351	-2.83235	-25.4912	-1.42572
-95.0733	-0.70386	-3.19856	-28.7871	-1.46093
-95.06	-0.56144	-3.24603	-29.2143	-1.46093
-95.0467	-0.33765	-2.98833	-26.895	-1.42572
-95.0333	-0.33087	-2.74419	-24.6977	-1.41398
-95.02	-0.41225	-2.68993	-24.2094	-1.40224
-95.0067	-0.50041	-2.79844	-25.186	-1.41398
-94.9933	-0.44615	-2.80522	-25.247	-1.39051
-94.98	-0.25627	-2.67637	-24.0873	-1.37877
-94.9667	-0.1342	-2.6289	-23.6601	-1.37877
-94.9533	-0.19523	-2.65603	-23.9042	-1.37877
-94.94	-0.33087	-2.85948	-25.7353	-1.37877
-94.9267	-0.38512	-3.01546	-27.1391	-1.36703
-94.9133	-0.44615	-2.95442	-26.5898	-1.35529
-94.9	-0.43259	-2.83913	-25.5522	-1.35529
-94.8867	-0.42581	-2.81201	-25.3081	-1.35529
-94.8733	-0.53432	-2.8527	-25.6743	-1.34356
-94.86	-0.52754	-2.76453	-24.8808	-1.34356
-94.8467	-0.32408	-2.57465	-23.1718	-1.34356
-94.8333	-0.2088	-2.48648	-22.3784	-1.37877
-94.82	-0.28339	-2.4797	-22.3173	-1.43746
-94.8067	-0.37834	-2.46614	-22.1953	-1.46093
-94.7933	-0.38512	-2.41867	-21.768	-1.46093
-94.78	-0.33087	-2.32372	-20.9135	-1.44919
-94.7667	-0.33087	-2.30338	-20.7304	-1.41398
-94.7533	-0.45294	-2.45936	-22.1342	-1.40224
-94.74	-0.60892	-2.79166	-25.1249	-1.39051
-94.7267	-0.62926	-3.01546	-27.1391	-1.37877
-94.7133	-0.48006	-2.94086	-26.4677	-1.39051
-94.7	-0.35121	-2.8527	-25.6743	-1.37877
-94.6867	-0.45294	-2.8527	-25.6743	-1.36703
-94.6733	-0.62248	-2.85948	-25.7353	-1.35529
-94.66	-0.65639	-2.81201	-25.3081	-1.35529
-94.6467	-0.45972	-2.73741	-24.6367	-1.33182
-94.6333	-0.33087	-2.72384	-24.5146	-1.33182
-94.62	-0.36477	-2.68993	-24.2094	-1.32008
-94.6067	-0.58179	-2.7781	-25.0029	-1.29661
-94.5933	-0.6157	-2.74419	-24.6977	-1.33182
-94.58	-0.52075	-2.59499	-23.3549	-1.32008
-94.5667	-0.53432	-2.47292	-22.2563	-1.32008
-94.5533	-0.5411	-2.4797	-22.3173	-1.32008
-94.54	-0.45294	-2.58143	-23.2329	-1.33182
-94.5267	-0.30374	-2.66959	-24.0263	-1.35529
-94.5133	-0.10029	-2.65603	-23.9042	-1.37877
-94.5	0.02178	-2.68315	-24.1484	-1.40224
-94.4867	-0.07994	-2.73741	-24.6367	-1.41398
-94.4733	-0.29696	-2.68315	-24.1484	-1.39051
-94.46	-0.43259	-2.5543	-22.9887	-1.37877
-94.4467	-0.43937	-2.43901	-21.9511	-1.40224
-94.4333	-0.45972	-2.3712	-21.3408	-1.41398
-94.42	-0.51397	-2.4051	-21.6459	-1.44919
-94.4067	-0.41903	-2.32372	-20.9135	-1.44919
-94.3933	-0.26305	-2.06602	-18.5942	-1.43746
-94.38	-0.19523	-2.03889	-18.35	-1.41398
-94.3667	-0.25627	-2.2966	-20.6694	-1.37877
-94.3533	-0.45972	-2.64924	-23.8432	-1.35529
-94.34	-0.58857	-2.83913	-25.5522	-1.33182
-94.3267	-0.56823	-2.7781	-25.0029	-1.30834
-94.3133	-0.53432	-2.67637	-24.0873	-1.33182
-94.3	-0.48006	-2.63568	-23.7211	-1.35529
-94.2867	-0.48685	-2.67637	-24.0873	-1.37877
-94.2733	-0.42581	-2.64246	-23.7822	-1.33182
-94.26	-0.34443	-2.50005	-22.5004	-1.30834
-94.2467	-0.37156	-2.35085	-21.1577	-1.30834
-94.2333	-0.53432	-2.31016	-20.7914	-1.29661
-94.22	-0.59535	-2.39832	-21.5849	-1.33182
-94.2067	-0.50719	-2.46614	-22.1953	-1.35529
-94.1933	-0.31052	-2.48648	-22.3784	-1.34356
-94.18	-0.23592	-2.60177	-23.416	-1.35529
-94.1667	-0.28339	-2.7035	-24.3315	-1.34356
-94.1533	-0.35121	-2.79166	-25.1249	-1.36703
-94.14	-0.38512	-2.75097	-24.7587	-1.37877
-94.1267	-0.34443	-2.68315	-24.1484	-1.41398
-94.1133	-0.26305	-2.66281	-23.9653	-1.42572
-94.1	-0.17489	-2.79166	-25.1249	-1.44919
-94.0867	-0.31052	-2.92051	-26.2846	-1.44919
-94.0733	-0.44615	-2.77132	-24.9418	-1.41398
-94.06	-0.31052	-2.41867	-21.768	-1.37877
-94.0467	-0.15454	-2.20165	-19.8149	-1.39051
-94.0333	-0.1342	-2.24913	-20.2421	-1.41398
-94.02	-0.16132	-2.47292	-22.2563	-1.43746
-94.0067	-0.16811	-2.52717	-22.7446	-1.43746
-93.9933	-0.18167	-2.39154	-21.5239	-1.41398
-93.98	-0.27661	-2.32372	-20.9135	-1.36703
-93.9667	-0.36477	-2.31016	-20.7914	-1.34356
-93.9533	-0.45294	-2.41867	-21.768	-1.32008
-93.94	-0.50041	-2.52717	-22.7446	-1.34356
-93.9267	-0.42581	-2.50005	-22.5004	-1.36703
-93.9133	-0.34443	-2.52039	-22.6835	-1.40224
-93.9	-0.32408	-2.52039	-22.6835	-1.40224
-93.8867	-0.32408	-2.5543	-22.9887	-1.39051
-93.8733	-0.33087	-2.61534	-23.538	-1.39051
-93.86	-0.30374	-2.59499	-23.3549	-1.39051
-93.8467	-0.33087	-2.66281	-23.9653	-1.37877
-93.8333	-0.35799	-2.76453	-24.8808	-1.40224
-93.82	-0.41903	-2.8866	-25.9794	-1.41398
-93.8067	-0.41903	-2.87304	-25.8574	-1.41398
-93.7933	-0.39868	-2.73062	-24.5756	-1.35529
-93.78	-0.60892	-2.7035	-24.3315	-1.28487
-93.7667	-0.82593	-2.81879	-25.3691	-1.26139
-93.7533	-0.88018	-3.02224	-27.2001	-1.26139
-93.74	-0.66317	-2.98155	-26.8339	-1.24966
-93.7267	-0.44615	-2.71028	-24.3925	-1.27313
-93.7133	-0.39868	-2.60855	-23.477	-1.30834
-93.7	-0.45972	-2.75097	-24.7587	-1.36703
-93.6867	-0.55466	-2.86626	-25.7963	-1.40224
-93.6733	-0.60892	-2.84591	-25.6132	-1.37877
-93.66	-0.48006	-2.66959	-24.0263	-1.34356
-93.6467	-0.35799	-2.50683	-22.5615	-1.34356
-93.6333	-0.47328	-2.53396	-22.8056	-1.35529
-93.62	-0.64961	-2.69672	-24.2705	-1.34356
-93.6067	-0.66317	-2.83913	-25.5522	-1.35529
-93.5933	-0.51397	-2.78488	-25.0639	-1.39051
-93.58	-0.41225	-2.75775	-24.8198	-1.37877
-93.5667	-0.42581	-2.90695	-26.1625	-1.34356
-93.5533	-0.45294	-3.06293	-27.5664	-1.33182
-93.54	-0.43259	-2.96798	-26.7119	-1.30834
-93.5267	-0.3173	-2.64924	-23.8432	-1.32008
-93.5133	-0.34443	-2.48648	-22.3784	-1.37877
-93.5	-0.43259	-2.58821	-23.2939	-1.37877
-93.4867	-0.48685	-2.74419	-24.6977	-1.37877
-93.4733	-0.52754	-2.83913	-25.5522	-1.35529
-93.46	-0.56144	-2.83913	-25.5522	-1.34356
-93.4467	-0.59535	-2.86626	-25.7963	-1.33182
-93.4333	-0.58179	-2.87304	-25.8574	-1.30834
-93.42	-0.54788	-2.85948	-25.7353	-1.27313
-93.4067	-0.43259	-2.69672	-24.2705	-1.26139
-93.3933	-0.30374	-2.49327	-22.4394	-1.27313
-93.38	-0.21558	-2.47292	-22.2563	-1.27313
-93.3667	-0.2427	-2.54752	-22.9277	-1.28487
-93.3533	-0.26983	-2.61534	-23.538	-1.32008
-93.34	-0.23592	-2.61534	-23.538	-1.32008
-93.3267	-0.12063	-2.45936	-22.1342	-1.33182
-93.3133	-0.10707	-2.35763	-21.2187	-1.33182
-93.3	-0.25627	-2.43223	-21.8901	-1.32008
-93.2867	-0.37834	-2.54074	-22.8666	-1.28487
-93.2733	-0.33087	-2.50683	-22.5615	-1.24966
-93.26	-0.09351	-2.33729	-21.0356	-1.24966
-93.2467	-0.10029	-2.2966	-20.6694	-1.22618
-93.2333	-0.34443	-2.45258	-22.0732	-1.20271
-93.22	-0.58857	-2.56786	-23.1108	-1.20271
-93.2067	-0.63604	-2.57465	-23.1718	-1.19097
-93.1933	-0.4665	-2.4797	-22.3173	-1.19097
-93.18	-0.31052	-2.43223	-21.8901	-1.17923
-93.1667	-0.36477	-2.52039	-22.6835	-1.19097
-93.1533	-0.55466	-2.63568	-23.7211	-1.19097
-93.14	-0.64961	-2.54074	-22.8666	-1.20271
-93.1267	-0.65639	-2.20844	-19.8759	-1.23792
-93.1133	-0.65639	-2.03211	-18.289	-1.27313
-93.1	-0.62926	-2.07958	-18.7163	-1.27313
-93.0867	-0.5411	-2.33729	-21.0356	-1.21444
-93.0733	-0.37834	-2.51361	-22.6225	-1.21444
-93.06	-0.22914	-2.51361	-22.6225	-1.21444
-93.0467	-0.3173	-2.5543	-22.9887	-1.23792
-93.0333	-0.56144	-2.63568	-23.7211	-1.23792
-93.02	-0.73777	-2.78488	-25.0639	-1.24966
-93.0067	-0.62248	-2.82557	-25.4301	-1.27313
-92.9933	-0.47328	-2.74419	-24.6977	-1.32008
-92.98	-0.34443	-2.63568	-23.7211	-1.32008
-92.9667	-0.43259	-2.58821	-23.2939	-1.29661
-92.9533	-0.73777	-2.5543	-22.9887	-1.28487
-92.94	-0.90731	-2.45258	-22.0732	-1.26139
-92.9267	-0.82593	-2.4051	-21.6459	-1.24966
-92.9133	-0.69708	-2.47292	-22.2563	-1.23792
-92.9	-0.64282	-2.54074	-22.8666	-1.22618
-92.8867	-0.64961	-2.61534	-23.538	-1.20271
-92.8733	-0.6157	-2.62212	-23.5991	-1.21444
-92.86	-0.48006	-2.50683	-22.5615	-1.22618
-92.8467	-0.52075	-2.37798	-21.4018	-1.26139
-92.8333	-0.63604	-2.41189	-21.707	-1.28487
-92.82	-0.58179	-2.56108	-23.0498	-1.26139
-92.8067	-0.41225	-2.58821	-23.2939	-1.26139
-92.7933	-0.25627	-2.53396	-22.8056	-1.26139
-92.78	-0.25627	-2.54752	-22.9277	-1.23792
-92.7667	-0.39868	-2.7035	-24.3315	-1.20271
-92.7533	-0.48006	-2.8866	-25.9794	-1.16749
-92.74	-0.38512	-2.90017	-26.1015	-1.15576
-92.7267	-0.28339	-2.74419	-24.6977	-1.17923
-92.7133	-0.33765	-2.58821	-23.2939	-1.23792
-92.7	-0.50719	-2.48648	-22.3784	-1.30834
-92.6867	-0.64282	-2.49327	-22.4394	-1.33182
-92.6733	-0.62248	-2.41189	-21.707	-1.28487
-92.66	-0.41225	-2.23556	-20.1201	-1.26139
-92.6467	-0.29018	-2.36441	-21.2797	-1.21444
-92.6333	-0.26983	-2.67637	-24.0873	-1.21444
-92.62	-0.3173	-2.90017	-26.1015	-1.24966
-92.6067	-0.26983	-2.83913	-25.5522	-1.24966
-92.5933	-0.11385	-2.58821	-23.2939	-1.28487
-92.58	-0.07994	-2.50683	-22.5615	-1.30834
-92.5667	-0.24949	-2.73062	-24.5756	-1.33182
-92.5533	-0.43937	-3.1104	-27.9936	-1.33182
-92.54	-0.53432	-3.2596	-29.3364	-1.36703
-92.5267	-0.37834	-3.23925	-29.1533	-1.33182
-92.5133	-0.29018	-3.2935	-29.6415	-1.29661
-92.5	-0.29696	-3.25281	-29.2753	-1.27313
-92.4867	-0.35799	-3.19178	-28.726	-1.23792
-92.4733	-0.28339	-3.05615	-27.5053	-1.20271
-92.46	-0.11385	-2.8527	-25.6743	-1.20271
-92.4467	-0.14098	-2.79844	-25.186	-1.22618
-92.4333	-0.26305	-2.83913	-25.5522	-1.23792
-92.42	-0.45294	-2.87982	-25.9184	-1.26139
-92.4067	-0.4665	-2.83235	-25.4912	-1.29661
-92.3933	-0.33087	-2.72384	-24.5146	-1.30834
-92.38	-0.22914	-2.80522	-25.247	-1.33182
-92.3667	-0.16132	-3.08327	-27.7495	-1.33182
-92.3533	-0.18167	-3.31385	-29.8247	-1.27313
-92.34	-0.22914	-3.17822	-28.6039	-1.24966
-92.3267	-0.2427	-2.8866	-25.9794	-1.19097
-92.3133	-0.3173	-2.73741	-24.6367	-1.22618
-92.3	-0.35121	-2.79166	-25.1249	-1.23792
-92.2867	-0.34443	-2.98833	-26.895	-1.26139
-92.2733	-0.2427	-2.94086	-26.4677	-1.26139
-92.26	-0.12742	-2.73741	-24.6367	-1.24966
-92.2467	-0.07316	-2.68315	-24.1484	-1.26139
-92.2333	-0.18167	-2.69672	-24.2705	-1.29661
-92.22	-0.32408	-2.74419	-24.6977	-1.32008
-92.2067	-0.30374	-2.67637	-24.0873	-1.34356
-92.1933	-0.20201	-2.53396	-22.8056	-1.34356
-92.18	-0.20201	-2.41867	-21.768	-1.33182
-92.1667	-0.31052	-2.45258	-22.0732	-1.30834
-92.1533	-0.43259	-2.54752	-22.9277	-1.29661
-92.14	-0.39868	-2.42545	-21.829	-1.29661
-92.1267	-0.22236	-2.06602	-18.5942	-1.32008
-92.1133	-0.22236	-1.90326	-17.1293	-1.35529
-92.1	-0.36477	-2.10671	-18.9604	-1.37877
-92.0867	-0.59535	-2.52039	-22.6835	-1.36703
-92.0733	-0.59535	-2.77132	-24.9418	-1.33182
-92.06	-0.51397	-2.77132	-24.9418	-1.32008
-92.0467	-0.45294	-2.63568	-23.7211	-1.32008
-92.0333	-0.4665	-2.62212	-23.5991	-1.34356
-92.02	-0.50719	-2.78488	-25.0639	-1.33182
-92.0067	-0.4665	-2.92729	-26.3456	-1.28487
-91.9933	-0.33087	-2.99511	-26.956	-1.26139
-91.98	-0.28339	-3.00189	-27.017	-1.27313
-91.9667	-0.39868	-2.96798	-26.7119	-1.28487
-91.9533	-0.52075	-2.93408	-26.4067	-1.29661
-91.94	-0.50719	-2.76453	-24.8808	-1.26139
-91.9267	-0.36477	-2.51361	-22.6225	-1.22618
-91.9133	-0.2427	-2.52717	-22.7446	-1.19097
-91.9	-0.16132	-2.66281	-23.9653	-1.14402
-91.8867	-0.18845	-2.69672	-24.2705	-1.14402
-91.8733	-0.20201	-2.6289	-23.6601	-1.19097
-91.86	-0.2427	-2.53396	-22.8056	-1.21444
-91.8467	-0.37834	-2.60855	-23.477	-1.22618
-91.8333	-0.53432	-2.77132	-24.9418	-1.22618
-91.82	-0.64961	-2.8527	-25.6743	-1.22618
-91.8067	-0.50719	-2.79844	-25.186	-1.21444
-91.7933	-0.21558	-2.68315	-24.1484	-1.23792
-91.78	-0.09351	-2.66959	-24.0263	-1.26139
-91.7667	-0.18845	-2.67637	-24.0873	-1.29661
-91.7533	-0.30374	-2.79166	-25.1249	-1.28487
-91.74	-0.26305	-2.73062	-24.5756	-1.27313
-91.7267	-0.16132	-2.58821	-23.2939	-1.23792
-91.7133	-0.2427	-2.77132	-24.9418	-1.23792
-91.7	-0.59535	-2.98833	-26.895	-1.26139
-91.6867	-0.91409	-3.13753	-28.2377	-1.28487
-91.6733	-0.7988	-3.00867	-27.0781	-1.28487
-91.66	-0.51397	-2.71706	-24.4536	-1.27313
-91.6467	-0.32408	-2.64924	-23.8432	-1.26139
-91.6333	-0.37156	-2.78488	-25.0639	-1.26139
-91.62	-0.45294	-2.89339	-26.0405	-1.23792
-91.6067	-0.37156	-2.73062	-24.5756	-1.23792
-91.5933	-0.24949	-2.56108	-23.0498	-1.23792
-91.58	-0.23592	-2.5543	-22.9887	-1.26139
-91.5667	-0.35799	-2.7035	-24.3315	-1.28487
-91.5533	-0.48006	-2.90695	-26.1625	-1.27313
-91.54	-0.48006	-2.87304	-25.8574	-1.27313
-91.5267	-0.31052	-2.6289	-23.6601	-1.26139
-91.5133	-0.24949	-2.52039	-22.6835	-1.22618
-91.5	-0.37156	-2.64924	-23.8432	-1.17923
-91.4867	-0.66995	-2.81201	-25.3081	-1.17923
-91.4733	-0.70386	-2.80522	-25.247	-1.23792
-91.46	-0.5411	-2.6289	-23.6601	-1.27313
-91.4467	-0.44615	-2.4797	-22.3173	-1.28487
-91.4333	-0.51397	-2.50683	-22.5615	-1.30834
-91.42	-0.65639	-2.65603	-23.9042	-1.28487
-91.4067	-0.58179	-2.67637	-24.0873	-1.27313
-91.3933	-0.22914	-2.47292	-22.2563	-1.23792
-91.38	-0.03925	-2.34407	-21.0966	-1.21444
-91.3667	-0.10707	-2.3712	-21.3408	-1.19097
-91.3533	-0.30374	-2.5543	-22.9887	-1.17923
-91.34	-0.50719	-2.57465	-23.1718	-1.16749
-91.3267	-0.4665	-2.39832	-21.5849	-1.20271
-91.3133	-0.39868	-2.37798	-21.4018	-1.21444
-91.3	-0.37156	-2.61534	-23.538	-1.23792
-91.2867	-0.43937	-2.75775	-24.8198	-1.24966
-91.2733	-0.42581	-2.67637	-24.0873	-1.24966
-91.26	-0.34443	-2.45936	-22.1342	-1.27313
-91.2467	-0.38512	-2.25591	-20.3032	-1.26139
-91.2333	-0.50041	-2.16775	-19.5097	-1.22618
-91.22	-0.54788	-2.24234	-20.1811	-1.21444
-91.2067	-0.51397	-2.33729	-21.0356	-1.19097
-91.1933	-0.40546	-2.33051	-20.9746	-1.22618
-91.18	-0.37834	-2.30338	-20.7304	-1.24966
-91.1667	-0.40546	-2.33729	-21.0356	-1.23792
-91.1533	-0.43937	-2.43901	-21.9511	-1.20271
-91.14	-0.43259	-2.4797	-22.3173	-1.21444
-91.1267	-0.29018	-2.34407	-21.0966	-1.21444
-91.1133	-0.23592	-2.39832	-21.5849	-1.17923
-91.1	-0.30374	-2.56786	-23.1108	-1.13228
-91.0867	-0.35799	-2.64924	-23.8432	-1.12054
-91.0733	-0.26983	-2.63568	-23.7211	-1.10881
-91.06	-0.06638	-2.51361	-22.6225	-1.13228
-91.0467	-0.06638	-2.4797	-22.3173	-1.15576
-91.0333	-0.28339	-2.65603	-23.9042	-1.15576
-91.02	-0.52754	-2.83913	-25.5522	-1.13228
-91.0067	-0.56823	-2.75097	-24.7587	-1.08533
-90.9933	-0.37834	-2.49327	-22.4394	-1.01491
-90.98	-0.24949	-2.33729	-21.0356	-1.01491
-90.9667	-0.27661	-2.35763	-21.2187	-1.05012
-90.9533	-0.42581	-2.45936	-22.1342	-1.10881
-90.94	-0.45294	-2.48648	-22.3784	-1.19097
-90.9267	-0.3173	-2.45258	-22.0732	-1.24966
-90.9133	-0.26305	-2.56786	-23.1108	-1.23792
-90.9	-0.40546	-2.67637	-24.0873	-1.20271
-90.8867	-0.62248	-2.68315	-24.1484	-1.21444
-90.8733	-0.66995	-2.4797	-22.3173	-1.22618
-90.86	-0.56823	-2.18131	-19.6318	-1.20271
-90.8467	-0.48685	-2.05246	-18.4721	-1.15576
-90.8333	-0.55466	-2.16096	-19.4487	-1.13228
-90.82	-0.73099	-2.43901	-21.9511	-1.12054
-90.8067	-0.69708	-2.64924	-23.8432	-1.15576
-90.7933	-0.41225	-2.66281	-23.9653	-1.17923
-90.78	-0.19523	-2.68993	-24.2094	-1.17923
-90.7667	-0.10029	-2.74419	-24.6977	-1.15576
-90.7533	-0.1342	-2.72384	-24.5146	-1.13228
-90.74	-0.22914	-2.60177	-23.416	-1.12054
-90.7267	-0.36477	-2.39154	-21.5239	-1.08533
-90.7133	-0.45972	-2.222	-19.998	-1.06186
-90.7	-0.43937	-2.36441	-21.2797	-1.05012
-90.6867	-0.36477	-2.72384	-24.5146	-1.07359
-90.6733	-0.22914	-2.83913	-25.5522	-1.10881
-90.66	-0.1342	-2.64924	-23.8432	-1.12054
-90.6467	-0.14098	-2.51361	-22.6225	-1.14402
-90.6333	-0.21558	-2.56108	-23.0498	-1.16749
-90.62	-0.32408	-2.71706	-24.4536	-1.17923
-90.6067	-0.2427	-2.82557	-25.4301	-1.15576
-90.5933	-0.12742	-2.69672	-24.2705	-1.13228
-90.58	-0.16132	-2.66959	-24.0263	-1.14402
-90.5667	-0.31052	-2.79166	-25.1249	-1.13228
-90.5533	-0.38512	-2.94764	-26.5288	-1.13228
-90.54	-0.40546	-2.8866	-25.9794	-1.14402
-90.5267	-0.33087	-2.62212	-23.5991	-1.15576
-90.5133	-0.31052	-2.48648	-22.3784	-1.16749
-90.5	-0.30374	-2.45936	-22.1342	-1.17923
-90.4867	-0.35121	-2.48648	-22.3784	-1.17923
-90.4733	-0.38512	-2.54074	-22.8666	-1.16749
-90.46	-0.37156	-2.54074	-22.8666	-1.13228
-90.4467	-0.34443	-2.59499	-23.3549	-1.09707
-90.4333	-0.36477	-2.75097	-24.7587	-1.08533
-90.42	-0.36477	-2.8866	-25.9794	-1.09707
-90.4067	-0.29018	-2.7781	-25.0029	-1.13228
-90.3933	-0.16132	-2.59499	-23.3549	-1.14402
-90.38	-0.08673	-2.51361	-22.6225	-1.12054
-90.3667	-0.07316	-2.51361	-22.6225	-1.14402
-90.3533	-0.18167	-2.60855	-23.477	-1.15576
-90.34	-0.22236	-2.67637	-24.0873	-1.17923
-90.3267	-0.1342	-2.65603	-23.9042	-1.22618
-90.3133	-0.11385	-2.64246	-23.7822	-1.24966
-90.3	-0.28339	-2.61534	-23.538	-1.24966
-90.2867	-0.43937	-2.67637	-24.0873	-1.24966
-90.2733	-0.37834	-2.60177	-23.416	-1.26139
-90.26	-0.19523	-2.34407	-21.0966	-1.22618
-90.2467	-0.21558	-2.26269	-20.3642	-1.17923
-90.2333	-0.33765	-2.35763	-21.2187	-1.13228
-90.22	-0.44615	-2.49327	-22.4394	-1.12054
-90.2067	-0.37156	-2.43223	-21.8901	-1.10881
-90.1933	-0.09351	-2.24913	-20.2421	-1.12054
-90.18	0.11672	-2.18809	-19.6928	-1.14402
-90.1667	0.13029	-2.17453	-19.5707	-1.14402
-90.1533	0.00822	-2.10671	-18.9604	-1.13228
-90.14	-0.09351	-2.09315	-18.8383	-1.12054
-90.1267	-0.18167	-2.08636	-18.7773	-1.10881
-90.1133	-0.26983	-2.20844	-19.8759	-1.06186
-90.1	-0.33087	-2.3712	-21.3408	-1.05012
-90.0867	-0.40546	-2.56786	-23.1108	-1.07359
-90.0733	-0.33765	-2.63568	-23.7211	-1.07359
-90.06	-0.27661	-2.48648	-22.3784	-1.07359
-90.0467	-0.39868	-2.34407	-21.0966	-1.05012
-90.0333	-0.6157	-2.27625	-20.4863	-1.03838
-90.02	-0.75133	-2.39154	-21.5239	-1.05012
-90.0067	-0.6157	-2.4797	-22.3173	-1.05012
-89.9933	-0.28339	-2.34407	-21.0966	-1.06186
-89.98	-0.12742	-2.16096	-19.4487	-1.06186
-89.9667	-0.2088	-2.07958	-18.7163	-1.03838
-89.9533	-0.33087	-2.20165	-19.8149	-1.03838
-89.94	-0.40546	-2.31016	-20.7914	-1.02664
-89.9267	-0.37834	-2.21522	-19.937	-1.05012
-89.9133	-0.38512	-2.26269	-20.3642	-1.10881
-89.9	-0.44615	-2.45258	-22.0732	-1.15576
-89.8867	-0.51397	-2.62212	-23.5991	-1.16749
-89.8733	-0.50719	-2.48648	-22.3784	-1.17923
-89.86	-0.39868	-2.22878	-20.059	-1.17923
-89.8467	-0.37156	-2.13384	-19.2045	-1.17923
-89.8333	-0.43259	-2.15418	-19.3876	-1.15576
-89.82	-0.66317	-2.31016	-20.7914	-1.14402
-89.8067	-0.60892	-2.37798	-21.4018	-1.15576
-89.7933	-0.39868	-2.23556	-20.1201	-1.16749
-89.78	-0.33765	-2.222	-19.998	-1.19097
-89.7667	-0.36477	-2.35763	-21.2187	-1.21444
-89.7533	-0.51397	-2.5543	-22.9887	-1.20271
-89.74	-0.52754	-2.53396	-22.8056	-1.20271
-89.7267	-0.4665	-2.39832	-21.5849	-1.19097
-89.7133	-0.55466	-2.32372	-20.9135	-1.14402
-89.7	-0.66995	-2.39832	-21.5849	-1.09707
-89.6867	-0.75133	-2.43223	-21.8901	-1.07359
-89.6733	-0.60892	-2.21522	-19.937	-1.07359
-89.66	-0.44615	-2.10671	-18.9604	-1.10881
-89.6467	-0.29696	-2.22878	-20.059	-1.15576
-89.6333	-0.38512	-2.43223	-21.8901	-1.16749
-89.62	-0.6157	-2.61534	-23.538	-1.16749
-89.6067	-0.67673	-2.68993	-24.2094	-1.15576
-89.5933	-0.5411	-2.54752	-22.9277	-1.17923
-89.58	-0.38512	-2.39832	-21.5849	-1.17923
-89.5667	-0.37834	-2.43901	-21.9511	-1.16749
-89.5533	-0.3919	-2.48648	-22.3784	-1.12054
-89.54	-0.26983	-2.43901	-21.9511	-1.09707
-89.5267	-0.14098	-2.27625	-20.4863	-1.10881
-89.5133	-0.14776	-2.19487	-19.7539	-1.14402
-89.5	-0.08673	-2.25591	-20.3032	-1.19097
-89.4867	-0.00535	-2.41189	-21.707	-1.20271
-89.4733	0.13707	-2.57465	-23.1718	-1.20271
-89.46	0.32018	-2.5543	-22.9887	-1.19097
-89.4467	0.27949	-2.4797	-22.3173	-1.20271
-89.4333	-0.0596	-2.43901	-21.9511	-1.21444
-89.42	-0.30374	-2.41867	-21.768	-1.23792
-89.4067	-0.26983	-2.4051	-21.6459	-1.26139
-89.3933	-0.11385	-2.31016	-20.7914	-1.22618
-89.38	-0.08673	-2.16096	-19.4487	-1.19097
-89.3667	-0.18845	-2.10671	-18.9604	-1.17923
-89.3533	-0.35799	-2.17453	-19.5707	-1.19097
-89.34	-0.35121	-2.05246	-18.4721	-1.21444
-89.3267	-0.23592	-1.84222	-16.58	-1.24966
-89.3133	-0.20201	-1.9236	-17.3124	-1.27313
-89.3	-0.35121	-2.16096	-19.4487	-1.27313
-89.2867	-0.47328	-2.33729	-21.0356	-1.24966
-89.2733	-0.41903	-2.2966	-20.6694	-1.22618
-89.26	-0.26983	-2.03211	-18.289	-1.16749
-89.2467	-0.2088	-1.90326	-17.1293	-1.13228
-89.2333	-0.2427	-1.94395	-17.4956	-1.12054
-89.22	-0.25627	-2.05246	-18.4721	-1.09707
-89.2067	-0.22914	-2.12027	-19.0825	-1.10881
-89.1933	-0.12742	-2.04567	-18.4111	-1.10881
-89.18	-0.14776	-2.18131	-19.6318	-1.09707
-89.1667	-0.30374	-2.38476	-21.4628	-1.09707
-89.1533	-0.43259	-2.56786	-23.1108	-1.08533
-89.14	-0.39868	-2.51361	-22.6225	-1.09707
-89.1267	-0.26305	-2.2966	-20.6694	-1.10881
-89.1133	-0.30374	-2.09993	-18.8994	-1.10881
-89.1	-0.38512	-2.03211	-18.289	-1.15576
-89.0867	-0.39868	-2.14062	-19.2656	-1.19097
-89.0733	-0.30374	-2.25591	-20.3032	-1.22618
-89.06	-0.12742	-2.31016	-20.7914	-1.20271
-89.0467	-0.0596	-2.35085	-21.1577	-1.19097
-89.0333	-0.22914	-2.43223	-21.8901	-1.19097
-89.02	-0.47328	-2.41867	-21.768	-1.21444
-89.0067	-0.53432	-2.22878	-20.059	-1.23792
-88.9933	-0.33765	-2.0728	-18.6552	-1.22618
-88.98	-0.12063	-2.08636	-18.7773	-1.23792
-88.9667	-0.11385	-2.31016	-20.7914	-1.22618
-88.9533	-0.21558	-2.6289	-23.6601	-1.21444
-88.94	-0.2427	-2.66959	-24.0263	-1.19097
-88.9267	-0.16811	-2.35763	-21.2187	-1.16749
-88.9133	-0.25627	-2.09315	-18.8383	-1.15576
-88.9	-0.43259	-2.15418	-19.3876	-1.17923
-88.8867	-0.56823	-2.47292	-22.2563	-1.21444
-88.8733	-0.48685	-2.54074	-22.8666	-1.22618
-88.86	-0.23592	-2.38476	-21.4628	-1.23792
-88.8467	-0.11385	-2.35763	-21.2187	-1.20271
-88.8333	-0.07316	-2.43901	-21.9511	-1.17923
-88.82	-0.07316	-2.49327	-22.4394	-1.14402
-88.8067	-0.12063	-2.39154	-21.5239	-1.12054
-88.7933	-0.18167	-2.27625	-20.4863	-1.09707
-88.78	-0.15454	-2.28982	-20.6083	-1.08533
-88.7667	-0.18167	-2.4051	-21.6459	-1.12054
-88.7533	-0.30374	-2.50683	-22.5615	-1.14402
-88.74	-0.24949	-2.43901	-21.9511	-1.15576
-88.7267	-0.08673	-2.31016	-20.7914	-1.14402
-88.7133	-0.01891	-2.33729	-21.0356	-1.16749
-88.7	-0.10029	-2.43223	-21.8901	-1.19097
-88.6867	-0.20201	-2.50005	-22.5004	-1.17923
-88.6733	-0.20201	-2.28982	-20.6083	-1.15576
-88.66	-0.04604	-1.91004	-17.1904	-1.14402
-88.6467	0.04891	-1.76763	-15.9086	-1.10881
-88.6333	-0.16132	-1.90326	-17.1293	-1.06186
-88.62	-0.55466	-2.12027	-19.0825	-1.06186
-88.6067	-0.64282	-2.22878	-20.059	-1.12054
-88.5933	-0.44615	-2.35085	-21.1577	-1.19097
-88.58	-0.3173	-2.5543	-22.9887	-1.21444
-88.5667	-0.19523	-2.65603	-23.9042	-1.20271
-88.5533	-0.11385	-2.66959	-24.0263	-1.17923
-88.54	-0.03925	-2.50005	-22.5004	-1.15576
-88.5267	0.04891	-2.18131	-19.6318	-1.15576
-88.5133	0.00144	-2.09993	-18.8994	-1.13228
-88.5	-0.16811	-2.18809	-19.6928	-1.08533
-88.4867	-0.2427	-2.45936	-22.1342	-1.06186
-88.4733	-0.15454	-2.64924	-23.8432	-1.06186
-88.46	0.03534	-2.7035	-24.3315	-1.07359
-88.4467	0.00144	-2.69672	-24.2705	-1.10881
-88.4333	-0.22236	-2.71028	-24.3925	-1.13228
-88.42	-0.51397	-2.75775	-24.8198	-1.15576
-88.4067	-0.67673	-2.64924	-23.8432	-1.14402
-88.3933	-0.51397	-2.45258	-22.0732	-1.14402
-88.38	-0.26983	-2.39832	-21.5849	-1.17923
-88.3667	-0.25627	-2.50683	-22.5615	-1.21444
-88.3533	-0.39868	-2.66959	-24.0263	-1.21444
-88.34	-0.43259	-2.65603	-23.9042	-1.20271
-88.3267	-0.29018	-2.4797	-22.3173	-1.14402
-88.3133	-0.19523	-2.42545	-21.829	-1.10881
-88.3	-0.2427	-2.43223	-21.8901	-1.08533
-88.2867	-0.40546	-2.35763	-21.2187	-1.07359
-88.2733	-0.41225	-2.20844	-19.8759	-1.06186
-88.26	-0.31052	-2.1474	-19.3266	-1.05012
-88.2467	-0.23592	-2.11349	-19.0214	-1.03838
-88.2333	-0.2427	-2.17453	-19.5707	-1.05012
-88.22	-0.28339	-2.34407	-21.0966	-1.07359
-88.2067	-0.2427	-2.4797	-22.3173	-1.09707
-88.1933	-0.11385	-2.45258	-22.0732	-1.08533
-88.18	-0.05282	-2.48648	-22.3784	-1.08533
-88.1667	-0.10707	-2.62212	-23.5991	-1.07359
-88.1533	-0.26983	-2.73741	-24.6367	-1.06186
-88.14	-0.3173	-2.78488	-25.0639	-1.05012
-88.1267	-0.20201	-2.73062	-24.5756	-1.10881
-88.1133	-0.12063	-2.64246	-23.7822	-1.14402
-88.1	-0.07994	-2.56786	-23.1108	-1.14402
-88.0867	0.00822	-2.60855	-23.477	-1.14402
-88.0733	0.015	-2.68315	-24.1484	-1.13228
-88.06	0.05569	-2.65603	-23.9042	-1.12054
-88.0467	0.015	-2.5543	-22.9887	-1.10881
-88.0333	-0.12742	-2.52717	-22.7446	-1.08533
-88.02	-0.26305	-2.50005	-22.5004	-1.05012
-88.0067	-0.2088	-2.45936	-22.1342	-0.99143
-87.9933	-0.10029	-2.39154	-21.5239	-1.00317
-87.98	-0.09351	-2.32372	-20.9135	-1.05012
-87.9667	-0.18167	-2.26947	-20.4252	-1.12054
-87.9533	-0.30374	-2.28982	-20.6083	-1.21444
-87.94	-0.28339	-2.25591	-20.3032	-1.28487
-87.9267	-0.2088	-2.26269	-20.3642	-1.32008
-87.9133	-0.18845	-2.28303	-20.5473	-1.33182
-87.9	-0.2088	-2.3712	-21.3408	-1.27313
-87.8867	-0.35121	-2.52717	-22.7446	-1.20271
-87.8733	-0.35799	-2.50683	-22.5615	-1.17923
-87.86	-0.21558	-2.32372	-20.9135	-1.13228
-87.8467	-0.03247	-2.11349	-19.0214	-1.09707
-87.8333	0.015	-2.05246	-18.4721	-1.12054
-87.82	-0.05282	-1.98464	-17.8618	-1.13228
-87.8067	-0.04604	-1.82188	-16.3969	-1.13228
-87.7933	0.00144	-1.75406	-15.7866	-1.10881
-87.78	-0.08673	-1.88291	-16.9462	-1.08533
-87.7667	-0.30374	-2.14062	-19.2656	-1.06186
-87.7533	-0.55466	-2.34407	-21.0966	-1.06186
-87.74	-0.5411	-2.30338	-20.7304	-1.08533
-87.7267	-0.37156	-2.12027	-19.0825	-1.09707
-87.7133	-0.23592	-2.09993	-18.8994	-1.13228
-87.7	-0.20201	-2.15418	-19.3876	-1.12054
-87.6867	-0.27661	-2.28982	-20.6083	-1.10881
-87.6733	-0.3173	-2.17453	-19.5707	-1.08533
-87.66	-0.2427	-1.97108	-17.7397	-1.07359
-87.6467	-0.23592	-2.05246	-18.4721	-1.10881
-87.6333	-0.25627	-2.26947	-20.4252	-1.15576
-87.62	-0.25627	-2.32372	-20.9135	-1.19097
-87.6067	-0.2427	-2.18131	-19.6318	-1.20271
-87.5933	-0.10029	-2.02533	-18.228	-1.19097
-87.58	-0.0596	-2.09315	-18.8383	-1.16749
-87.5667	-0.16811	-2.2966	-20.6694	-1.13228
-87.5533	-0.33765	-2.45936	-22.1342	-1.09707
-87.54	-0.29696	-2.35763	-21.2187	-1.08533
-87.5267	-0.18167	-2.13384	-19.2045	-1.06186
-87.5133	-0.2427	-2.03889	-18.35	-1.05012
-87.5	-0.27661	-2.06602	-18.5942	-1.01491
-87.4867	-0.33087	-2.12706	-19.1435	-0.99143
-87.4733	-0.25627	-2.06602	-18.5942	-0.99143
-87.46	-0.14098	-1.95751	-17.6176	-1.00317
-87.4467	-0.12063	-1.87613	-16.8852	-1.02664
-87.4333	-0.26983	-1.89648	-17.0683	-1.06186
-87.42	-0.44615	-2.1474	-19.3266	-1.03838
-87.4067	-0.36477	-2.31016	-20.7914	-1.02664
-87.3933	-0.20201	-2.30338	-20.7304	-1.03838
-87.38	-0.15454	-2.26947	-20.4252	-1.05012
-87.3667	-0.18167	-2.32372	-20.9135	-1.07359
-87.3533	-0.17489	-2.46614	-22.1953	-1.08533
-87.34	-0.15454	-2.49327	-22.4394	-1.07359
-87.3267	-0.10029	-2.33729	-21.0356	-1.07359
-87.3133	-0.1342	-2.26269	-20.3642	-1.07359
-87.3	-0.26305	-2.2966	-20.6694	-1.10881
-87.2867	-0.41225	-2.38476	-21.4628	-1.08533
-87.2733	-0.35799	-2.28982	-20.6083	-1.03838
-87.26	-0.18845	-2.12027	-19.0825	-0.99143
-87.2467	-0.16811	-2.15418	-19.3876	-1.00317
-87.2333	-0.29018	-2.2966	-20.6694	-1.07359
-87.22	-0.35799	-2.43901	-21.9511	-1.09707
-87.2067	-0.38512	-2.56786	-23.1108	-1.12054
-87.1933	-0.47328	-2.58821	-23.2939	-1.10881
-87.18	-0.48685	-2.42545	-21.829	-1.10881
-87.1667	-0.51397	-2.24913	-20.2421	-1.10881
-87.1533	-0.51397	-2.07958	-18.7163	-1.13228
-87.14	-0.36477	-1.97108	-17.7397	-1.14402
-87.1267	-0.25627	-2.02533	-18.228	-1.12054
-87.1133	-0.26983	-2.16775	-19.5097	-1.09707
-87.1	-0.32408	-2.4051	-21.6459	-1.03838
-87.0867	-0.33765	-2.46614	-22.1953	-1.03838
-87.0733	-0.29696	-2.4051	-21.6459	-1.05012
-87.06	-0.26983	-2.39832	-21.5849	-1.05012
-87.0467	-0.26983	-2.38476	-21.4628	-1.09707
-87.0333	-0.34443	-2.39832	-21.5849	-1.12054
-87.02	-0.27661	-2.43223	-21.8901	-1.12054
-87.0067	-0.12063	-2.35085	-21.1577	-1.09707
-86.9933	-0.01213	-2.26269	-20.3642	-1.07359
-86.98	-0.07994	-2.24913	-20.2421	-1.02664
-86.9667	-0.24949	-2.35085	-21.1577	-0.97969
-86.9533	-0.23592	-2.45936	-22.1342	-1.01491
-86.94	-0.1342	-2.57465	-23.1718	-1.05012
-86.9267	-0.15454	-2.74419	-24.6977	-1.07359
-86.9133	-0.16132	-2.94086	-26.4677	-1.06186
-86.9	-0.22236	-2.93408	-26.4067	-1.03838
-86.8867	-0.1342	-2.62212	-23.5991	-1.01491
-86.8733	0.015	-2.19487	-19.7539	-1.00317
-86.86	-0.01891	-2.04567	-18.4111	-0.99143
-86.8467	-0.15454	-2.25591	-20.3032	-1.01491
-86.8333	-0.36477	-2.5543	-22.9887	-1.03838
-86.82	-0.47328	-2.58821	-23.2939	-1.05012
-86.8067	-0.42581	-2.33729	-21.0356	-1.03838
-86.7933	-0.35799	-2.05246	-18.4721	-1.06186
-86.78	-0.33087	-1.94395	-17.4956	-1.07359
-86.7667	-0.42581	-1.94395	-17.4956	-1.08533
-86.7533	-0.53432	-1.98464	-17.8618	-1.06186
-86.74	-0.47328	-2.07958	-18.7163	-1.06186
-86.7267	-0.37834	-2.19487	-19.7539	-1.05012
-86.7133	-0.30374	-2.33729	-21.0356	-1.02664
-86.7	-0.2088	-2.3712	-21.3408	-1.02664
-86.6867	-0.0596	-2.24913	-20.2421	-1.01491
-86.6733	0.13707	-2.13384	-19.2045	-1.00317
-86.66	0.15063	-2.19487	-19.7539	-1.01491
-86.6467	0.0896	-2.3712	-21.3408	-1.05012
-86.6333	0.03534	-2.50683	-22.5615	-1.06186
-86.62	0.05569	-2.44579	-22.0122	-1.07359
-86.6067	0.13029	-2.21522	-19.937	-1.07359
-86.5933	0.02856	-2.20844	-19.8759	-1.02664
-86.58	-0.16811	-2.37798	-21.4018	-1.00317
-86.5667	-0.3173	-2.58821	-23.2939	-0.97969
-86.5533	-0.26305	-2.58143	-23.2329	-0.94448
-86.54	-0.21558	-2.30338	-20.7304	-0.94448
-86.5267	-0.18845	-2.12027	-19.0825	-0.95622
-86.5133	-0.18845	-2.19487	-19.7539	-1.01491
-86.5	-0.23592	-2.39154	-21.5239	-1.07359
-86.4867	-0.30374	-2.50683	-22.5615	-1.09707
-86.4733	-0.33087	-2.45258	-22.0732	-1.09707
-86.46	-0.39868	-2.39832	-21.5849	-1.09707
-86.4467	-0.55466	-2.35763	-21.2187	-1.10881
-86.4333	-0.70386	-2.46614	-22.1953	-1.12054
-86.42	-0.64282	-2.4797	-22.3173	-1.09707
-86.4067	-0.33765	-2.34407	-21.0966	-1.05012
-86.3933	-0.12742	-2.3712	-21.3408	-1.00317
-86.38	-0.10707	-2.5543	-22.9887	-0.99143
-86.3667	-0.14776	-2.75775	-24.8198	-0.97969
-86.3533	-0.0596	-2.79166	-25.1249	-0.96795
-86.34	0.09638	-2.57465	-23.1718	-0.95622
-86.3267	0.09638	-2.35763	-21.2187	-0.94448
-86.3133	-0.0596	-2.24913	-20.2421	-0.90927
-86.3	-0.21558	-2.24913	-20.2421	-0.90927
-86.2867	-0.21558	-2.18131	-19.6318	-0.93274
-86.2733	0.00822	-2.09315	-18.8383	-0.95622
-86.26	0.03534	-2.07958	-18.7163	-0.95622
-86.2467	-0.17489	-2.13384	-19.2045	-0.94448
-86.2333	-0.41903	-2.27625	-20.4863	-0.93274
-86.22	-0.4665	-2.33729	-21.0356	-0.921
-86.2067	-0.36477	-2.23556	-20.1201	-0.94448
-86.1933	-0.32408	-2.16775	-19.5097	-0.94448
-86.18	-0.35121	-2.4051	-21.6459	-0.94448
-86.1667	-0.42581	-2.73062	-24.5756	-0.95622
-86.1533	-0.32408	-2.87304	-25.8574	-0.97969
-86.14	-0.09351	-2.8527	-25.6743	-1.00317
-86.1267	0.02178	-2.78488	-25.0639	-1.01491
-86.1133	-0.01891	-2.68993	-24.2094	-1.02664
-86.1	-0.09351	-2.60855	-23.477	-1.02664
-86.0867	-0.09351	-2.35085	-21.1577	-0.99143
-86.0733	0.03534	-1.98464	-17.8618	-0.95622
-86.06	0.12351	-1.91004	-17.1904	-0.94448
-86.0467	0.02178	-2.12027	-19.0825	-0.93274
-86.0333	-0.22236	-2.4051	-21.6459	-0.94448
-86.02	-0.3173	-2.42545	-21.829	-0.96795
-86.0067	-0.29696	-2.28982	-20.6083	-1.01491
-85.9933	-0.42581	-2.16775	-19.5097	-1.02664
-85.98	-0.58179	-2.16775	-19.5097	-1.01491
-85.9667	-0.6903	-2.24913	-20.2421	-1.01491
-85.9533	-0.67673	-2.2966	-20.6694	-1.02664
-85.94	-0.50719	-2.20844	-19.8759	-0.97969
-85.9267	-0.37156	-2.13384	-19.2045	-0.90927
-85.9133	-0.33087	-2.222	-19.998	-0.86232
-85.9	-0.36477	-2.39154	-21.5239	-0.87405
-85.8867	-0.35121	-2.44579	-22.0122	-0.90927
-85.8733	-0.16132	-2.24234	-20.1811	-0.93274
-85.86	-0.04604	-2.01855	-18.1669	-0.96795
-85.8467	0.015	-1.99142	-17.9228	-0.95622
-85.8333	-0.01213	-2.12027	-19.0825	-0.97969
-85.82	-0.17489	-2.14062	-19.2656	-1.00317
-85.8067	-0.39868	-2.10671	-18.9604	-1.02664
-85.7933	-0.55466	-2.16096	-19.4487	-1.05012
-85.78	-0.64282	-2.34407	-21.0966	-1.05012
-85.7667	-0.6903	-2.5543	-22.9887	-1.07359
-85.7533	-0.44615	-2.62212	-23.5991	-1.07359
-85.74	-0.11385	-2.43223	-21.8901	-1.08533
-85.7267	0.11672	-2.31016	-20.7914	-1.12054
-85.7133	0.15063	-2.26269	-20.3642	-1.14402
-85.7	0.10994	-2.31694	-20.8525	-1.14402
-85.6867	0.11672	-2.28303	-20.5473	-1.10881
-85.6733	0.12351	-2.20844	-19.8759	-1.01491
-85.66	0.02856	-2.20844	-19.8759	-0.95622
-85.6467	-0.18167	-2.25591	-20.3032	-0.93274
-85.6333	-0.36477	-2.31016	-20.7914	-0.95622
-85.62	-0.34443	-2.2966	-20.6694	-1.01491
-85.6067	-0.2088	-2.18809	-19.6928	-1.05012
-85.5933	-0.16811	-2.16096	-19.4487	-1.06186
-85.58	-0.2088	-2.23556	-20.1201	-1.03838
-85.5667	-0.36477	-2.33051	-20.9746	-1.02664
-85.5533	-0.39868	-2.31694	-20.8525	-1.00317
-85.54	-0.35799	-2.18809	-19.6928	-0.99143
-85.5267	-0.37156	-2.08636	-18.7773	-0.95622
-85.5133	-0.26983	-2.14062	-19.2656	-0.94448
-85.5	-0.26305	-2.27625	-20.4863	-0.93274
-85.4867	-0.31052	-2.31016	-20.7914	-0.90927
-85.4733	-0.19523	-2.27625	-20.4863	-0.86232
-85.46	0.00144	-2.32372	-20.9135	-0.86232
-85.4467	0.06247	-2.3712	-21.3408	-0.90927
-85.4333	-0.05282	-2.43901	-21.9511	-0.93274
-85.42	-0.12063	-2.4051	-21.6459	-0.93274
-85.4067	-0.10707	-2.26947	-20.4252	-0.921
-85.3933	-0.19523	-2.32372	-20.9135	-0.94448
-85.38	-0.26305	-2.43223	-21.8901	-0.95622
-85.3667	-0.24949	-2.52717	-22.7446	-0.96795
-85.3533	-0.22236	-2.47292	-22.2563	-0.95622
-85.34	-0.18167	-2.33051	-20.9746	-0.94448
-85.3267	-0.12742	-2.24234	-20.1811	-0.96795
-85.3133	-0.09351	-2.16775	-19.5097	-0.94448
-85.3	-0.19523	-2.18131	-19.6318	-0.96795
-85.2867	-0.23592	-2.01855	-18.1669	-0.96795
-85.2733	-0.12742	-1.75406	-15.7866	-1.02664
-85.26	-0.09351	-1.74728	-15.7255	-1.06186
-85.2467	-0.07994	-1.91682	-17.2514	-1.08533
-85.2333	-0.07316	-2.22878	-20.059	-1.09707
-85.22	-0.02569	-2.32372	-20.9135	-1.06186
-85.2067	0.02178	-2.13384	-19.2045	-0.99143
-85.1933	-0.12742	-2.05924	-18.5331	-0.96795
-85.18	-0.38512	-2.23556	-20.1201	-0.93274
-85.1667	-0.56823	-2.39832	-21.5849	-0.93274
-85.1533	-0.53432	-2.33729	-21.0356	-0.94448
-85.14	-0.29696	-2.21522	-19.937	-0.93274
-85.1267	-0.18167	-2.15418	-19.3876	-0.96795
-85.1133	-0.24949	-2.15418	-19.3876	-0.99143
-85.1	-0.37834	-2.15418	-19.3876	-1.01491
-85.0867	-0.43937	-1.98464	-17.8618	-1.00317
-85.0733	-0.38512	-1.80153	-16.2138	-1.01491
-85.06	-0.27661	-1.80153	-16.2138	-1.02664
-85.0467	-0.25627	-1.97786	-17.8007	-1.03838
-85.0333	-0.23592	-2.18131	-19.6318	-1.01491
-85.02	-0.04604	-2.12706	-19.1435	-1.01491
-85.0067	0.07603	-1.97786	-17.8007	-1.00317
-84.9933	0.04891	-1.8897	-17.0073	-1.00317
-84.98	-0.1342	-1.87613	-16.8852	-0.99143
-84.9667	-0.36477	-1.87613	-16.8852	-0.95622
-84.9533	-0.4665	-1.70659	-15.3593	-0.97969
-84.94	-0.35121	-1.56418	-14.0776	-1.00317
-84.9267	-0.2088	-1.63877	-14.749	-1.02664
-84.9133	-0.16811	-1.84901	-16.6411	-1.00317
-84.9	-0.20201	-2.12027	-19.0825	-0.96795
-84.8867	-0.23592	-2.16096	-19.4487	-0.95622
-84.8733	-0.19523	-1.95751	-17.6176	-0.95622
-84.86	-0.16811	-1.79475	-16.1528	-0.94448
-84.8467	-0.24949	-1.90326	-17.1293	-0.97969
-84.8333	-0.3173	-2.1474	-19.3266	-0.97969
-84.82	-0.20201	-2.20165	-19.8149	-0.94448
-84.8067	-0.06638	-2.16096	-19.4487	-0.921
-84.7933	-0.10029	-2.222	-19.998	-0.921
-84.78	-0.33765	-2.35763	-21.2187	-0.921
-84.7667	-0.52075	-2.39154	-21.5239	-0.94448
-84.7533	-0.52754	-2.26947	-20.4252	-0.97969
-84.74	-0.33765	-2.1474	-19.3266	-1.01491
-84.7267	-0.18167	-2.22878	-20.059	-0.99143
-84.7133	-0.2427	-2.33729	-21.0356	-0.95622
-84.7	-0.3919	-2.39154	-21.5239	-0.921
-84.6867	-0.28339	-2.25591	-20.3032	-0.93274
-84.6733	-0.10029	-2.07958	-18.7163	-0.921
-84.66	-0.07316	-2.11349	-19.0214	-0.90927
-84.6467	-0.1342	-2.35085	-21.1577	-0.90927
-84.6333	-0.18845	-2.54074	-22.8666	-0.95622
-84.62	-0.16132	-2.41867	-21.768	-0.99143
-84.6067	-0.12063	-2.16775	-19.5097	-1.03838
-84.5933	-0.14776	-2.16775	-19.5097	-1.08533
-84.58	-0.2427	-2.32372	-20.9135	-1.08533
-84.5667	-0.43259	-2.52717	-22.7446	-1.03838
-84.5533	-0.52754	-2.60177	-23.416	-1.01491
-84.54	-0.40546	-2.58821	-23.2939	-0.97969
-84.5267	-0.20201	-2.60855	-23.477	-0.95622
-84.5133	-0.07994	-2.64924	-23.8432	-0.90927
-84.5	-0.07994	-2.68993	-24.2094	-0.90927
-84.4867	-0.10029	-2.53396	-22.8056	-0.94448
-84.4733	-0.07994	-2.24913	-20.2421	-0.97969
-84.46	-0.20201	-1.99142	-17.9228	-0.94448
-84.4467	-0.35121	-1.97108	-17.7397	-0.90927
-84.4333	-0.53432	-2.15418	-19.3876	-0.88579
-84.42	-0.41225	-2.28303	-20.5473	-0.89753
-84.4067	-0.1342	-2.26269	-20.3642	-0.921
-84.3933	-0.03247	-2.13384	-19.2045	-0.93274
-84.38	-0.10707	-2.12027	-19.0825	-0.95622
-84.3667	-0.2427	-2.32372	-20.9135	-0.95622
-84.3533	-0.19523	-2.39832	-21.5849	-0.95622
-84.34	0.04891	-2.26947	-20.4252	-0.94448
-84.3267	0.27949	-2.01855	-18.1669	-0.94448
-84.3133	0.25914	-1.86257	-16.7631	-0.94448
-84.3	0.06247	-1.9982	-17.9838	-0.921
-84.2867	0.02178	-2.15418	-19.3876	-0.94448
-84.2733	0.0896	-2.18809	-19.6928	-0.95622
-84.26	-0.01213	-2.17453	-19.5707	-0.94448
-84.2467	-0.17489	-2.2966	-20.6694	-0.94448
-84.2333	-0.19523	-2.60177	-23.416	-0.95622
-84.22	-0.03925	-2.57465	-23.1718	-0.99143
-84.2067	0.12351	-2.20165	-19.8149	-1.01491
-84.1933	0.07603	-1.95073	-17.5566	-0.97969
-84.18	-0.10707	-2.01855	-18.1669	-0.93274
-84.1667	-0.24949	-2.21522	-19.937	-0.95622
-84.1533	-0.31052	-2.23556	-20.1201	-0.96795
-84.14	-0.33087	-2.16775	-19.5097	-1.01491
-84.1267	-0.37156	-2.31016	-20.7914	-1.02664
-84.1133	-0.47328	-2.57465	-23.1718	-1.02664
-84.1	-0.59535	-2.79166	-25.1249	-0.99143
-84.0867	-0.48006	-2.67637	-24.0873	-0.95622
-84.0733	-0.25627	-2.31694	-20.8525	-0.90927
-84.06	-0.18167	-2.09993	-18.8994	-0.87405
-84.0467	-0.29696	-2.18131	-19.6318	-0.83884
-84.0333	-0.37156	-2.35763	-21.2187	-0.8271
-84.02	-0.31052	-2.41189	-21.707	-0.85058
-84.0067	-0.2427	-2.30338	-20.7304	-0.89753
-83.9933	-0.16811	-2.10671	-18.9604	-0.94448
-83.98	-0.11385	-2.01855	-18.1669	-0.94448
-83.9667	-0.18167	-2.12706	-19.1435	-0.90927
-83.9533	-0.18845	-2.20165	-19.8149	-0.88579
-83.94	-0.14098	-2.16096	-19.4487	-0.93274
-83.9267	-0.16811	-2.20165	-19.8149	-0.95622
-83.9133	-0.27661	-2.32372	-20.9135	-0.99143
-83.9	-0.35799	-2.47292	-22.2563	-0.96795
-83.8867	-0.2427	-2.45258	-22.0732	-0.921
-83.8733	-0.03925	-2.12027	-19.0825	-0.90927
-83.86	0.04891	-1.97786	-17.8007	-0.95622
-83.8467	-0.07316	-2.14062	-19.2656	-0.96795
-83.8333	-0.27661	-2.35085	-21.1577	-0.97969
-83.82	-0.23592	-2.38476	-21.4628	-0.97969
-83.8067	-0.06638	-2.27625	-20.4863	-0.95622
-83.7933	-0.11385	-2.26269	-20.3642	-0.90927
-83.78	-0.26983	-2.36441	-21.2797	-0.86232
-83.7667	-0.41225	-2.51361	-22.6225	-0.83884
-83.7533	-0.33765	-2.4051	-21.6459	-0.86232
-83.74	-0.16811	-2.03889	-18.35	-0.921
-83.7267	0.00144	-1.87613	-16.8852	-0.95622
-83.7133	0.00144	-2.03889	-18.35	-0.921
-83.7	-0.10707	-2.18809	-19.6928	-0.921
-83.6867	-0.18845	-2.17453	-19.5707	-0.93274
-83.6733	-0.26305	-1.9982	-17.9838	-0.96795
-83.66	-0.26305	-1.82866	-16.458	-0.96795
-83.6467	-0.30374	-1.89648	-17.0683	-1.00317
-83.6333	-0.39868	-2.03211	-18.289	-1.01491
-83.62	-0.30374	-2.02533	-18.228	-1.00317
-83.6067	-0.11385	-1.90326	-17.1293	-0.95622
-83.5933	0.00144	-1.97108	-17.7397	-0.87405
-83.58	0.00822	-2.15418	-19.3876	-0.86232
-83.5667	-0.12063	-2.35763	-21.2187	-0.87405
-83.5533	-0.18167	-2.3712	-21.3408	-0.87405
-83.54	-0.08673	-2.31016	-20.7914	-0.90927
-83.5267	-0.0596	-2.26269	-20.3642	-0.95622
-83.5133	-0.14098	-2.31016	-20.7914	-0.95622
-83.5	-0.37156	-2.41189	-21.707	-0.95622
-83.4867	-0.53432	-2.43223	-21.8901	-0.96795
-83.4733	-0.51397	-2.33729	-21.0356	-0.96795
-83.46	-0.52754	-2.28982	-20.6083	-0.93274
-83.4467	-0.5411	-2.21522	-19.937	-0.90927
-83.4333	-0.54788	-2.24234	-20.1811	-0.88579
-83.42	-0.42581	-2.28982	-20.6083	-0.85058
-83.4067	-0.26305	-2.26947	-20.4252	-0.83884
-83.3933	-0.16811	-2.31016	-20.7914	-0.83884
-83.38	-0.21558	-2.47292	-22.2563	-0.87405
-83.3667	-0.34443	-2.62212	-23.5991	-0.921
-83.3533	-0.20201	-2.50005	-22.5004	-0.95622
-83.34	-0.01213	-2.21522	-19.937	-0.95622
-83.3267	0.02856	-2.07958	-18.7163	-0.95622
-83.3133	-0.1342	-2.09315	-18.8383	-0.921
-83.3	-0.35799	-2.13384	-19.2045	-0.921
-83.2867	-0.34443	-2.07958	-18.7163	-0.93274
-83.2733	-0.16811	-1.97786	-17.8007	-0.90927
-83.26	-0.11385	-1.89648	-17.0683	-0.93274
-83.2467	-0.14098	-1.98464	-17.8618	-0.94448
-83.2333	-0.14098	-2.20165	-19.8149	-0.93274
-83.22	-0.09351	-2.24913	-20.2421	-0.89753
-83.2067	-0.02569	-2.20844	-19.8759	-0.88579
-83.1933	-0.01213	-2.21522	-19.937	-0.88579
-83.18	-0.02569	-2.24234	-20.1811	-0.86232
-83.1667	-0.12742	-2.26269	-20.3642	-0.87405
-83.1533	-0.15454	-2.15418	-19.3876	-0.89753
-83.14	-0.01213	-1.91004	-17.1904	-0.89753
-83.1267	0.00822	-1.82188	-16.3969	-0.90927
-83.1133	-0.16132	-1.98464	-17.8618	-0.93274
-83.1	-0.26983	-2.20844	-19.8759	-0.90927
-83.0867	-0.22914	-2.27625	-20.4863	-0.88579
-83.0733	-0.06638	-2.24234	-20.1811	-0.90927
-83.06	-0.07994	-2.36441	-21.2797	-0.90927
-83.0467	-0.35799	-2.58821	-23.2939	-0.90927
-83.0333	-0.59535	-2.75097	-24.7587	-0.86232
-83.02	-0.5411	-2.62212	-23.5991	-0.8271
-83.0067	-0.33087	-2.27625	-20.4863	-0.8271
-82.9933	-0.16132	-2.09993	-18.8994	-0.88579
-82.98	-0.07316	-2.09993	-18.8994	-0.96795
-82.9667	-0.01891	-2.13384	-19.2045	-1.00317
-82.9533	0.10316	-2.16775	-19.5097	-1.00317
-82.94	0.30661	-2.21522	-19.937	-1.00317
-82.9267	0.33374	-2.23556	-20.1201	-1.01491
-82.9133	0.1642	-2.21522	-19.937	-1.01491
-82.9	-0.01213	-2.23556	-20.1201	-1.01491
-82.8867	-0.03925	-2.1474	-19.3266	-1.00317
-82.8733	0.06247	-1.97108	-17.7397	-0.94448
-82.86	-0.00535	-1.91004	-17.1904	-0.94448
-82.8467	-0.19523	-2.01855	-18.1669	-0.95622
-82.8333	-0.43937	-2.20165	-19.8149	-0.95622
-82.82	-0.52754	-2.222	-19.998	-0.96795
-82.8067	-0.42581	-2.22878	-20.059	-0.95622
-82.7933	-0.26983	-2.31016	-20.7914	-0.95622
-82.78	-0.16132	-2.4051	-21.6459	-0.97969
-82.7667	-0.14098	-2.52717	-22.7446	-0.97969
-82.7533	-0.19523	-2.41867	-21.768	-0.95622
-82.74	-0.21558	-2.20844	-19.8759	-0.95622
-82.7267	-0.22914	-2.17453	-19.5707	-0.99143
-82.7133	-0.31052	-2.30338	-20.7304	-1.01491
-82.7	-0.31052	-2.43901	-21.9511	-1.03838
-82.6867	-0.2427	-2.4051	-21.6459	-1.01491
-82.6733	-0.15454	-2.20844	-19.8759	-0.97969
-82.66	-0.1342	-2.0728	-18.6552	-0.93274
-82.6467	-0.07316	-2.10671	-18.9604	-0.88579
-82.6333	0.00144	-2.18809	-19.6928	-0.89753
-82.62	0.15063	-2.0728	-18.6552	-0.94448
-82.6067	0.25236	-1.83544	-16.519	-0.97969
-82.5933	0.07603	-1.82188	-16.3969	-0.96795
-82.58	-0.2088	-2.03211	-18.289	-0.95622
-82.5667	-0.48006	-2.32372	-20.9135	-0.921
-82.5533	-0.4665	-2.28303	-20.5473	-0.94448
-82.54	-0.26305	-1.96429	-17.6787	-0.94448
-82.5267	-0.27661	-1.79475	-16.1528	-0.94448
-82.5133	-0.41225	-1.84901	-16.6411	-0.96795
-82.5	-0.58857	-1.90326	-17.1293	-0.94448
-82.4867	-0.52075	-1.75406	-15.7866	-0.89753
-82.4733	-0.22236	-1.61843	-14.5659	-0.81537
-82.46	0.00144	-1.63877	-14.749	-0.76842
-82.4467	0.03534	-1.78797	-16.0917	-0.78015
-82.4333	-0.03925	-2.00498	-18.0449	-0.8271
-82.42	-0.01891	-2.10671	-18.9604	-0.89753
-82.4067	0.00822	-1.97786	-17.8007	-0.95622
-82.3933	-0.07316	-1.8897	-17.0073	-0.96795
-82.38	-0.2427	-1.99142	-17.9228	-0.96795
-82.3667	-0.41903	-2.09993	-18.8994	-0.96795
-82.3533	-0.3919	-2.05924	-18.5331	-0.96795
-82.34	-0.28339	-1.97108	-17.7397	-0.94448
-82.3267	-0.18167	-1.96429	-17.6787	-0.921
-82.3133	-0.20201	-2.12027	-19.0825	-0.90927
-82.3	-0.26983	-2.33729	-21.0356	-0.89753
-82.2867	-0.33087	-2.31016	-20.7914	-0.87405
-82.2733	-0.22236	-2.06602	-18.5942	-0.87405
-82.26	-0.18167	-1.85579	-16.7021	-0.921
-82.2467	-0.18845	-1.82188	-16.3969	-0.921
-82.2333	-0.22914	-1.91682	-17.2514	-0.921
-82.22	-0.10029	-1.89648	-17.0683	-0.87405
-82.2067	0.12351	-1.80832	-16.2748	-0.89753
-82.1933	0.21167	-1.82866	-16.458	-0.93274
-82.18	0.17776	-1.94395	-17.4956	-0.96795
-82.1667	0.04213	-2.07958	-18.7163	-0.95622
-82.1533	-0.09351	-2.05246	-18.4721	-0.95622
-82.14	-0.20201	-1.95751	-17.6176	-0.93274
-82.1267	-0.24949	-1.93717	-17.4345	-0.89753
-82.1133	-0.26305	-2.12027	-19.0825	-0.86232
-82.1	-0.25627	-2.33729	-21.0356	-0.86232
-82.0867	-0.12742	-2.27625	-20.4863	-0.88579
-82.0733	0.10994	-2.15418	-19.3876	-0.86232
-82.06	0.21845	-2.09315	-18.8383	-0.83884
-82.0467	0.03534	-2.11349	-19.0214	-0.83884
-82.0333	-0.24949	-2.21522	-19.937	-0.8271
-82.02	-0.43937	-2.18809	-19.6928	-0.8271
-82.0067	-0.44615	-1.97108	-17.7397	-0.85058
-81.9933	-0.41225	-1.89648	-17.0683	-0.85058
-81.98	-0.41225	-1.98464	-17.8618	-0.89753
-81.9667	-0.28339	-2.18809	-19.6928	-0.921
-81.9533	-0.10707	-2.25591	-20.3032	-0.921
-81.94	-0.04604	-2.16775	-19.5097	-0.89753
-81.9267	-0.16811	-2.15418	-19.3876	-0.88579
-81.9133	-0.34443	-2.20844	-19.8759	-0.83884
-81.9	-0.42581	-2.25591	-20.3032	-0.8271
-81.8867	-0.33087	-2.16096	-19.4487	-0.79189
-81.8733	-0.20201	-1.90326	-17.1293	-0.76842
-81.86	-0.10707	-1.71337	-15.4204	-0.79189
-81.8467	-0.09351	-1.64556	-14.81	-0.8271
-81.8333	-0.2088	-1.79475	-16.1528	-0.85058
-81.82	-0.25627	-1.94395	-17.4956	-0.79189
-81.8067	-0.2427	-1.91004	-17.1904	-0.7332
-81.7933	-0.35121	-1.93039	-17.3735	-0.72147
-81.78	-0.48685	-2.01855	-18.1669	-0.74494
-81.7667	-0.50719	-2.10671	-18.9604	-0.79189
-81.7533	-0.33087	-2.02533	-18.228	-0.81537
-81.74	-0.14098	-1.8151	-16.3359	-0.80363
-81.7267	-0.12063	-1.76084	-15.8476	-0.79189
-81.7133	-0.2088	-1.85579	-16.7021	-0.78015
-81.7	-0.21558	-2.06602	-18.5942	-0.78015
-81.6867	-0.00535	-2.12027	-19.0825	-0.79189
-81.6733	0.1981	-2.03211	-18.289	-0.80363
-81.66	0.23201	-2.00498	-18.0449	-0.8271
-81.6467	0.03534	-1.98464	-17.8618	-0.85058
-81.6333	-0.2427	-1.87613	-16.8852	-0.8271
-81.62	-0.38512	-1.7405	-15.6645	-0.8271
-81.6067	-0.34443	-1.69981	-15.2983	-0.83884
-81.5933	-0.23592	-1.86257	-16.7631	-0.85058
-81.58	-0.20201	-2.03211	-18.289	-0.87405
-81.5667	-0.29696	-2.01177	-18.1059	-0.86232
-81.5533	-0.28339	-1.83544	-16.519	-0.8271
-81.54	-0.12742	-1.64556	-14.81	-0.81537
-81.5267	-0.03247	-1.67946	-15.1152	-0.79189
-81.5133	-0.09351	-1.82866	-16.458	-0.81537
-81.5	-0.17489	-1.97786	-17.8007	-0.83884
-81.4867	-0.07316	-1.87613	-16.8852	-0.90927
-81.4733	0.13029	-1.72015	-15.4814	-0.95622
-81.46	0.21167	-1.80832	-16.2748	-0.96795
-81.4467	0.08282	-1.99142	-17.9228	-0.95622
-81.4333	-0.1342	-2.1474	-19.3266	-0.93274
-81.42	-0.22236	-2.18809	-19.6928	-0.90927
-81.4067	-0.16811	-2.12027	-19.0825	-0.88579
-81.3933	-0.14776	-2.17453	-19.5707	-0.87405
-81.38	-0.30374	-2.33729	-21.0356	-0.86232
-81.3667	-0.52754	-2.43223	-21.8901	-0.87405
-81.3533	-0.43259	-2.32372	-20.9135	-0.83884
-81.34	-0.2088	-2.21522	-19.937	-0.85058
-81.3267	-0.12063	-2.20844	-19.8759	-0.87405
-81.3133	-0.12742	-2.222	-19.998	-0.87405
-81.3	-0.21558	-2.17453	-19.5707	-0.88579
-81.2867	-0.18845	-2.01177	-18.1059	-0.921
-81.2733	-0.03247	-1.77441	-15.9697	-0.95622
-81.26	0.04213	-1.63877	-14.749	-0.95622
-81.2467	-0.05282	-1.64556	-14.81	-0.921
-81.2333	-0.27661	-1.78119	-16.0307	-0.88579
-81.22	-0.33087	-1.80832	-16.2748	-0.87405
-81.2067	-0.19523	-1.65912	-14.9321	-0.87405
-81.1933	-0.06638	-1.63199	-14.6879	-0.85058
-81.18	-0.01891	-1.70659	-15.3593	-0.83884
-81.1667	-0.04604	-1.89648	-17.0683	-0.86232
-81.1533	-0.01891	-1.97786	-17.8007	-0.87405
-81.14	0.05569	-1.90326	-17.1293	-0.86232
-81.1267	-0.03925	-1.86935	-16.8242	-0.88579
-81.1133	-0.19523	-1.88291	-16.9462	-0.87405
-81.1	-0.25627	-1.87613	-16.8852	-0.85058
-81.0867	-0.18167	-1.82866	-16.458	-0.8271
-81.0733	-0.11385	-1.78119	-16.0307	-0.8271
-81.06	-0.15454	-1.84901	-16.6411	-0.83884
-81.0467	-0.29018	-1.97108	-17.7397	-0.86232
-81.0333	-0.41225	-2.16775	-19.5097	-0.86232
-81.02	-0.45972	-2.20165	-19.8149	-0.88579
-81.0067	-0.37156	-2.03211	-18.289	-0.89753
-80.9933	-0.22914	-1.95751	-17.6176	-0.90927
-80.98	-0.16132	-2.08636	-18.7773	-0.88579
-80.9667	-0.22236	-2.3712	-21.3408	-0.86232
-80.9533	-0.2088	-2.45936	-22.1342	-0.85058
-80.94	-0.08673	-2.26947	-20.4252	-0.83884
-80.9267	-0.05282	-2.01855	-18.1669	-0.8271
-80.9133	-0.1342	-1.98464	-17.8618	-0.83884
-80.9	-0.28339	-2.16096	-19.4487	-0.83884
-80.8867	-0.26305	-2.31016	-20.7914	-0.80363
-80.8733	-0.15454	-2.31016	-20.7914	-0.78015
-80.86	-0.20201	-2.27625	-20.4863	-0.80363
-80.8467	-0.42581	-2.21522	-19.937	-0.83884
-80.8333	-0.56144	-2.21522	-19.937	-0.87405
-80.82	-0.3173	-2.16775	-19.5097	-0.89753
-80.8067	-0.00535	-2.03889	-18.35	-0.90927
-80.7933	0.04891	-1.91004	-17.1904	-0.89753
-80.78	-0.0596	-1.91682	-17.2514	-0.89753
-80.7667	-0.2427	-2.12027	-19.0825	-0.87405
-80.7533	-0.28339	-2.28982	-20.6083	-0.86232
-80.74	-0.12742	-2.19487	-19.7539	-0.85058
-80.7267	-0.09351	-2.07958	-18.7163	-0.8271
-80.7133	-0.20201	-2.12027	-19.0825	-0.79189
-80.7	-0.35121	-2.21522	-19.937	-0.79189
-80.6867	-0.42581	-2.17453	-19.5707	-0.78015
-80.6733	-0.37834	-2.03889	-18.35	-0.76842
-80.66	-0.37156	-2.01855	-18.1669	-0.76842
-80.6467	-0.37834	-2.0728	-18.6552	-0.78015
-80.6333	-0.34443	-2.21522	-19.937	-0.78015
-80.62	-0.16811	-2.24234	-20.1811	-0.76842
-80.6067	0.04213	-2.13384	-19.2045	-0.74494
-80.5933	0.09638	-1.97108	-17.7397	-0.76842
-80.58	0.03534	-1.91682	-17.2514	-0.8271
-80.5667	-0.01891	-2.00498	-18.0449	-0.83884
-80.5533	-0.01891	-2.03211	-18.289	-0.88579
-80.54	0.09638	-1.9236	-17.3124	-0.88579
-80.5267	0.18454	-1.98464	-17.8618	-0.85058
-80.5133	0.06925	-2.16096	-19.4487	-0.8271
-80.5	-0.18845	-2.26947	-20.4252	-0.8271
-80.4867	-0.33087	-2.16096	-19.4487	-0.81537
-80.4733	-0.29018	-1.86257	-16.7631	-0.81537
-80.46	-0.23592	-1.69303	-15.2373	-0.81537
-80.4467	-0.22914	-1.78797	-16.0917	-0.83884
-80.4333	-0.28339	-2.03889	-18.35	-0.86232
-80.42	-0.35799	-2.09315	-18.8383	-0.85058
-80.4067	-0.25627	-1.99142	-17.9228	-0.83884
-80.3933	-0.08673	-2.05246	-18.4721	-0.81537
-80.38	-0.06638	-2.16096	-19.4487	-0.78015
-80.3667	-0.2088	-2.31016	-20.7914	-0.76842
-80.3533	-0.24949	-2.24234	-20.1811	-0.75668
-80.34	-0.22236	-2.00498	-18.0449	-0.76842
-80.3267	-0.18845	-1.95751	-17.6176	-0.76842
-80.3133	-0.18167	-2.09993	-18.8994	-0.78015
-80.3	-0.16811	-2.35085	-21.1577	-0.80363
-80.2867	-0.07316	-2.3712	-21.3408	-0.80363
-80.2733	0.06925	-2.1474	-19.3266	-0.81537
-80.26	0.1642	-1.97108	-17.7397	-0.80363
-80.2467	0.15063	-1.91682	-17.2514	-0.76842
-80.2333	0.02856	-1.89648	-17.0683	-0.75668
-80.22	-0.03925	-1.83544	-16.519	-0.74494
-80.2067	-0.01213	-1.75406	-15.7866	-0.74494
-80.1933	-0.1342	-1.75406	-15.7866	-0.7332
-80.18	-0.24949	-1.83544	-16.519	-0.7332
-80.1667	-0.30374	-1.97786	-17.8007	-0.75668
-80.1533	-0.15454	-1.97108	-17.7397	-0.80363
-80.14	0.06925	-1.76763	-15.9086	-0.8271
-80.1267	0.12351	-1.67946	-15.1152	-0.86232
-80.1133	0.02178	-1.7405	-15.6645	-0.87405
-80.1	-0.02569	-1.8897	-17.0073	-0.87405
-80.0867	-0.02569	-1.91682	-17.2514	-0.88579
-80.0733	0.015	-1.87613	-16.8852	-0.89753
-80.06	0.09638	-1.97108	-17.7397	-0.90927
-80.0467	0.06247	-1.9982	-17.9838	-0.94448
-80.0333	0.00822	-2.04567	-18.4111	-0.96795
-80.02	0.015	-2.03889	-18.35	-0.99143
-80.0067	0.02178	-1.9982	-17.9838	-0.97969
-79.9933	-0.04604	-2.19487	-19.7539	-0.94448
-79.98	-0.14776	-2.47292	-22.2563	-0.88579
-79.9667	-0.04604	-2.5543	-22.9887	-0.87405
-79.9533	0.23201	-2.34407	-21.0966	-0.87405
-79.94	0.28627	-2.12027	-19.0825	-0.90927
-79.9267	0.12351	-2.05924	-18.5331	-0.90927
-79.9133	0.00822	-2.10671	-18.9604	-0.90927
-79.9	-0.07994	-2.01855	-18.1669	-0.89753
-79.8867	-0.14776	-1.80832	-16.2748	-0.89753
-79.8733	-0.18167	-1.72694	-15.5424	-0.90927
-79.86	-0.2088	-1.80832	-16.2748	-0.921
-79.8467	-0.20201	-1.93039	-17.3735	-0.93274
-79.8333	-0.10029	-1.86257	-16.7631	-0.88579
-79.82	0.07603	-1.65234	-14.871	-0.8271
-79.8067	0.09638	-1.54383	-13.8945	-0.79189
-79.7933	-0.00535	-1.61843	-14.5659	-0.80363
-79.78	-0.06638	-1.79475	-16.1528	-0.83884
-79.7667	0.03534	-1.9236	-17.3124	-0.88579
-79.7533	0.13029	-1.77441	-15.9697	-0.93274
-79.74	0.06247	-1.62521	-14.6269	-0.95622
-79.7267	-0.12063	-1.65234	-14.871	-0.97969
-79.7133	-0.31052	-1.80832	-16.2748	-0.97969
-79.7	-0.20201	-1.95073	-17.5566	-0.96795
-79.6867	0.04213	-1.97786	-17.8007	-0.93274
-79.6733	0.17098	-1.99142	-17.9228	-0.90927
-79.66	0.10316	-2.07958	-18.7163	-0.90927
-79.6467	-0.10029	-2.31694	-20.8525	-0.93274
-79.6333	-0.21558	-2.41867	-21.768	-0.95622
-79.62	-0.18845	-2.31016	-20.7914	-0.96795
-79.6067	-0.09351	-2.13384	-19.2045	-0.97969
-79.5933	-0.02569	-2.0728	-18.6552	-1.00317
-79.58	0.02856	-2.01855	-18.1669	-0.97969
-79.5667	0.15063	-1.9982	-17.9838	-0.93274
-79.5533	0.28627	-1.97786	-17.8007	-0.921
-79.54	0.23201	-2.0728	-18.6552	-0.93274
-79.5267	-0.00535	-2.18131	-19.6318	-0.921
-79.5133	-0.23592	-2.26269	-20.3642	-0.90927
-79.5	-0.2088	-2.28982	-20.6083	-0.86232
-79.4867	-0.03247	-2.18131	-19.6318	-0.86232
-79.4733	-0.07316	-2.15418	-19.3876	-0.86232
-79.46	-0.24949	-2.14062	-19.2656	-0.86232
-79.4467	-0.39868	-2.04567	-18.4111	-0.85058
-79.4333	-0.39868	-1.83544	-16.519	-0.80363
-79.42	-0.26983	-1.62521	-14.6269	-0.78015
-79.4067	-0.16132	-1.60487	-14.4438	-0.79189
-79.3933	-0.03925	-1.70659	-15.3593	-0.81537
-79.38	0.10316	-1.8151	-16.3359	-0.83884
-79.3667	0.27949	-1.82188	-16.3969	-0.87405
-79.3533	0.27949	-1.7405	-15.6645	-0.86232
-79.34	0.03534	-1.67268	-15.0541	-0.88579
-79.3267	-0.28339	-1.7405	-15.6645	-0.90927
-79.3133	-0.48006	-2.01177	-18.1059	-0.90927
-79.3	-0.34443	-2.16775	-19.5097	-0.88579
-79.2867	-0.03247	-2.08636	-18.7773	-0.89753
-79.2733	0.05569	-1.98464	-17.8618	-0.88579
-79.26	-0.05282	-1.9236	-17.3124	-0.88579
-79.2467	-0.23592	-1.83544	-16.519	-0.86232
-79.2333	-0.26305	-1.71337	-15.4204	-0.87405
-79.22	-0.06638	-1.56418	-14.0776	-0.90927
-79.2067	0.04213	-1.59808	-14.3828	-0.89753
-79.1933	-0.07316	-1.73372	-15.6035	-0.87405
-79.18	-0.20201	-1.88291	-16.9462	-0.86232
-79.1667	-0.2427	-1.90326	-17.1293	-0.83884
-79.1533	-0.14098	-1.71337	-15.4204	-0.86232
-79.14	-0.07994	-1.56418	-14.0776	-0.87405
-79.1267	-0.06638	-1.55061	-13.9555	-0.86232
-79.1133	-0.16811	-1.72015	-15.4814	-0.8271
-79.1	-0.20201	-1.86935	-16.8242	-0.75668
-79.0867	-0.10029	-1.97108	-17.7397	-0.7332
-79.0733	0.00144	-2.0728	-18.6552	-0.74494
-79.06	-0.02569	-2.11349	-19.0214	-0.75668
-79.0467	-0.21558	-2.05924	-18.5331	-0.76842
-79.0333	-0.38512	-1.86257	-16.7631	-0.76842
-79.02	-0.41225	-1.62521	-14.6269	-0.75668
-79.0067	-0.33765	-1.57774	-14.1997	-0.76842
-78.9933	-0.2427	-1.67268	-15.0541	-0.76842
-78.98	-0.16811	-1.84222	-16.58	-0.80363
-78.9667	-0.0596	-1.90326	-17.1293	-0.81537
-78.9533	-0.01891	-1.83544	-16.519	-0.79189
-78.94	-0.09351	-1.78119	-16.0307	-0.81537
-78.9267	-0.14776	-1.75406	-15.7866	-0.8271
-78.9133	-0.2088	-1.78797	-16.0917	-0.83884
-78.9	-0.2427	-1.69981	-15.2983	-0.8271
-78.8867	-0.06638	-1.6659	-14.9931	-0.8271
-78.8733	0.14385	-1.87613	-16.8852	-0.83884
-78.86	0.24558	-2.15418	-19.3876	-0.81537
-78.8467	0.15741	-2.27625	-20.4863	-0.83884
-78.8333	0.06925	-2.16775	-19.5097	-0.85058
-78.82	0.15063	-2.04567	-18.4111	-0.85058
-78.8067	0.1981	-2.03889	-18.35	-0.87405
-78.7933	0.13029	-2.10671	-18.9604	-0.89753
-78.78	0.02178	-2.1474	-19.3266	-0.87405
-78.7667	-0.03925	-2.04567	-18.4111	-0.85058
-78.7533	0.11672	-1.90326	-17.1293	-0.86232
-78.74	0.1642	-1.90326	-17.1293	-0.88579
-78.7267	-0.05282	-2.01177	-18.1059	-0.90927
-78.7133	-0.27661	-2.2966	-20.6694	-0.90927
-78.7	-0.39868	-2.46614	-22.1953	-0.88579
-78.6867	-0.3919	-2.28303	-20.5473	-0.8271
-78.6733	-0.33087	-2.06602	-18.5942	-0.81537
-78.66	-0.30374	-1.98464	-17.8618	-0.8271
-78.6467	-0.33765	-2.0728	-18.6552	-0.86232
-78.6333	-0.35121	-2.1474	-19.3266	-0.87405
-78.62	-0.2088	-2.26947	-20.4252	-0.88579
-78.6067	-0.01891	-2.41867	-21.768	-0.90927
-78.5933	-0.07994	-2.48648	-22.3784	-0.93274
-78.58	-0.19523	-2.49327	-22.4394	-0.95622
-78.5667	-0.12742	-2.43223	-21.8901	-0.94448
-78.5533	0.015	-2.22878	-20.059	-0.89753
-78.54	0.13029	-2.13384	-19.2045	-0.87405
-78.5267	0.17098	-2.1474	-19.3266	-0.85058
-78.5133	0.12351	-2.24234	-20.1811	-0.83884
-78.5	0.1642	-2.19487	-19.7539	-0.88579
-78.4867	0.12351	-2.04567	-18.4111	-0.90927
-78.4733	-0.03247	-2.04567	-18.4111	-0.90927
-78.46	-0.20201	-2.07958	-18.7163	-0.921
-78.4467	-0.27661	-2.09315	-18.8383	-0.89753
-78.4333	-0.31052	-2.04567	-18.4111	-0.87405
-78.42	-0.22914	-1.98464	-17.8618	-0.85058
-78.4067	-0.10029	-2.02533	-18.228	-0.87405
-78.3933	-0.09351	-2.12027	-19.0825	-0.89753
-78.38	-0.16811	-2.35763	-21.2187	-0.89753
-78.3667	-0.2088	-2.36441	-21.2797	-0.89753
-78.3533	-0.15454	-2.08636	-18.7773	-0.87405
-78.34	-0.12063	-1.91682	-17.2514	-0.86232
-78.3267	-0.18167	-1.98464	-17.8618	-0.87405
-78.3133	-0.22914	-2.12706	-19.1435	-0.86232
-78.3	-0.12063	-2.12027	-19.0825	-0.83884
-78.2867	0.12351	-2.02533	-18.228	-0.83884
-78.2733	0.32018	-1.98464	-17.8618	-0.86232
-78.26	0.42868	-2.06602	-18.5942	-0.921
-78.2467	0.2727	-2.31016	-20.7914	-0.95622
-78.2333	0.06247	-2.41867	-21.768	-0.96795
-78.22	-0.11385	-2.41189	-21.707	-1.00317
-78.2067	-0.30374	-2.4051	-21.6459	-0.97969
-78.1933	-0.42581	-2.36441	-21.2797	-0.921
-78.18	-0.47328	-2.42545	-21.829	-0.87405
-78.1667	-0.26305	-2.41189	-21.707	-0.85058
-78.1533	-0.10029	-2.24913	-20.2421	-0.83884
-78.14	-0.03925	-2.1474	-19.3266	-0.87405
-78.1267	-0.05282	-2.16775	-19.5097	-0.87405
-78.1133	-0.03925	-2.33051	-20.9746	-0.89753
-78.1	0.00822	-2.41867	-21.768	-0.921
-78.0867	0.03534	-2.31016	-20.7914	-0.89753
-78.0733	-0.03925	-2.12027	-19.0825	-0.87405
-78.06	-0.15454	-1.91682	-17.2514	-0.85058
-78.0467	-0.30374	-1.78797	-16.0917	-0.86232
-78.0333	-0.24949	-1.77441	-15.9697	-0.89753
-78.02	-0.14098	-1.8151	-16.3359	-0.89753
-78.0067	-0.16811	-1.9236	-17.3124	-0.86232
-77.9933	-0.25627	-2.03889	-18.35	-0.8271
-77.98	-0.26305	-2.16775	-19.5097	-0.81537
-77.9667	-0.02569	-2.15418	-19.3876	-0.83884
-77.9533	0.29305	-1.97108	-17.7397	-0.86232
-77.94	0.44903	-1.79475	-16.1528	-0.85058
-77.9267	0.40834	-1.65912	-14.9321	-0.86232
-77.9133	0.21167	-1.75406	-15.7866	-0.85058
-77.9	0.15063	-1.84222	-16.58	-0.88579
-77.8867	0.14385	-1.79475	-16.1528	-0.87405
-77.8733	0.14385	-1.7405	-15.6645	-0.86232
-77.86	0.08282	-1.82866	-16.458	-0.83884
-77.8467	-0.07316	-2.0728	-18.6552	-0.85058
-77.8333	-0.16132	-2.222	-19.998	-0.87405
-77.82	-0.12742	-2.14062	-19.2656	-0.87405
-77.8067	-0.07316	-2.16775	-19.5097	-0.85058
-77.7933	-0.12063	-2.42545	-21.829	-0.86232
-77.78	-0.18845	-2.7035	-24.3315	-0.85058
-77.7667	-0.09351	-2.7035	-24.3315	-0.83884
-77.7533	0.05569	-2.45258	-22.0732	-0.8271
-77.74	0.10316	-2.27625	-20.4863	-0.86232
-77.7267	-0.01213	-2.23556	-20.1201	-0.87405
-77.7133	-0.17489	-2.26947	-20.4252	-0.85058
-77.7	-0.12063	-2.16775	-19.5097	-0.83884
-77.6867	0.07603	-1.94395	-17.4956	-0.81537
-77.6733	0.15741	-1.86935	-16.8242	-0.81537
-77.66	0.10994	-2.05246	-18.4721	-0.83884
-77.6467	-0.01891	-2.22878	-20.059	-0.81537
-77.6333	-0.1342	-2.16775	-19.5097	-0.78015
-77.62	-0.12063	-1.94395	-17.4956	-0.79189
-77.6067	-0.11385	-1.88291	-16.9462	-0.81537
-77.5933	-0.11385	-1.91682	-17.2514	-0.85058
-77.58	-0.10029	-1.94395	-17.4956	-0.86232
-77.5667	0.015	-1.91004	-17.1904	-0.88579
-77.5533	0.14385	-1.7405	-15.6645	-0.87405
-77.54	0.09638	-1.63199	-14.6879	-0.85058
-77.5267	-0.01213	-1.74728	-15.7255	-0.85058
-77.5133	-0.15454	-1.94395	-17.4956	-0.85058
-77.5	-0.12742	-1.97108	-17.7397	-0.89753
-77.4867	0.02856	-1.80832	-16.2748	-0.94448
-77.4733	-0.00535	-1.76084	-15.8476	-0.95622
-77.46	-0.11385	-1.79475	-16.1528	-0.93274
-77.4467	-0.26305	-1.86257	-16.7631	-0.89753
-77.4333	-0.33087	-1.82188	-16.3969	-0.86232
-77.42	-0.3173	-1.69303	-15.2373	-0.85058
-77.4067	-0.30374	-1.63877	-14.749	-0.85058
-77.3933	-0.36477	-1.63199	-14.6879	-0.85058
-77.38	-0.51397	-1.71337	-15.4204	-0.87405
-77.3667	-0.41225	-1.69303	-15.2373	-0.87405
-77.3533	-0.0596	-1.55061	-13.9555	-0.88579
-77.34	0.17776	-1.4421	-12.9789	-0.81537
-77.3267	0.21167	-1.53705	-13.8334	-0.7332
-77.3133	0.11672	-1.83544	-16.519	-0.69799
-77.3	0.10316	-2.03211	-18.289	-0.68625
-77.2867	0.24558	-2.00498	-18.0449	-0.68625
-77.2733	0.31339	-1.97786	-17.8007	-0.74494
-77.26	0.19132	-2.0728	-18.6552	-0.80363
-77.2467	0.06247	-2.22878	-20.059	-0.81537
-77.2333	0.06247	-2.20844	-19.8759	-0.80363
-77.22	0.12351	-1.91004	-17.1904	-0.76842
-77.2067	0.15741	-1.78119	-16.0307	-0.72147
-77.1933	0.15741	-1.93039	-17.3735	-0.72147
-77.18	0.13707	-2.31694	-20.8525	-0.75668
-77.1667	0.04213	-2.58821	-23.2939	-0.80363
-77.1533	-0.00535	-2.53396	-22.8056	-0.8271
-77.14	-0.01891	-2.32372	-20.9135	-0.8271
-77.1267	-0.07316	-2.24913	-20.2421	-0.86232
-77.1133	-0.15454	-2.35763	-21.2187	-0.8271
-77.1	-0.17489	-2.36441	-21.2797	-0.79189
-77.0867	-0.11385	-2.21522	-19.937	-0.81537
-77.0733	-0.03925	-2.02533	-18.228	-0.83884
-77.06	-0.02569	-2.04567	-18.4111	-0.81537
-77.0467	-0.03247	-2.16096	-19.4487	-0.79189
-77.0333	-0.03925	-2.11349	-19.0214	-0.80363
-77.02	0.02178	-2.04567	-18.4111	-0.81537
-77.0067	0.10316	-2.09993	-18.8994	-0.78015
-76.9933	0.13707	-2.31016	-20.7914	-0.74494
-76.98	0.0896	-2.5543	-22.9887	-0.79189
-76.9667	0.10316	-2.4797	-22.3173	-0.83884
-76.9533	0.21167	-2.12027	-19.0825	-0.86232
-76.94	0.26592	-1.93039	-17.3735	-0.86232
-76.9267	0.10994	-1.91004	-17.1904	-0.87405
-76.9133	-0.16132	-2.07958	-18.7163	-0.86232
-76.9	-0.18167	-2.16096	-19.4487	-0.85058
-76.8867	0.05569	-2.06602	-18.5942	-0.8271
-76.8733	0.15741	-2.00498	-18.0449	-0.80363
-76.86	0.06925	-1.95751	-17.6176	-0.80363
-76.8467	-0.01891	-2.02533	-18.228	-0.80363
-76.8333	-0.02569	-2.01177	-18.1059	-0.81537
-76.82	0.14385	-1.9236	-17.3124	-0.8271
-76.8067	0.2388	-1.99142	-17.9228	-0.81537
-76.7933	0.2727	-2.1474	-19.3266	-0.81537
-76.78	0.21167	-2.31016	-20.7914	-0.81537
-76.7667	0.17098	-2.32372	-20.9135	-0.80363
-76.7533	0.19132	-2.13384	-19.2045	-0.78015
-76.74	0.13029	-2.12027	-19.0825	-0.76842
-76.7267	-0.08673	-2.23556	-20.1201	-0.80363
-76.7133	-0.35121	-2.31016	-20.7914	-0.83884
-76.7	-0.32408	-2.24913	-20.2421	-0.85058
-76.6867	-0.15454	-1.9982	-17.9838	-0.8271
-76.6733	0.00144	-1.73372	-15.6035	-0.80363
-76.66	0.03534	-1.67268	-15.0541	-0.80363
-76.6467	-0.0596	-1.88291	-16.9462	-0.78015
-76.6333	-0.07316	-2.12027	-19.0825	-0.75668
-76.62	-0.07994	-2.12706	-19.1435	-0.76842
-76.6067	-0.10707	-2.03211	-18.289	-0.80363
-76.5933	-0.12063	-1.93717	-17.4345	-0.87405
-76.58	-0.01891	-1.98464	-17.8618	-0.921
-76.5667	0.1981	-2.06602	-18.5942	-0.89753
-76.5533	0.44225	-2.07958	-18.7163	-0.8271
-76.54	0.41512	-2.27625	-20.4863	-0.8271
-76.5267	0.1642	-2.50005	-22.5004	-0.85058
-76.5133	-0.0596	-2.66281	-23.9653	-0.85058
-76.5	-0.11385	-2.50683	-22.5615	-0.80363
-76.4867	0.04891	-2.20165	-19.8149	-0.76842
-76.4733	0.28627	-1.95751	-17.6176	-0.76842
-76.46	0.36087	-1.98464	-17.8618	-0.76842
-76.4467	0.1642	-2.08636	-18.7773	-0.81537
-76.4333	-0.02569	-1.93717	-17.4345	-0.85058
-76.42	-0.02569	-1.6659	-14.9931	-0.87405
-76.4067	-0.02569	-1.57096	-14.1386	-0.89753
-76.3933	-0.15454	-1.75406	-15.7866	-0.87405
-76.38	-0.35799	-2.08636	-18.7773	-0.86232
-76.3667	-0.29018	-2.15418	-19.3876	-0.83884
-76.3533	-0.05282	-2.01177	-18.1059	-0.78015
-76.34	0.02178	-1.96429	-17.6787	-0.76842
-76.3267	-0.05282	-1.99142	-17.9228	-0.80363
-76.3133	-0.11385	-2.09315	-18.8383	-0.8271
-76.3	-0.05282	-2.08636	-18.7773	-0.86232
-76.2867	0.00144	-1.80153	-16.2138	-0.87405
-76.2733	-0.03925	-1.67946	-15.1152	-0.86232
-76.26	-0.10707	-1.72015	-15.4814	-0.80363
-76.2467	-0.0596	-1.8151	-16.3359	-0.76842
-76.2333	0.23201	-1.73372	-15.6035	-0.76842
-76.22	0.48972	-1.58452	-14.2607	-0.79189
-76.2067	0.48294	-1.61165	-14.5048	-0.8271
-76.1933	0.38799	-1.90326	-17.1293	-0.80363
-76.18	0.21845	-2.19487	-19.7539	-0.76842
-76.1667	0.15741	-2.1474	-19.3266	-0.76842
-76.1533	0.21845	-1.94395	-17.4956	-0.80363
-76.14	0.31339	-1.93717	-17.4345	-0.85058
-76.1267	0.28627	-2.16775	-19.5097	-0.83884
-76.1133	0.11672	-2.36441	-21.2797	-0.79189
-76.1	0.015	-2.34407	-21.0966	-0.78015
-76.0867	0.02856	-2.26947	-20.4252	-0.79189
-76.0733	0.015	-2.28982	-20.6083	-0.83884
-76.06	-0.08673	-2.34407	-21.0966	-0.89753
-76.0467	-0.10707	-2.30338	-20.7304	-0.88579
-76.0333	0.06247	-2.12027	-19.0825	-0.85058
-76.02	0.25236	-1.91682	-17.2514	-0.80363
-76.0067	0.29305	-1.80153	-16.2138	-0.79189
-75.9933	0.22523	-1.88291	-16.9462	-0.79189
-75.98	0.05569	-1.93717	-17.4345	-0.78015
-75.9667	0.08282	-1.86257	-16.7631	-0.75668
-75.9533	0.1981	-1.73372	-15.6035	-0.76842
-75.94	0.08282	-1.76763	-15.9086	-0.78015
-75.9267	-0.16132	-1.91682	-17.2514	-0.78015
-75.9133	-0.2427	-1.93039	-17.3735	-0.76842
-75.9	-0.10707	-1.8151	-16.3359	-0.72147
-75.8867	0.06247	-1.6659	-14.9931	-0.68625
-75.8733	0.19132	-1.67946	-15.1152	-0.67452
-75.86	0.17098	-1.84901	-16.6411	-0.70973
-75.8467	0.06247	-2.04567	-18.4111	-0.7332
-75.8333	-0.09351	-2.16775	-19.5097	-0.75668
-75.82	-0.09351	-2.16775	-19.5097	-0.78015
-75.8067	-0.14776	-2.09315	-18.8383	-0.79189
-75.7933	-0.18845	-1.93039	-17.3735	-0.79189
-75.78	-0.26983	-1.77441	-15.9697	-0.80363
-75.7667	-0.26305	-1.63877	-14.749	-0.81537
-75.7533	-0.08673	-1.55061	-13.9555	-0.8271
-75.74	0.0896	-1.57774	-14.1997	-0.8271
-75.7267	0.00822	-1.78119	-16.0307	-0.80363
-75.7133	-0.18167	-1.86935	-16.8242	-0.7332
-75.7	-0.20201	-1.75406	-15.7866	-0.70973
-75.6867	-0.15454	-1.50314	-13.5283	-0.7332
-75.6733	-0.16811	-1.46923	-13.2231	-0.75668
-75.66	-0.2088	-1.62521	-14.6269	-0.7332
-75.6467	-0.14098	-1.80153	-16.2138	-0.69799
-75.6333	0.12351	-1.75406	-15.7866	-0.67452
-75.62	0.41512	-1.64556	-14.81	-0.68625
-75.6067	0.45581	-1.67268	-15.0541	-0.69799
-75.5933	0.31339	-1.8897	-17.0073	-0.70973
-75.58	0.06247	-2.20844	-19.8759	-0.69799
-75.5667	0.03534	-2.30338	-20.7304	-0.70973
-75.5533	0.13707	-2.12027	-19.0825	-0.72147
-75.54	0.17776	-2.03211	-18.289	-0.76842
-75.5267	0.06247	-2.01855	-18.1669	-0.80363
-75.5133	-0.02569	-2.04567	-18.4111	-0.83884
-75.5	0.02856	-1.88291	-16.9462	-0.8271
-75.4867	0.2388	-1.63199	-14.6879	-0.79189
-75.4733	0.25914	-1.53705	-13.8334	-0.72147
-75.46	0.11672	-1.57774	-14.1997	-0.67452
-75.4467	-0.03247	-1.75406	-15.7866	-0.62757
-75.4333	-0.01891	-1.79475	-16.1528	-0.59235
-75.42	0.15741	-1.63877	-14.749	-0.56888
-75.4067	0.24558	-1.46923	-13.2231	-0.56888
-75.3933	0.2388	-1.44889	-13.04	-0.62757
-75.38	0.09638	-1.67268	-15.0541	-0.65104
-75.3667	0.10316	-1.88291	-16.9462	-0.68625
-75.3533	0.17098	-2.01177	-18.1059	-0.67452
-75.34	0.15063	-2.20165	-19.8149	-0.70973
-75.3267	0.13029	-2.41867	-21.768	-0.7332
-75.3133	-0.03247	-2.54074	-22.8666	-0.79189
-75.3	-0.16811	-2.3712	-21.3408	-0.81537
-75.2867	-0.03247	-1.97786	-17.8007	-0.79189
-75.2733	0.11672	-1.68625	-15.1762	-0.80363
-75.26	0.10316	-1.64556	-14.81	-0.78015
-75.2467	0.05569	-1.89648	-17.0683	-0.74494
-75.2333	0.10316	-2.0728	-18.6552	-0.72147
-75.22	0.26592	-2.12027	-19.0825	-0.72147
-75.2067	0.33374	-2.27625	-20.4863	-0.74494
-75.1933	0.27949	-2.38476	-21.4628	-0.74494
-75.18	0.0896	-2.35763	-21.2187	-0.7332
-75.1667	-0.12063	-2.13384	-19.2045	-0.7332
-75.1533	-0.1342	-1.85579	-16.7021	-0.70973
-75.14	-0.0596	-1.79475	-16.1528	-0.69799
-75.1267	-0.01213	-1.95751	-17.6176	-0.66278
-75.1133	0.00144	-2.20844	-19.8759	-0.6393
-75.1	0.11672	-2.22878	-20.059	-0.62757
-75.0867	0.33374	-2.05924	-18.5331	-0.65104
-75.0733	0.40156	-1.97786	-17.8007	-0.68625
-75.06	0.21167	-1.8897	-17.0073	-0.68625
-75.0467	0.015	-1.83544	-16.519	-0.67452
-75.0333	0.05569	-1.78119	-16.0307	-0.72147
-75.02	0.2388	-1.73372	-15.6035	-0.76842
-75.0067	0.31339	-1.88291	-16.9462	-0.8271
-74.9933	0.23201	-2.20165	-19.8149	-0.86232
-74.98	0.09638	-2.45258	-22.0732	-0.83884
-74.9667	-0.00535	-2.38476	-21.4628	-0.78015
-74.9533	0.11672	-2.09315	-18.8383	-0.74494
-74.94	0.21167	-1.84222	-16.58	-0.72147
-74.9267	0.19132	-1.74728	-15.7255	-0.68625
-74.9133	0.06925	-1.73372	-15.6035	-0.65104
-74.9	0.015	-1.62521	-14.6269	-0.62757
-74.8867	0.09638	-1.53705	-13.8334	-0.61583
-74.8733	0.21167	-1.55739	-14.0165	-0.56888
-74.86	0.15063	-1.72694	-15.5424	-0.60409
-74.8467	0.14385	-1.93717	-17.4345	-0.66278
-74.8333	0.08282	-1.98464	-17.8618	-0.74494
-74.82	-0.02569	-1.90326	-17.1293	-0.74494
-74.8067	-0.11385	-1.85579	-16.7021	-0.74494
-74.7933	-0.12063	-1.83544	-16.519	-0.72147
-74.78	-0.10029	-1.86257	-16.7631	-0.70973
-74.7667	0.02178	-1.8151	-16.3359	-0.72147
-74.7533	0.10316	-1.76763	-15.9086	-0.72147
-74.74	0.0896	-1.72694	-15.5424	-0.7332
-74.7267	0.02178	-1.73372	-15.6035	-0.74494
-74.7133	-0.02569	-1.8151	-16.3359	-0.7332
-74.7	-0.03247	-1.85579	-16.7021	-0.70973
-74.6867	-0.07994	-1.76084	-15.8476	-0.70973
-74.6733	-0.16811	-1.7405	-15.6645	-0.70973
-74.66	-0.23592	-1.86257	-16.7631	-0.72147
-74.6467	-0.22236	-2.03211	-18.289	-0.68625
-74.6333	-0.08673	-2.09993	-18.8994	-0.69799
-74.62	0.20489	-2.12027	-19.0825	-0.69799
-74.6067	0.4219	-2.22878	-20.059	-0.70973
-74.5933	0.38799	-2.31016	-20.7914	-0.69799
-74.58	0.25236	-2.28982	-20.6083	-0.66278
-74.5667	0.18454	-1.99142	-17.9228	-0.65104
-74.5533	0.26592	-1.61165	-14.5048	-0.65104
-74.54	0.21167	-1.36072	-12.2465	-0.6393
-74.5267	0.03534	-1.40141	-12.6127	-0.62757
-74.5133	-0.2088	-1.53027	-13.7724	-0.66278
-74.5	-0.21558	-1.56418	-14.0776	-0.69799
-74.4867	-0.02569	-1.47601	-13.2841	-0.79189
-74.4733	0.13707	-1.56418	-14.0776	-0.80363
-74.46	0.24558	-1.73372	-15.6035	-0.80363
-74.4467	0.28627	-1.80832	-16.2748	-0.81537
-74.4333	0.22523	-1.70659	-15.3593	-0.81537
-74.42	0.13029	-1.63199	-14.6879	-0.76842
-74.4067	-0.01213	-1.79475	-16.1528	-0.70973
-74.3933	-0.10029	-2.05246	-18.4721	-0.66278
-74.38	-0.16811	-2.1474	-19.3266	-0.6393
-74.3667	-0.12063	-1.88291	-16.9462	-0.66278
-74.3533	0.02178	-1.42854	-12.8569	-0.69799
-74.34	0.0896	-1.29291	-11.6362	-0.7332
-74.3267	-0.00535	-1.49636	-13.4672	-0.75668
-74.3133	-0.26983	-1.80832	-16.2748	-0.75668
-74.3	-0.33765	-1.9236	-17.3124	-0.72147
-74.2867	-0.16811	-1.79475	-16.1528	-0.69799
-74.2733	-0.05282	-1.65912	-14.9321	-0.72147
-74.26	-0.07316	-1.63199	-14.6879	-0.76842
-74.2467	-0.12742	-1.69303	-15.2373	-0.76842
-74.2333	0.00144	-1.5913	-14.3217	-0.75668
-74.22	0.21167	-1.45567	-13.101	-0.7332
-74.2067	0.26592	-1.5913	-14.3217	-0.70973
-74.1933	0.10316	-1.89648	-17.0683	-0.69799
-74.18	-0.11385	-2.03889	-18.35	-0.7332
-74.1667	-0.12063	-1.85579	-16.7021	-0.7332
-74.1533	0.04213	-1.62521	-14.6269	-0.68625
-74.14	0.11672	-1.70659	-15.3593	-0.66278
-74.1267	0.10316	-1.95751	-17.6176	-0.65104
-74.1133	0.02856	-2.08636	-18.7773	-0.6393
-74.1	0.00822	-1.94395	-17.4956	-0.62757
-74.0867	0.07603	-1.62521	-14.6269	-0.61583
-74.0733	0.20489	-1.53705	-13.8334	-0.61583
-74.06	0.30661	-1.64556	-14.81	-0.65104
-74.0467	0.44225	-1.86257	-16.7631	-0.68625
-74.0333	0.57788	-1.87613	-16.8852	-0.69799
-74.02	0.63213	-1.72015	-15.4814	-0.68625
-74.0067	0.48972	-1.61165	-14.5048	-0.68625
-73.9933	0.14385	-1.65912	-14.9321	-0.70973
-73.98	-0.2088	-1.71337	-15.4204	-0.74494
-73.9667	-0.33087	-1.69303	-15.2373	-0.7332
-73.9533	-0.16811	-1.55739	-14.0165	-0.68625
-73.94	0.06247	-1.58452	-14.2607	-0.67452
-73.9267	0.1642	-1.75406	-15.7866	-0.67452
-73.9133	0.05569	-2.03889	-18.35	-0.67452
-73.9	0.03534	-2.18131	-19.6318	-0.66278
-73.8867	0.1642	-2.05246	-18.4721	-0.66278
-73.8733	0.20489	-1.93039	-17.3735	-0.68625
-73.86	0.06247	-1.8897	-17.0073	-0.70973
-73.8467	-0.14098	-1.93039	-17.3735	-0.7332
-73.8333	-0.2088	-1.7405	-15.6645	-0.72147
-73.82	-0.16811	-1.49636	-13.4672	-0.67452
-73.8067	-0.11385	-1.36072	-12.2465	-0.6393
-73.7933	-0.03925	-1.38785	-12.4907	-0.6393
-73.78	-0.03925	-1.53027	-13.7724	-0.66278
-73.7667	0.03534	-1.64556	-14.81	-0.69799
-73.7533	0.15063	-1.69981	-15.2983	-0.69799
-73.74	0.13029	-1.82866	-16.458	-0.68625
-73.7267	0.03534	-1.95073	-17.5566	-0.69799
-73.7133	-0.04604	-1.9236	-17.3124	-0.69799
-73.7	0.10316	-1.82188	-16.3969	-0.68625
-73.6867	0.26592	-1.6659	-14.9931	-0.68625
-73.6733	0.26592	-1.58452	-14.2607	-0.66278
-73.66	0.14385	-1.69303	-15.2373	-0.6393
-73.6467	-0.02569	-1.89648	-17.0683	-0.62757
-73.6333	-0.03925	-1.90326	-17.1293	-0.61583
-73.62	0.10316	-1.82188	-16.3969	-0.65104
-73.6067	0.15063	-1.75406	-15.7866	-0.68625
-73.5933	0.1642	-1.72015	-15.4814	-0.70973
-73.58	0.03534	-1.78119	-16.0307	-0.68625
-73.5667	0.02856	-1.77441	-15.9697	-0.66278
-73.5533	0.19132	-1.76763	-15.9086	-0.6393
-73.54	0.1981	-1.9236	-17.3124	-0.6393
-73.5267	0.07603	-2.13384	-19.2045	-0.62757
-73.5133	-0.03925	-2.32372	-20.9135	-0.65104
-73.5	-0.02569	-2.27625	-20.4863	-0.66278
-73.4867	0.06925	-2.01855	-18.1669	-0.68625
-73.4733	0.04213	-1.86257	-16.7631	-0.69799
-73.46	-0.05282	-1.79475	-16.1528	-0.67452
-73.4467	-0.05282	-1.80832	-16.2748	-0.67452
-73.4333	0.06925	-1.72015	-15.4814	-0.65104
-73.42	0.10316	-1.61165	-14.5048	-0.65104
-73.4067	0.14385	-1.79475	-16.1528	-0.62757
-73.3933	0.11672	-2.14062	-19.2656	-0.62757
-73.38	0.00144	-2.4797	-22.3173	-0.66278
-73.3667	-0.00535	-2.45258	-22.0732	-0.68625
[truncated: 13,003 more rows]

## Sheet: SupFig2_B
Time (ms)	Whole EC patch
0	23.4729
1	23.7781
2	24.2358
3	23.9307
4	23.4729
5	23.4729
6	23.4729
7	23.7781
8	23.9307
9	23.9307
10	23.9307
11	24.3884
12	24.9988
13	25.1514
14	24.541
15	24.2358
16	24.541
17	24.6936
18	24.6936
19	24.3884
20	24.2358
21	24.2358
22	24.3884
23	24.3884
24	24.8462
25	24.8462
26	24.541
27	24.9988
28	25.304
29	25.4566
30	25.1514
31	24.3884
32	23.9307
33	23.9307
34	24.541
35	24.8462
36	24.6936
37	24.6936
38	24.9988
39	25.6091
40	25.6091
41	25.7617
42	25.7617
43	25.304
44	25.4566
45	26.0669
46	26.0669
47	25.304
48	24.8462
49	24.541
50	24.541
51	25.1514
52	25.304
53	25.1514
54	25.1514
55	25.1514
56	25.7617
57	25.7617
58	25.6091
59	25.6091
60	25.6091
61	26.2195
62	26.2195
63	26.2195
64	26.0669
65	26.0669
66	25.6091
67	25.6091
68	25.4566
69	25.9143
70	26.0669
71	26.2195
72	26.3721
73	26.5247
74	26.5247
75	25.9143
76	25.1514
77	25.1514
78	25.6091
79	25.9143
80	26.2195
81	26.2195
82	26.2195
83	25.9143
84	26.0669
85	26.3721
86	26.0669
87	25.9143
88	25.9143
89	26.2195
90	26.2195
91	25.9143
92	25.7617
93	25.9143
94	25.7617
95	25.4566
96	25.6091
97	25.4566
98	25.4566
99	25.7617
100	25.7617
101	26.0669
102	26.0669
103	25.9143
104	25.7617
105	25.4566
106	25.1514
107	25.1514
108	24.8462
109	24.6936
110	24.541
111	24.541
112	24.3884
113	24.2358
114	24.0833
115	24.8462
116	24.9988
117	25.304
118	25.1514
119	24.8462
120	24.6936
121	25.304
122	25.6091
123	25.1514
124	24.9988
125	25.304
126	25.7617
127	25.6091
128	25.4566
129	24.9988
130	24.541
131	24.6936
132	24.8462
133	25.1514
134	25.1514
135	25.4566
136	25.4566
137	25.4566
138	25.4566
139	25.4566
140	25.1514
141	25.1514
142	24.9988
143	24.8462
144	24.8462
145	24.9988
146	25.1514
147	25.304
148	25.304
149	25.4566
150	25.1514
151	24.8462
152	24.541
153	24.6936
154	24.8462
155	24.8462
156	25.1514
157	25.1514
158	25.1514
159	24.9988
160	25.1514
161	24.9988
162	24.8462
163	24.6936
164	24.8462
165	24.8462
166	25.1514
167	25.304
168	24.9988
169	24.8462
170	25.1514
171	25.1514
172	25.304
173	25.1514
174	24.8462
175	24.6936
176	24.8462
177	25.4566
178	25.304
179	24.8462
180	24.8462
181	25.1514
182	25.6091
183	25.9143
184	25.7617
185	25.4566
186	25.304
187	25.304
188	25.4566
189	25.4566
190	25.6091
191	25.6091
192	25.7617
193	26.0669
194	26.2195
195	26.5247
196	26.6773
197	26.5247
198	26.6773
199	26.6773
200	26.6773
201	26.5247
202	26.0669
203	25.7617
204	25.6091
205	25.7617
206	26.2195
207	26.5247
208	26.8298
209	26.6773
210	26.6773
211	26.3721
212	26.2195
213	26.0669
214	26.2195
215	26.5247
216	26.6773
217	26.2195
218	25.9143
219	25.7617
220	26.0669
221	26.5247
222	26.3721
223	26.3721
224	26.5247
225	26.5247
226	26.5247
227	26.3721
228	26.5247
229	26.3721
230	26.3721
231	26.2195
232	26.3721
233	26.3721
234	26.0669
235	25.6091
236	25.7617
237	26.0669
238	26.8298
239	27.135
240	26.9824
241	26.5247
242	26.3721
243	26.5247
244	26.8298
245	26.8298
246	26.6773
247	26.6773
248	26.9824
249	27.4402
250	27.5928
251	27.2876
252	26.8298
253	26.8298
254	26.6773
255	26.9824
256	27.135
257	27.135
258	27.135
259	26.6773
260	26.8298
261	27.5928
262	28.6609
263	29.8816
264	31.1023
265	32.323
266	33.6963
267	34.1541
268	34.3066
269	34.3066
270	34.1541
271	33.8489
272	32.9334
273	31.7127
274	30.9497
275	31.2549
276	31.8652
277	34.1541
278	36.748
279	38.8843
280	40.4102
281	41.3257
282	41.6309
283	40.5628
284	38.7317
285	36.748
286	35.3748
287	34.917
288	34.6118
289	33.5437
290	32.323
291	31.4075
292	30.4919
293	29.729
294	28.9661
295	27.898
296	27.2876
297	27.135
298	27.135
299	26.9824
300	26.9824
301	26.9824
302	26.8298
303	27.135
304	27.5928
305	27.4402
306	27.2876
307	27.135
308	26.9824
309	27.135
310	27.2876
311	26.9824
312	26.5247
313	26.0669
314	26.2195
315	26.3721
316	26.9824
317	26.9824
318	26.5247
319	26.2195
320	25.9143
321	26.2195
322	26.2195
323	26.3721
324	26.2195
325	26.2195
326	26.5247
327	26.3721
328	26.0669
329	25.304
330	25.1514
331	25.1514
332	25.6091
333	25.7617
334	25.9143
335	26.0669
336	26.2195
337	26.2195
338	26.2195
339	26.0669
340	26.5247
341	26.5247
342	26.5247
343	26.8298
344	27.7454
345	28.2031
346	28.3557
347	28.2031
348	28.3557
349	28.5083
350	28.0506
351	26.8298
352	26.3721
353	26.6773
354	26.6773
355	27.135
356	26.9824
357	27.2876
358	27.135
359	27.7454
360	27.7454
361	27.135
362	26.9824
363	26.6773
364	26.8298
365	26.8298
366	26.8298
367	26.6773
368	27.4402
369	29.5764
370	33.0859
371	37.0532
372	40.8679
373	44.3775
374	47.5818
375	50.0232
376	51.5491
377	52.6172
378	53.3801
379	53.9905
380	54.7534
381	55.9741
382	56.8897
383	56.7371
384	56.2793
385	56.1267
386	55.669
387	55.0586
388	53.9905
389	53.5327
390	53.6853
391	54.7534
392	55.9741
393	57.0422
394	57.3474
395	57.0422
396	55.9741
397	55.2112
398	54.7534
399	53.9905
400	52.312
401	50.9387
402	49.8706
403	48.6499
404	48.0396
405	47.7344
406	48.9551
407	50.9387
408	52.9224
409	53.5327
410	53.3801
411	53.3801
412	53.6853
413	54.7534
414	55.8215
415	57.8052
416	60.094
417	62.2302
418	63.7561
419	64.0613
420	64.0613
421	63.9087
422	63.4509
423	63.6035
424	63.6035
425	63.4509
426	62.9932
427	62.3828
428	61.3147
429	60.8569
430	60.5518
431	59.9414
432	59.3311
433	58.8733
434	59.6362
435	61.1621
436	62.5354
437	62.2302
438	62.0776
439	62.2302
440	62.2302
441	61.9251
442	61.0095
443	60.3992
444	59.4836
445	59.1785
446	59.1785
447	59.3311
448	59.6362
449	59.4836
450	59.0259
451	58.1104
452	57.1948
453	56.2793
454	55.9741
455	55.8215
456	55.9741
457	56.8897
458	58.1104
459	59.4836
460	59.9414
461	59.1785
462	57.0422
463	54.4483
464	51.3965
465	48.4973
466	46.8189
467	46.5137
468	48.4973
469	51.7017
470	54.906
471	57.9578
472	59.9414
473	60.5518
474	59.4836
475	56.4319
476	52.6172
477	48.3447
478	44.0723
479	41.936
480	41.1731
481	40.4102
482	40.2576
483	39.7998
484	39.9524
485	40.105
486	41.4783
487	44.0723
488	47.124
489	50.3284
490	53.2276
491	55.9741
492	58.1104
493	59.6362
494	60.2466
495	61.0095
496	61.4673
497	62.0776
498	62.0776
499	61.6199
500	60.7043
501	60.2466
502	59.4836
503	58.2629
504	57.0422
505	55.8215
506	54.4483
507	53.8379
508	54.4483
509	55.9741
510	57.9578
511	60.2466
512	62.5354
513	64.3665
514	64.9768
515	64.6716
516	63.1458
517	60.8569
518	59.0259
519	58.1104
520	58.1104
521	58.2629
522	58.2629
523	58.1104
524	57.5
525	56.2793
526	54.6008
527	53.2276
528	52.7698
529	52.4646
530	52.4646
531	52.4646
532	52.312
533	52.7698
534	53.9905
535	55.669
536	57.0422
537	57.9578
538	57.8052
539	57.8052
540	57.8052
541	57.5
542	57.5
543	57.1948
544	57.3474
545	57.9578
546	57.8052
547	57.8052
548	57.9578
549	59.0259
550	60.3992
551	62.3828
552	64.2139
553	66.3501
554	67.7234
555	68.6389
556	68.9441
557	68.9441
558	69.0967
559	69.2493
560	68.7915
561	68.6389
562	68.3337
563	68.0286
564	67.876
565	67.113
566	66.1975
567	64.9768
568	63.9087
569	62.3828
570	60.2466
571	58.5681
572	58.2629
573	58.7207
574	60.2466
575	61.3147
576	61.0095
577	60.094
578	59.1785
579	57.9578
580	56.7371
581	55.0586
582	53.075
583	50.7861
584	47.7344
585	44.6826
586	41.936
587	39.3421
588	37.3584
589	36.1377
590	36.4429
591	39.0369
592	41.936
593	45.4456
594	48.3447
595	50.9387
596	52.9224
597	54.2957
598	54.4483
599	54.1431
600	54.7534
601	55.8215
602	56.8897
603	57.3474
604	56.7371
605	55.8215
606	55.0586
607	54.6008
608	54.6008
609	54.7534
610	54.906
611	55.2112
612	55.0586
613	55.3638
614	56.2793
615	56.8897
616	56.8897
617	57.0422
618	57.3474
619	56.7371
620	54.7534
621	52.6172
622	50.481
623	50.0232
624	50.9387
625	51.8543
626	52.1594
627	53.075
628	52.9224
629	52.4646
630	51.8543
631	50.6335
632	48.9551
633	47.124
634	44.9878
635	42.699
636	40.105
637	37.3584
638	35.2222
639	34.0015
640	32.7808
641	32.0178
642	30.9497
643	30.3394
644	30.0342
645	30.4919
646	30.6445
647	30.4919
648	30.3394
649	30.9497
650	33.3911
651	37.2058
652	41.7835
653	46.3611
654	50.481
655	53.3801
656	55.8215
657	57.8052
658	59.1785
659	59.7888
660	59.6362
661	59.1785
662	58.7207
663	59.1785
664	59.1785
665	59.4836
666	59.9414
667	60.8569
668	62.0776
669	62.9932
670	63.7561
671	64.519
672	64.9768
673	65.1294
674	64.519
675	62.8406
676	61.1621
677	60.094
678	59.4836
679	59.4836
680	59.1785
681	58.8733
682	58.2629
683	58.1104
684	57.8052
685	57.6526
686	58.1104
687	58.8733
688	59.7888
689	60.7043
690	60.8569
691	60.094
692	58.1104
693	56.4319
694	54.906
695	53.8379
696	53.5327
697	53.3801
698	52.7698
699	52.312
700	52.7698
701	53.9905
702	55.0586
703	55.3638
704	55.9741
705	57.0422
706	58.1104
707	59.0259
708	59.4836
709	59.4836
710	59.7888
711	60.5518
712	61.0095
713	61.6199
714	61.4673
715	61.7725
716	60.8569
717	59.3311
718	57.5
719	55.3638
720	53.6853
721	54.1431
722	56.1267
723	58.4155
724	59.9414
725	60.8569
726	61.3147
727	60.094
728	57.5
729	54.1431
730	50.0232
731	45.9033
732	42.5464
733	39.9524
734	38.1213
735	36.5955
736	34.917
737	33.8489
738	33.0859
739	32.6282
740	31.8652
741	31.5601
742	31.2549
743	30.9497
744	30.4919
745	30.3394
746	30.0342
747	29.5764
748	29.4238
749	30.1868
750	30.6445
751	30.4919
752	30.0342
753	29.4238
754	29.2712
755	29.8816
756	30.1868
757	30.1868
758	30.0342
759	30.0342
760	29.5764
761	29.2712
762	29.1187
763	29.2712
764	29.1187
765	29.1187
766	28.9661
767	29.2712
768	29.5764
769	29.729
770	29.5764
771	29.5764
772	29.1187
773	28.9661
774	28.9661
775	28.5083
776	28.2031
777	28.5083
778	28.6609
779	29.1187
780	28.8135
781	28.8135
782	29.2712
783	30.0342
784	30.0342
785	29.5764
786	28.9661
787	28.8135
788	29.1187
789	29.1187
790	28.5083
791	28.3557
792	28.3557
793	28.6609
794	28.8135
795	28.9661
796	29.1187
797	28.8135
798	28.5083
799	28.5083
800	28.8135
801	28.9661
802	29.4238
803	29.1187
804	29.1187
805	29.1187
806	29.1187
807	29.4238
808	28.9661
809	28.5083
810	28.8135
811	28.9661
812	28.6609
813	28.5083
814	28.3557
815	28.6609
816	28.9661
817	28.8135
818	28.9661
819	28.8135
820	28.6609
821	28.5083
822	28.6609
823	28.9661
824	28.3557
825	27.898
826	28.0506
827	28.3557
828	28.8135
829	29.5764
830	29.1187
831	28.9661
832	28.8135
833	28.8135
834	29.1187
835	29.1187
836	29.4238
837	29.5764
838	30.6445
839	32.0178
840	33.0859
841	33.5437
842	33.5437
843	33.2385
844	32.9334
845	32.1704
846	30.9497
847	30.6445
848	30.6445
849	30.4919
850	29.8816
851	29.5764
852	29.2712
853	29.5764
854	30.1868
855	30.3394
856	30.3394
857	29.729
858	29.8816
859	30.3394
860	30.6445
861	30.6445
862	30.4919
863	30.7971
864	30.3394
865	30.0342
866	29.8816
867	29.8816
868	30.0342
869	29.729
870	29.729
871	29.8816
872	29.729
873	29.729
874	30.0342
875	30.1868
876	30.3394
877	30.1868
878	30.6445
879	30.9497
880	30.1868
881	30.0342
882	30.1868
883	30.6445
884	30.6445
885	29.8816
886	29.729
887	29.5764
888	29.729
889	30.1868
890	30.6445
891	30.4919
892	30.6445
893	30.6445
894	30.3394
895	30.1868
896	30.0342
897	30.0342
898	30.3394
899	30.7971
900	30.7971
901	30.7971
902	30.7971
903	30.3394
904	30.1868
905	30.3394
906	30.7971
907	30.3394
908	30.3394
909	30.4919
910	30.7971
911	31.2549
912	31.1023
913	30.6445
914	29.8816
915	30.4919
916	30.7971
917	30.9497
918	30.6445
919	30.3394
920	30.4919
921	30.6445
922	30.7971
923	30.4919
924	30.1868
925	30.0342
926	30.1868
927	30.3394
928	30.3394
929	30.3394
930	30.0342
931	30.0342
932	29.8816
933	30.1868
934	30.4919
935	30.4919
936	30.3394
937	29.8816
938	30.1868
939	30.3394
940	30.4919
941	30.1868
942	29.8816
943	29.8816
944	29.729
945	29.729
946	29.5764
947	29.4238
948	29.4238
949	29.5764
950	29.8816
951	30.0342
952	29.729
953	29.4238
954	29.4238
955	29.729
956	29.8816
957	29.5764
958	29.5764
959	29.4238
960	29.729
961	30.1868
962	29.8816
963	29.8816
964	30.0342
965	30.1868
966	30.0342
967	29.729
968	29.5764
969	30.1868
970	30.6445
971	30.4919
972	30.3394
973	30.4919
974	30.0342
975	29.729
976	29.4238
977	29.2712
978	29.4238
979	29.4238
980	29.4238
981	29.729
982	30.0342
983	29.8816
984	29.4238
985	28.9661
986	29.2712
987	29.2712
988	29.8816
989	29.729
990	29.2712
991	29.4238
992	30.0342
993	30.3394
994	30.3394
995	30.1868
996	29.729
997	29.8816
998	29.729
999	29.4238
1000	29.729
1001	29.5764
1002	29.5764
1003	29.729
1004	29.729
1005	29.729
1006	29.2712
1007	29.1187
1008	29.2712
1009	29.5764
1010	29.5764
1011	30.0342
1012	29.5764
1013	29.5764
1014	29.729
1015	29.729
1016	30.3394
1017	30.0342
1018	29.729
1019	29.2712
1020	29.5764
1021	29.8816
1022	30.3394
1023	30.4919
1024	30.0342
1025	30.6445
1026	31.5601
1027	32.1704
1028	32.0178
1029	31.5601
1030	31.4075
1031	31.4075
1032	31.4075
1033	30.9497
1034	30.6445
1035	30.4919
1036	30.6445
1037	30.7971
1038	30.6445
1039	30.3394
1040	30.1868
1041	30.6445
1042	31.1023
1043	31.2549
1044	31.2549
1045	31.1023
1046	31.2549
1047	31.5601
1048	32.0178
1049	31.5601
1050	31.1023
1051	31.4075
1052	31.4075
1053	31.2549
1054	31.4075
1055	31.5601
1056	31.4075
1057	31.4075
1058	31.5601
1059	32.0178
1060	32.1704
1061	32.0178
1062	31.5601
1063	31.4075
1064	31.2549
1065	31.2549
1066	31.1023
1067	31.1023
1068	31.4075
1069	32.0178
1070	32.323
1071	32.0178
1072	31.5601
1073	31.1023
1074	31.2549
1075	31.8652
1076	32.1704
1077	32.1704
1078	31.7127
1079	31.5601
1080	31.5601
1081	31.7127
1082	32.1704
1083	32.1704
1084	32.0178
1085	32.0178
1086	32.1704
1087	31.8652
1088	31.8652
1089	31.2549
1090	31.1023
1091	31.2549
1092	31.4075
1093	31.7127
1094	31.5601
1095	31.7127
1096	31.8652
1097	32.0178
1098	32.0178
1099	31.8652
1100	31.5601
1101	31.8652
1102	32.0178
1103	32.4756
1104	32.4756
1105	32.323
1106	31.8652
1107	31.2549
1108	31.1023
1109	31.2549
1110	31.2549
1111	31.1023
1112	30.7971
1113	30.7971
1114	31.1023
1115	31.5601
1116	31.7127
1117	31.8652
1118	32.1704
1119	32.0178
1120	31.8652
1121	31.1023
1122	30.4919
1123	30.1868
1124	30.3394
1125	30.9497
1126	31.1023
1127	31.2549
1128	30.9497
1129	30.6445
1130	30.4919
1131	30.7971
1132	31.1023
1133	31.1023
1134	31.1023
1135	30.9497
1136	31.1023
1137	31.1023
1138	30.9497
1139	31.1023
1140	30.7971
1141	30.3394
1142	30.1868
1143	30.3394
1144	30.4919
1145	30.4919
1146	30.4919
1147	30.9497
1148	30.9497
1149	31.1023
1150	31.1023
1151	30.7971
1152	31.1023
1153	30.6445
1154	30.1868
1155	29.729
1156	29.729
1157	30.4919
1158	30.3394
1159	30.4919
1160	30.6445
1161	30.6445
1162	30.3394
1163	30.3394
1164	30.6445
1165	30.9497
1166	30.4919
1167	30.1868
1168	30.6445
1169	30.9497
1170	31.4075
1171	31.5601
1172	31.5601
1173	31.2549
1174	30.7971
1175	30.9497
1176	31.1023
1177	31.1023
1178	31.2549
1179	31.2549
1180	31.2549
1181	31.1023
1182	31.2549
1183	31.2549
1184	31.2549
1185	31.2549
1186	31.2549
1187	30.9497
1188	30.9497
1189	31.5601
1190	32.0178
1191	32.0178
1192	32.0178
1193	32.0178
1194	31.7127
1195	31.5601
1196	32.0178
1197	32.4756
1198	32.4756
1199	32.0178
1200	31.5601
1201	32.0178
1202	32.323
1203	32.1704
1204	31.7127
1205	31.1023
1206	30.9497
1207	31.4075
1208	31.8652
1209	32.323
1210	32.323
1211	32.4756
1212	32.7808
1213	32.9334
1214	32.9334
1215	32.7808
1216	32.1704
1217	31.8652
1218	31.5601
1219	31.7127
1220	32.0178
1221	32.0178
1222	31.8652
1223	32.4756
1224	32.7808
1225	33.2385
1226	32.9334
1227	32.6282
1228	32.4756
1229	33.0859
1230	32.9334
1231	32.7808
1232	32.6282
1233	32.323
1234	32.0178
1235	32.0178
1236	32.7808
1237	33.0859
1238	33.2385
1239	33.0859
1240	33.2385
1241	33.0859
1242	32.9334
1243	32.4756
1244	32.7808
1245	33.0859
1246	32.9334
1247	32.7808
1248	32.7808
1249	32.6282
1250	32.6282
1251	32.6282
1252	33.0859
1253	33.0859
1254	33.2385
1255	33.0859
1256	33.0859
1257	33.3911
1258	33.8489
1259	34.0015
1260	34.0015
1261	33.8489
1262	34.1541
1263	34.3066
1264	33.5437
1265	32.6282
1266	32.6282
1267	32.6282
1268	32.7808
1269	33.2385
1270	33.3911
1271	32.6282
1272	32.6282
1273	32.323
1274	31.8652
1275	31.8652
1276	31.7127
1277	31.5601
1278	31.7127
1279	31.7127
1280	31.5601
1281	31.8652
1282	32.0178
1283	32.1704
1284	32.323
1285	32.0178
1286	31.8652
1287	32.0178
1288	31.5601
1289	31.5601
1290	31.7127
1291	31.7127
1292	31.8652
1293	31.7127
1294	31.4075
1295	31.4075
1296	31.5601
1297	31.4075
1298	31.7127
1299	31.4075
1300	31.4075
1301	31.4075
1302	31.4075
1303	31.2549
1304	31.2549
1305	31.4075
1306	31.8652
1307	32.1704
1308	32.0178
1309	31.5601
1310	30.9497
1311	30.6445
1312	30.4919
1313	30.6445
1314	31.2549
1315	31.8652
1316	32.323
1317	32.323
1318	32.4756
1319	32.4756
1320	32.0178
1321	31.7127
1322	31.8652
1323	32.323
1324	32.4756
1325	32.6282
1326	31.8652
1327	31.8652
1328	32.1704
1329	32.323
1330	32.323
1331	32.1704
1332	32.0178
1333	31.7127
1334	31.4075
1335	31.4075
1336	31.5601
1337	31.8652
1338	32.0178
1339	32.1704
1340	32.1704
1341	32.4756
1342	32.1704
1343	32.1704
1344	32.0178
1345	32.0178
1346	32.323
1347	32.1704
1348	32.323
1349	32.0178
1350	31.5601
1351	31.5601
1352	31.5601
1353	31.5601
1354	31.5601
1355	31.8652
1356	31.8652
1357	32.0178
1358	32.1704
1359	32.323
1360	32.4756
1361	32.7808
1362	32.9334
1363	33.2385
1364	33.2385
1365	32.7808
1366	32.4756
1367	32.323
1368	32.6282
1369	33.0859
1370	33.6963
1371	34.6118
1372	35.0696
1373	35.6799
1374	35.8325
1375	35.6799
1376	35.3748
1377	34.6118
1378	34.7644
1379	34.4592
1380	34.3066
1381	34.1541
1382	33.8489
1383	33.5437
1384	33.3911
1385	33.6963
1386	33.3911
1387	33.2385
1388	33.0859
1389	33.0859
1390	33.3911
1391	33.5437
1392	33.3911
1393	33.3911
1394	34.1541
1395	35.9851
1396	37.6636
1397	38.5791
1398	38.2739
1399	37.9688
1400	37.511
1401	37.2058
1402	36.5955
1403	36.1377
1404	35.3748
1405	34.917
1406	34.3066
1407	33.8489
1408	34.0015
1409	34.1541
1410	34.4592
1411	34.917
1412	34.917
1413	34.6118
1414	34.3066
1415	33.8489
1416	34.1541
1417	34.6118
1418	34.4592
1419	34.0015
1420	33.8489
1421	33.2385
1422	33.3911
1423	33.3911
1424	33.6963
1425	33.5437
1426	33.5437
1427	33.6963
1428	33.8489
1429	34.1541
1430	34.1541
1431	34.3066
1432	34.1541
1433	34.0015
1434	34.1541
1435	34.1541
1436	33.6963
1437	33.5437
1438	33.6963
1439	33.6963
1440	33.6963
1441	33.3911
1442	32.9334
1443	32.323
1444	32.323
1445	32.4756
1446	32.6282
1447	32.1704
1448	32.323
1449	32.9334
1450	33.5437
1451	33.6963
1452	33.3911
1453	32.7808
1454	32.6282
1455	32.7808
1456	32.7808
1457	32.9334
1458	32.9334
1459	32.7808
1460	33.5437
1461	34.3066
1462	35.0696
1463	35.6799
1464	36.2903
1465	36.1377
1466	35.8325
1467	35.8325
1468	35.2222
1469	34.917
1470	34.917
1471	35.0696
1472	34.6118
1473	34.4592
1474	34.3066
1475	34.4592
1476	34.7644
1477	34.1541
1478	34.1541
1479	34.1541
1480	34.0015
1481	33.6963
1482	34.0015
1483	34.1541
1484	34.1541
1485	34.1541
1486	34.1541
1487	34.3066
1488	34.1541
1489	34.1541
1490	34.3066
1491	33.8489
1492	34.1541
1493	34.3066
1494	34.6118
1495	35.0696
1496	35.8325
1497	36.748
1498	38.5791
1499	40.7153
1500	42.2412
1501	42.3938
1502	41.936
1503	40.8679
1504	40.5628
1505	40.5628
1506	41.0205
1507	41.936
1508	42.0886
1509	42.699
1510	42.699
1511	42.3938
1512	41.936
1513	41.4783
1514	42.2412
1515	44.0723
1516	47.7344
1517	52.0068
1518	56.1267
1519	59.6362
1520	61.7725
1521	63.2983
1522	64.519
1523	66.0449
1524	67.4182
1525	68.6389
1526	69.4019
1527	69.707
1528	69.707
1529	69.707
1530	68.7915
1531	66.6553
1532	64.0613
1533	61.6199
1534	59.7888
1535	58.1104
1536	55.9741
1537	54.6008
1538	54.6008
1539	55.2112
1540	55.9741
1541	56.1267
1542	55.5164
1543	54.4483
1544	54.1431
1545	53.9905
1546	53.075
1547	51.0913
1548	48.8025
1549	46.9714
1550	45.9033
1551	45.7507
1552	46.2085
1553	46.8189
1554	47.4292
1555	47.7344
1556	48.0396
1557	48.8025
1558	49.5654
1559	49.8706
1560	50.0232
1561	50.0232
1562	50.0232
1563	49.2603
1564	48.3447
1565	46.6663
1566	45.5981
1567	44.6826
1568	44.2249
1569	44.0723
1570	44.3775
1571	45.1404
1572	45.5981
1573	45.9033
1574	45.4456
1575	45.293
1576	45.1404
1577	44.9878
1578	44.8352
1579	44.8352
1580	44.0723
1581	43.0042
1582	42.0886
1583	41.0205
1584	40.4102
1585	39.9524
1586	40.4102
1587	41.0205
1588	41.936
1589	43.6145
1590	45.5981
1591	47.2766
1592	48.8025
1593	48.9551
1594	48.8025
1595	48.0396
1596	46.8189
1597	45.9033
1598	45.293
1599	45.4456
1600	46.3611
1601	47.4292
1602	48.3447
1603	49.1077
1604	49.2603
1605	48.6499
1606	47.7344
1607	47.124
1608	46.8189
1609	46.8189
1610	46.8189
1611	46.8189
1612	46.6663
1613	46.0559
1614	45.5981
1615	44.9878
1616	44.9878
1617	44.2249
1618	43.0042
1619	43.4619
1620	44.8352
1621	46.5137
1622	47.124
1623	46.3611
1624	45.1404
1625	43.7671
1626	42.8516
1627	43.1568
1628	44.2249
1629	44.6826
1630	45.1404
1631	45.1404
1632	45.1404
1633	46.2085
1634	48.6499
1635	52.4646
1636	55.8215
1637	58.5681
1638	60.094
1639	60.5518
1640	59.6362
1641	58.2629
1642	56.5845
1643	54.4483
1644	52.6172
1645	50.3284
1646	48.0396
1647	45.4456
1648	43.3093
1649	41.936
1650	40.8679
1651	39.4946
1652	37.9688
1653	37.511
1654	38.5791
1655	39.9524
1656	41.4783
1657	42.2412
1658	42.0886
1659	41.6309
1660	41.3257
1661	41.0205
1662	40.4102
1663	39.6472
1664	39.0369
1665	39.4946
1666	40.2576
1667	41.4783
1668	41.4783
1669	40.8679
1670	39.4946
1671	38.4265
1672	37.3584
1673	36.5955
1674	36.4429
1675	36.2903
1676	35.9851
1677	35.8325
1678	35.5273
1679	34.7644
1680	34.4592
1681	34.6118
1682	35.8325
1683	36.4429
1684	36.1377
1685	35.3748
1686	35.0696
1687	35.0696
1688	35.3748
1689	35.0696
1690	34.917
1691	35.0696
1692	35.2222
1693	35.5273
1694	35.5273
1695	35.5273
1696	35.2222
1697	35.2222
1698	34.917
1699	34.4592
1700	34.4592
1701	34.1541
1702	34.0015
1703	34.1541
1704	34.3066
1705	34.917
1706	34.7644
1707	34.7644
1708	34.917
1709	35.0696
1710	35.0696
1711	35.2222
1712	34.917
1713	34.6118
1714	34.917
1715	35.2222
1716	36.2903
1717	37.0532
1718	38.1213
1719	39.0369
1720	39.7998
1721	40.2576
1722	40.5628
1723	40.5628
1724	40.8679
1725	41.936
1726	43.1568
1727	44.2249
1728	44.9878
1729	45.9033
1730	47.5818
1731	50.0232
1732	53.6853
1733	57.0422
1734	59.1785
1735	59.7888
1736	58.8733
1737	56.4319
1738	54.2957
1739	51.5491
1740	49.2603
1741	47.4292
1742	46.3611
1743	46.3611
1744	46.3611
1745	46.5137
1746	46.6663
1747	46.5137
1748	46.8189
1749	46.8189
1750	46.9714
1751	46.8189
1752	46.5137
1753	45.7507
1754	45.5981
1755	45.4456
1756	44.8352
1757	44.6826
1758	45.1404
1759	45.4456
1760	44.8352
1761	43.4619
1762	41.936
1763	41.0205
1764	40.7153
1765	40.8679
1766	42.2412
1767	43.7671
1768	44.8352
1769	46.0559
1770	46.6663
1771	47.124
1772	46.9714
1773	47.4292
1774	49.1077
1775	51.3965
1776	53.8379
1777	55.5164
1778	55.669
1779	55.2112
1780	54.2957
1781	53.2276
1782	52.6172
1783	52.0068
1784	51.3965
1785	51.5491
1786	53.2276
1787	56.2793
1788	58.8733
1789	60.094
1790	60.7043
1791	61.4673
1792	62.3828
1793	63.2983
1794	64.0613
1795	63.4509
1796	61.4673
1797	58.8733
1798	56.1267
1799	53.8379
1800	52.7698
1801	52.9224
1802	53.8379
1803	55.3638
1804	57.0422
1805	57.9578
1806	56.7371
1807	54.4483
1808	51.8543
1809	48.9551
1810	46.6663
1811	44.6826
1812	43.1568
1813	41.4783
1814	40.4102
1815	39.7998
1816	40.105
1817	41.3257
1818	42.699
1819	43.1568
1820	43.3093
1821	42.699
1822	41.4783
1823	40.7153
1824	40.105
1825	39.4946
1826	39.3421
1827	39.3421
1828	38.7317
1829	37.6636
1830	37.0532
1831	37.2058
1832	36.748
1833	36.1377
1834	35.8325
1835	35.5273
1836	35.6799
1837	35.5273
1838	35.0696
1839	35.2222
1840	35.2222
1841	35.6799
1842	36.9006
1843	38.2739
1844	39.3421
1845	39.9524
1846	39.9524
1847	39.3421
1848	38.5791
1849	38.2739
1850	37.3584
1851	36.9006
1852	36.748
1853	36.5955
1854	36.4429
1855	36.4429
1856	36.5955
1857	36.4429
1858	36.2903
1859	36.2903
1860	36.1377
1861	36.1377
1862	36.1377
1863	35.9851
1864	36.2903
1865	36.1377
1866	35.8325
1867	35.6799
1868	35.8325
1869	36.4429
1870	36.4429
1871	36.1377
1872	35.6799
1873	35.3748
1874	35.6799
1875	36.1377
1876	36.2903
1877	36.2903
1878	37.2058
1879	37.6636
1880	37.511
1881	37.0532
1882	36.9006
1883	36.5955
1884	36.4429
1885	36.2903
1886	36.4429
1887	36.1377
1888	35.6799
1889	35.3748
1890	35.8325
1891	36.4429
1892	37.0532
1893	37.3584
1894	36.9006
1895	36.9006
1896	36.748
1897	36.5955
1898	36.1377
1899	35.8325
1900	36.5955
1901	38.7317
1902	42.699
1903	46.6663
1904	50.3284
1905	53.8379
1906	57.8052
1907	61.4673
1908	64.9768
1909	67.4182
1910	68.6389
1911	68.4863
1912	68.4863
1913	68.0286
1914	67.2656
1915	65.5872
1916	63.6035
1917	62.5354
1918	62.2302
1919	61.9251
1920	60.5518
1921	57.9578
1922	55.0586
1923	52.312
1924	49.4128
1925	46.8189
1926	44.3775
1927	42.2412
1928	41.0205
1929	40.4102
1930	40.105
1931	40.4102
1932	40.7153
1933	41.6309
1934	43.4619
1935	46.2085
1936	49.4128
1937	52.0068
1938	54.6008
1939	57.0422
1940	57.6526
1941	56.8897
1942	55.3638
1943	53.2276
1944	51.2439
1945	49.2603
1946	47.887
1947	46.3611
1948	44.9878
1949	43.4619
1950	42.3938
1951	41.3257
1952	40.4102
1953	40.2576
1954	39.7998
1955	40.2576
1956	42.3938
1957	45.4456
1958	49.4128
1959	53.075
1960	55.3638
1961	57.1948
1962	58.5681
1963	59.1785
1964	60.094
1965	61.6199
1966	65.4346
1967	70.0122
1968	75.5054
1969	80.3882
1970	83.7451
1971	86.4917
1972	88.7805
1973	90.7642
1974	91.6797
1975	92.9004
1976	93.9685
1977	94.7314
1978	95.3418
1979	95.9522
1980	96.5625
1981	97.3255
1982	97.3255
1983	97.3255
1984	97.0203
1985	96.8677
1986	97.0203
1987	98.6987
1988	100.377
1989	101.598
1990	101.445
1991	100.377
1992	99.0039
1993	97.3255
1994	96.4099
1995	96.4099
1996	96.7151
1997	97.3255
1998	98.3936
[truncated: 781 more rows]

## Sheet: SupFig3_A
Time (min)	Ca_1	dye_1		Time (min)	Ca_2	dye_2		Time (min)	Ca_3	dye_3
0	1.51927	-6.58457		0	0.850842	18.958		0	1.19532	-26.5302
0.25	1.49355	-2.83974		0.25	0.808213	22.555		0.25	1.50492	-3.9478
0.5	1.55886	53.7322		0.5	0.879186	23.958		0.5	2.68233	0.093142
0.75	1.71765	51.3911		0.75	0.95438	6.244		0.75	3.85453	38.4176
1	1.81181	116.993		1	1.05802	32.298		1	4.19484	45.8045
1.25	2.03917	102.539		1.25	1.04055	27.212		1.25	3.38164	69.9673
1.5	1.8165	42.3215		1.5	0.944148	20.816		1.5	2.75302	113.365
1.75	1.59944	78.5539		1.75	0.874247	14.498		1.75	1.99771	86.2559
2	1.67274	56.1068		2	0.877253	-13.787		2	2.17286	45.9713
2.25	1.66504	25.2231		2.25	0.868463	32.007		2.25	3.18111	-37.9703
2.5	2.65663	60.3856		2.5	0.957881	33.474		2.5	2.44596	-17.5814
2.75	3.08939	159.026		2.75	0.973256	58.326		2.75	2.65398	-23.6847
3	3.30109	139.198		3	0.94604	60.372		3	2.2849	-6.8086
3.25	3.86552	265.628		3.25	0.935997	10.474		3.25	2.00916	-26.5793
3.5	3.63132	135.488		3.5	0.914738	29.229		3.5	3.21251	4.85875
3.75	3.50945	136.579		3.75	0.911118	-3.951		3.75	3.85996	26.8833
4	3.25294	-248.434		4	1.17757	63.832		4	4.64717	21.2334
4.25	3.44981	-221.706		4.25	1.1365	35.3		4.25	5.1136	20.5906
4.5	3.47612	-91.1756		4.5	1.22107	276.025		4.5	4.87775	-5.12282
4.75	4.06917	192.122		4.75	1.16888	206.779		4.75	5.70325	15.7042
5	4.17171	246.383		5	1.14525	150.305		5	5.87872	-17.7359
5.25	4.12838	273.466		5.25	1.0574	-112.947		5.25	5.85961	-19.5793
5.5	4.16169	74.2553		5.5	1.0405	-10.483		5.5	5.98008	-4.08905
5.75	4.18225	169.78		5.75	0.983459	-27.148		5.75	5.55407	50.9028
6	4.07566	-147.734		6	0.952548	189.485		6	5.30808	20.0635
6.25	4.22868	74.7017		6.25	1.035	669.612		6.25	4.85616	-44.564
6.5	4.26803	-72.3972		6.5	0.92596	426.661		6.5	5.03976	-82.7656
6.75	4.22154	73.6025		6.75	0.850349	-70.66		6.75	5.41175	-32.5374
7	4.2255	6.18187		7	0.884042	-668.877		7	5.37074	8.31013

## Sheet: SupFig4
Time (min)	membrane GSDMD-C				control
	mean	SD	N		mean	SD	N
0	1	0	7		1	0	4
0.5	1.008	0.039	7		0.983	0.04	4
1	1.013	0.05	7		0.98	0.03	4
1.5	1.012	0.048	7		0.971	0.022	4
2	1.016	0.039	7		0.971	0.027	4
2.5	1.016	0.044	7		0.963	0.025	4
3	1.034	0.047	7		1.037	0.093	4
3.5	1.012	0.053	7		0.979	0.026	4
4	1.016	0.057	7		0.975	0.021	4
4.5	1.018	0.049	7		0.997	0.031	4
5	1.009	0.038	7		0.988	0.032	4
5.5	1.018	0.047	7		1.039	0.165	4
6	1.018	0.06	7		1.03	0.131	4
6.5	1.016	0.049	7		1.01	0.108	4
7	1.004	0.051	7		1.082	0.212	4
7.5	1.015	0.05	7		1.103	0.247	4
8	1.049	0.059	7		1.057	0.174	4
8.5	1.053	0.097	7		1.021	0.113	4
9	1.057	0.096	7		1.034	0.145	4
9.5	1.049	0.083	7		0.975	0.039	4
10	1.038	0.062	7		0.983	0.05	4
10.5	1.035	0.073	7		1.047	0.13	4
11	1.045	0.094	7		1.1	0.242	4
11.5	1.078	0.149	7		1.113	0.309	4
12	1.037	0.101	7		1.22	0.534	4
12.5	1.012	0.08	7		1.212	0.489	4
13	1.013	0.078	7		1.136	0.281	4
13.5	1.007	0.091	7		1.109	0.242	4
14	1.004	0.09	7		1.338	0.486	4
14.5	1.005	0.082	7		1.515	0.682	4
15	1.018	0.082	7		1.663	0.891	4
15.5	1.001	0.087	7		1.649	0.801	4
16	1.002	0.099	7		1.612	0.739	4
16.5	1.013	0.115	7		1.619	0.785	4
17	1.006	0.103	7		1.559	0.705	4
17.5	1.032	0.121	7		1.366	0.505	4
18	1.11	0.285	7		1.259	0.447	4
18.5	1.123	0.38	7		1.878	0.617	4
19	1.13	0.36	7		1.839	0.245	4
19.5	1.015	0.11	7		1.443	0.263	4
20	0.999	0.101	7		1.262	0.368	4
20.5	0.992	0.096	7		1.206	0.405	4
21	0.991	0.105	7		1.22	0.387	4
21.5	0.994	0.107	7		1.226	0.437	4
22	1.027	0.125	7		1.55	0.428	4
22.5	1.008	0.113	7		1.788	0.557	4
23	0.974	0.121	7		1.912	0.363	4
23.5	0.971	0.123	7		2.007	0.366	4
24	0.989	0.113	7		2.16	0.316	4
24.5	1.003	0.142	7		2.059	0.554	4
25	0.991	0.116	7		2.018	0.462	4
25.5	0.974	0.111	7		1.854	0.582	4
26	0.969	0.115	7		1.93	0.651	4
26.5	0.974	0.118	7		2.056	0.517	4
27	0.968	0.114	7		2.088	0.477	4
27.5	0.994	0.118	7		2.109	0.283	4
28	0.977	0.12	7		2.172	0.295	4
28.5	0.978	0.122	7		2.077	0.266	4
29	0.974	0.109	7		2.03	0.301	4
29.5	0.959	0.096	7		2.165	0.335	4
30	0.959	0.115	7		2.234	0.345	4
30.5	0.972	0.109	7		2.223	0.342	4
31	0.948	0.093	7		2.186	0.345	4
31.5	0.947	0.117	7		2.12	0.243	4
32	0.941	0.109	7		2.078	0.142	4
32.5	0.949	0.118	7		2.145	0.145	4
33	0.94	0.131	7		2.166	0.135	4
33.5	0.959	0.194	7		2.129	0.156	4
34	1.061	0.426	7		2.111	0.114	4
34.5	1.065	0.357	7		2.091	0.084	4
35	1.07	0.397	7		2.162	0.15	4
35.5	1.036	0.293	7		2.155	0.153	4
36	1.041	0.33	7		2.127	0.133	4
36.5	1.079	0.448	7		2.11	0.145	4
37	1.048	0.383	7		2.052	0.086	4
37.5	1.068	0.376	7		2.084	0.171	4
38	1.067	0.377	7		1.973	0.093	4
38.5	1.067	0.397	7		2.046	0.159	4
39	1.101	0.432	7		2.072	0.195	4
39.5	1.138	0.411	7		2.109	0.17	4
40	1.042	0.326	7		2.039	0.139	4
40.5	1.057	0.351	7		2.031	0.142	4
41	1.047	0.339	7		2.139	0.204	4
41.5	1.06	0.378	7		2.072	0.215	4
42	1.087	0.419	7		2.066	0.211	4
42.5	1.076	0.389	7		2.045	0.216	4
43	1.072	0.373	7		1.96	0.154	4
43.5	1.101	0.364	7		2.028	0.231	4
44	1.079	0.352	7		1.948	0.153	4
44.5	1.11	0.376	7		1.987	0.198	4
45	1.085	0.357	7		1.994	0.197	4
45.5	1.076	0.342	7		1.978	0.22	4
46	1.062	0.33	7		1.947	0.161	4
46.5	1.128	0.406	7		2.008	0.236	4
47	1.191	0.488	7		1.95	0.205	4
47.5	1.192	0.483	7		1.95	0.18	4
48	1.132	0.421	7		2.063	0.234	4
48.5	1.121	0.419	7		1.991	0.231	4
49	1.097	0.375	7		1.905	0.131	4
49.5	1.091	0.363	7		2.003	0.215	4
50	1.076	0.395	7		2.058	0.24	4
50.5	1.058	0.379	7		1.95	0.153	4
51	1.092	0.376	7		1.946	0.167	4
51.5	1.129	0.356	7		1.884	0.197	4
52	1.201	0.414	7		1.906	0.126	4
52.5	1.21	0.397	7		1.933	0.194	4
53	1.287	0.448	7		1.925	0.141	4
53.5	1.368	0.43	7		1.978	0.238	4
54	1.266	0.424	7		1.955	0.238	4
54.5	1.3	0.463	7		2.001	0.213	4
55	1.287	0.459	7		2.012	0.156	4
55.5	1.321	0.474	7		1.982	0.252	4
56	1.274	0.489	7		1.948	0.231	4
56.5	1.3	0.514	7		1.908	0.198	4
57	1.306	0.485	7		1.985	0.245	4
57.5	1.454	0.491	7		2.029	0.327	4
58	1.432	0.467	7		2.124	0.444	4
58.5	1.375	0.488	7		2.206	0.444	4
59	1.347	0.52	7		2.229	0.452	4
59.5	1.319	0.45	7		2.233	0.497	4
60	1.38	0.426	7		2.255	0.541	4

## Sheet: SupFig5
Time (sec)	Fast calcium biosensing
	Mean	SD	N
0	1	4.05396e-17	15
1	1.02687	0.0193853	15
2	1.05757	0.0447024	15
3	1.10573	0.126517	15
4	1.14754	0.199489	15
5	1.18275	0.235838	15
6	1.19898	0.243186	15
7	1.21011	0.248094	15
8	1.22741	0.240763	15
9	1.24725	0.236569	15
10	1.2466	0.224523	15
11	1.25044	0.216032	15
12	1.24776	0.191968	15
13	1.24504	0.180173	15
14	1.2396	0.163908	15
15	1.23067	0.145553	15
16	1.22232	0.136449	15
17	1.20963	0.116173	15
18	1.20478	0.109227	15
19	1.19864	0.113106	15
20	1.18763	0.103709	15
21	1.20365	0.0955539	15
22	1.19005	0.0855908	15
23	1.18322	0.084583	15
24	1.16934	0.0821747	15
25	1.15955	0.0789849	15
26	1.14641	0.0726651	15
27	1.13645	0.0692493	15
28	1.12951	0.0732413	15
29	1.11549	0.0739707	15
30	1.10833	0.0679304	15
31	1.10925	0.0693868	15
32	1.0966	0.0628428	15
33	1.09176	0.0684984	15
34	1.08274	0.0586019	15
35	1.07031	0.0627711	15
36	1.07342	0.0543205	15
37	1.0626	0.05424	15
38	1.06162	0.0522435	15
39	1.06838	0.049728	15
40	1.083	0.0401847	15
41	1.06588	0.0401712	15
42	1.07516	0.0223074	15
43	1.06783	0.021859	15
44	1.05478	0.0349132	15
45	1.06938	0.0205868	15
46	1.06879	0.0086395	15
47	1.05635	0.0144099	15
48	1.04241	0.0167338	15
49	1.02136	0.00861244	15
50	1.00658	0.00490585	15
51
52
53
54
55
56
57
58
59
60

## Sheet: SupFig6
Ramp voltage (mV)	PE/PC hGSDMD+casp1	PIP2-PE/PC hGSDMD+casp1	PIP3 PE/PC hGSDMD+casp1
-100	-247.544	-306.144	-299.744
-99.9944	-248.926	-305.526	-299.126
-99.9833	-249.832	-304.432	-300.032
-99.9722	-250.166	-304.766	-297.366
-99.9611	-250.525	-304.125	-298.725
-99.95	-251.29	-303.89	-299.49
-99.9389	-252.194	-301.794	-298.394
-99.9278	-252.998	-300.598	-300.198
-99.9167	-253.764	-300.364	-299.964
-99.9056	-254.487	-299.087	-298.687
-99.8944	-255.153	-297.753	-297.353
-99.8833	-255.775	-298.375	-297.975
-99.8722	-256.17	-298.77	-298.37
-99.8611	-256.449	-298.049	-297.649
-99.85	-256.874	-298.474	-298.074
-99.8389	-257.649	-298.249	-297.849
-99.8278	-258.728	-297.328	-296.928
-99.8167	-259.766	-298.366	-297.966
-99.8056	-260.685	-298.285	-297.885
-99.7944	-261.521	-298.121	-297.721
-99.7833	-262.44	-297.04	-296.64
-99.7722	-263.533	-297.133	-296.733
-99.7611	-264.862	-296.462	-296.062
-99.75	-265.987	-296.587	-296.187
-99.7389	-266.586	-295.186	-294.786
-99.7278	-266.805	-295.405	-295.005
-99.7167	-266.957	-292.557	-292.157
-99.7056	-267.263	-288.863	-288.463
-99.6944	-267.588	-286.188	-285.788
-99.6833	-268.035	-286.635	-286.235
-99.6722	-268.7	-279.3	-278.9
-99.6611	-269.616	-278.216	-277.816
-99.65	-270.597	-269.197	-268.797
-99.6389	-271.692	-270.292	-269.892
-99.6278	-272.548	-271.148	-270.748
-99.6167	-273.053	-271.653	-271.253
-99.6056	-273.304	-271.904	-271.504
-99.5944	-273.63	-272.23	-271.83
-99.5833	-274.243	-272.843	-272.443
-99.5722	-274.885	-273.485	-273.085
-99.5611	-275.551	-274.151	-273.751
-99.55	-276.329	-274.929	-274.529
-99.5389	-277.181	-275.781	-275.381
-99.5278	-277.952	-276.552	-276.152
-99.5167	-278.716	-277.316	-276.916
-99.5056	-279.255	-277.855	-277.455
-99.4944	-279.779	-278.379	-277.979
-99.4833	-280.486	-279.086	-278.686
-99.4722	-281.434	-280.034	-279.634
-99.4611	-282.533	-281.133	-280.733
-99.45	-283.237	-281.837	-281.437
-99.4389	-283.488	-282.088	-281.688
-99.4278	-283.595	-282.195	-281.795
-99.4167	-283.884	-282.484	-282.084
-99.4056	-284.513	-283.113	-282.713
-99.3944	-285.484	-284.084	-283.684
-99.3833	-286.602	-285.202	-284.802
-99.3722	-287.586	-286.186	-285.786
-99.3611	-288.364	-286.964	-286.564
-99.35	-289.068	-287.668	-287.268
-99.3389	-289.78	-288.38	-287.98
-99.3278	-290.318	-288.918	-288.518
-99.3167	-290.555	-289.155	-288.755
-99.3056	-290.663	-289.263	-288.863
-99.2944	-290.715	-289.315	-288.915
-99.2833	-290.806	-289.406	-289.006
-99.2722	-290.976	-289.576	-289.176
-99.2611	-290.877	-289.477	-289.077
-99.25	-290.516	-289.116	-288.716
-99.2389	-290.023	-288.623	-288.223
-99.2278	-289.633	-288.233	-287.833
-99.2167	-289.48	-288.08	-287.68
-99.2056	-289.419	-288.019	-287.619
-99.1944	-289.498	-288.098	-287.698
-99.1833	-289.711	-288.311	-287.911
-99.1722	-290.092	-288.692	-288.292
-99.1611	-290.528	-289.128	-288.728
-99.15	-290.963	-289.563	-289.163
-99.1389	-291.371	-289.971	-289.571
-99.1278	-291.711	-290.311	-289.911
-99.1167	-292.071	-290.671	-290.271
-99.1056	-292.628	-291.228	-290.828
-99.0944	-293.429	-292.029	-291.629
-99.0833	-294.105	-292.705	-292.305
-99.0722	-294.515	-293.115	-292.715
-99.0611	-294.644	-293.244	-292.844
-99.05	-294.449	-293.049	-292.649
-99.0389	-294.042	-292.642	-292.242
-99.0278	-293.562	-292.162	-291.762
-99.0167	-292.889	-291.489	-291.089
-99.0056	-292.225	-290.825	-290.425
-98.9944	-291.935	-290.535	-290.135
-98.9833	-292.158	-290.758	-290.358
-98.9722	-292.682	-291.282	-290.882
-98.9611	-292.942	-291.542	-291.142
-98.95	-292.948	-291.548	-291.148
-98.9389	-292.942	-291.542	-291.142
-98.9278	-293.219	-291.819	-291.419
-98.9167	-293.865	-292.465	-292.065
-98.9056	-294.772	-293.372	-292.972
-98.8944	-295.437	-294.037	-293.637
-98.8833	-295.716	-294.316	-293.916
-98.8722	-295.886	-294.486	-294.086
-98.8611	-296.045	-294.645	-294.245
-98.85	-296.323	-294.923	-294.523
-98.8389	-296.696	-295.296	-294.896
-98.8278	-297.079	-295.679	-295.279
-98.8167	-297.495	-296.095	-295.695
-98.8056	-297.601	-296.201	-295.801
-98.7944	-297.676	-296.276	-295.876
-98.7833	-297.898	-296.498	-296.098
-98.7722	-298.25	-296.85	-296.45
-98.7611	-298.606	-297.206	-296.806
-98.75	-298.839	-297.439	-297.039
-98.7389	-298.843	-297.443	-297.043
-98.7278	-298.655	-297.255	-296.855
-98.7167	-298.515	-297.115	-296.715
-98.7056	-298.385	-296.985	-296.585
-98.6944	-298.28	-296.88	-296.48
-98.6833	-298.076	-296.676	-296.276
-98.6722	-297.794	-296.394	-295.994
-98.6611	-297.615	-296.215	-295.815
-98.65	-297.311	-295.911	-295.511
-98.6389	-296.981	-295.581	-295.181
-98.6278	-296.786	-295.386	-294.986
-98.6167	-296.827	-295.427	-295.027
-98.6056	-297.205	-295.805	-295.405
-98.5944	-297.972	-296.572	-296.172
-98.5833	-298.621	-297.221	-296.821
-98.5722	-299.006	-297.606	-297.206
-98.5611	-299.087	-297.687	-297.287
-98.55	-299.16	-297.76	-297.36
-98.5389	-299.389	-297.989	-297.589
-98.5278	-299.649	-298.249	-297.849
-98.5167	-299.841	-298.441	-298.041
-98.5056	-300.002	-298.602	-298.202
-98.4944	-300.259	-298.859	-298.459
-98.4833	-300.674	-299.274	-298.874
-98.4722	-301.382	-299.982	-299.582
-98.4611	-302.113	-300.713	-300.313
-98.45	-302.718	-301.318	-300.918
-98.4389	-303.192	-301.792	-301.392
-98.4278	-303.634	-302.234	-301.834
-98.4167	-303.973	-302.573	-302.173
-98.4056	-303.968	-302.568	-302.168
-98.3944	-303.71	-302.31	-301.91
-98.3833	-303.315	-301.915	-301.515
-98.3722	-302.922	-301.522	-301.122
-98.3611	-302.74	-301.34	-300.94
-98.35	-303.078	-301.678	-301.278
-98.3389	-303.92	-302.52	-302.12
-98.3278	-305.083	-303.683	-303.283
-98.3167	-306.087	-304.687	-304.287
-98.3056	-306.656	-305.256	-304.856
-98.2944	-306.671	-305.271	-304.871
-98.2833	-306.09	-304.69	-304.29
-98.2722	-305.094	-303.694	-303.294
-98.2611	-304.159	-302.759	-302.359
-98.25	-303.628	-302.228	-301.828
-98.2389	-303.634	-302.234	-301.834
-98.2278	-304.132	-302.732	-302.332
-98.2167	-304.678	-303.278	-302.878
-98.2056	-305.176	-303.776	-303.376
-98.1944	-305.618	-304.218	-303.818
-98.1833	-306.165	-304.765	-304.365
-98.1722	-307.005	-305.605	-305.205
-98.1611	-307.693	-306.293	-305.893
-98.15	-308.056	-306.656	-306.256
-98.1389	-308.139	-306.739	-306.339
-98.1278	-308.022	-306.622	-306.222
-98.1167	-307.918	-306.518	-306.118
-98.1056	-308.033	-306.633	-306.233
-98.0944	-308.15	-306.75	-306.35
-98.0833	-308.258	-306.858	-306.458
-98.0722	-308.327	-306.927	-306.527
-98.0611	-308.526	-307.126	-306.726
-98.05	-308.809	-307.409	-307.009
-98.0389	-308.85	-307.45	-307.05
-98.0278	-308.629	-307.229	-306.829
-98.0167	-308.383	-306.983	-306.583
-98.0056	-308.194	-306.794	-306.394
-97.9944	-308.073	-306.673	-306.273
-97.9833	-308.119	-306.719	-306.319
-97.9722	-308.095	-306.695	-306.295
-97.9611	-308.074	-306.674	-306.274
-97.95	-308.061	-306.661	-306.261
-97.9389	-308.081	-306.681	-306.281
-97.9278	-308.307	-306.907	-306.507
-97.9167	-308.68	-307.28	-306.88
-97.9056	-308.983	-307.583	-307.183
-97.8944	-308.915	-307.515	-307.115
-97.8833	-308.369	-306.969	-306.569
-97.8722	-307.761	-306.361	-305.961
-97.8611	-307.428	-306.028	-305.628
-97.85	-307.188	-305.788	-305.388
-97.8389	-306.978	-305.578	-305.178
-97.8278	-306.959	-305.559	-305.159
-97.8167	-307.2	-305.8	-305.4
-97.8056	-307.533	-306.133	-305.733
-97.7944	-307.571	-306.171	-305.771
-97.7833	-307.49	-306.09	-305.69
-97.7722	-307.471	-306.071	-305.671
-97.7611	-307.627	-306.227	-305.827
-97.75	-307.809	-306.409	-306.009
-97.7389	-307.841	-306.441	-306.041
-97.7278	-307.345	-305.945	-305.545
-97.7167	-306.544	-305.144	-304.744
-97.7056	-305.98	-304.58	-304.18
-97.6944	-306.139	-304.739	-304.339
-97.6833	-306.838	-305.438	-305.038
-97.6722	-307.518	-306.118	-305.718
-97.6611	-307.887	-306.487	-306.087
-97.65	-307.983	-306.583	-306.183
-97.6389	-307.951	-306.551	-306.151
-97.6278	-307.889	-306.489	-306.089
-97.6167	-307.971	-306.571	-306.171
-97.6056	-307.948	-306.548	-306.148
-97.5944	-307.746	-306.346	-305.946
-97.5833	-307.539	-306.139	-305.739
-97.5722	-307.39	-305.99	-305.59
-97.5611	-307.409	-306.009	-305.609
-97.55	-307.438	-306.038	-305.638
-97.5389	-307.478	-306.078	-305.678
-97.5278	-307.437	-306.037	-305.637
-97.5167	-307.32	-305.92	-305.52
-97.5056	-307.25	-305.85	-305.45
-97.4944	-307.194	-305.794	-305.394
-97.4833	-306.892	-305.492	-305.092
-97.4722	-306.349	-304.949	-304.549
-97.4611	-305.96	-304.56	-304.16
-97.45	-305.95	-304.55	-304.15
-97.4389	-306.297	-304.897	-304.497
-97.4278	-306.615	-305.215	-304.815
-97.4167	-306.718	-305.318	-304.918
-97.4056	-306.541	-305.141	-304.741
-97.3944	-306.243	-304.843	-304.443
-97.3833	-306.189	-304.789	-304.389
-97.3722	-306.511	-305.111	-304.711
-97.3611	-306.799	-305.399	-304.999
-97.35	-306.778	-305.378	-304.978
-97.3389	-306.328	-304.928	-304.528
-97.3278	-305.784	-304.384	-303.984
-97.3167	-305.495	-304.095	-303.695
-97.3056	-305.261	-303.861	-303.461
-97.2944	-305.115	-303.715	-303.315
-97.2833	-305.015	-303.615	-303.215
-97.2722	-305.018	-303.618	-303.218
-97.2611	-305.152	-303.752	-303.352
-97.25	-305.325	-303.925	-303.525
-97.2389	-305.385	-303.985	-303.585
-97.2278	-305.32	-303.92	-303.52
-97.2167	-305.209	-303.809	-303.409
-97.2056	-305.245	-303.845	-303.445
-97.1944	-305.53	-304.13	-303.73
-97.1833	-305.853	-304.453	-304.053
-97.1722	-305.955	-304.555	-304.155
-97.1611	-305.841	-304.441	-304.041
-97.15	-305.517	-304.117	-303.717
-97.1389	-305.335	-303.935	-303.535
-97.1278	-305.416	-304.016	-303.616
-97.1167	-305.499	-304.099	-303.699
-97.1056	-305.459	-304.059	-303.659
-97.0944	-305.435	-304.035	-303.635
-97.0833	-305.646	-304.246	-303.846
-97.0722	-306.165	-304.765	-304.365
-97.0611	-306.678	-305.278	-304.878
-97.05	-307.075	-305.675	-305.275
-97.0389	-307.328	-305.928	-305.528
-97.0278	-307.464	-306.064	-305.664
-97.0167	-307.443	-306.043	-305.643
-97.0056	-307.481	-306.081	-305.681
-96.9944	-307.519	-306.119	-305.719
-96.9833	-307.471	-306.071	-305.671
-96.9722	-307.409	-306.009	-305.609
-96.9611	-307.309	-305.909	-305.509
-96.95	-307.276	-305.876	-305.476
-96.9389	-307.101	-305.701	-305.301
-96.9278	-306.75	-305.35	-304.95
-96.9167	-306.483	-305.083	-304.683
-96.9056	-306.229	-304.829	-304.429
-96.8944	-306.03	-304.63	-304.23
-96.8833	-305.984	-304.584	-304.184
-96.8722	-305.736	-304.336	-303.936
-96.8611	-305.314	-303.914	-303.514
-96.85	-304.846	-303.446	-303.046
-96.8389	-304.573	-303.173	-302.773
-96.8278	-304.563	-303.163	-302.763
-96.8167	-304.487	-303.087	-302.687
-96.8056	-304.217	-302.817	-302.417
-96.7944	-303.992	-302.592	-302.192
-96.7833	-303.984	-302.584	-302.184
-96.7722	-304.39	-302.99	-302.59
-96.7611	-305.266	-303.866	-303.466
-96.75	-306.21	-304.81	-304.41
-96.7389	-306.928	-305.528	-305.128
-96.7278	-307.121	-305.721	-305.321
-96.7167	-306.855	-305.455	-305.055
-96.7056	-306.48	-305.08	-304.68
-96.6944	-305.963	-304.563	-304.163
-96.6833	-305.476	-304.076	-303.676
-96.6722	-305.03	-303.63	-303.23
-96.6611	-304.709	-303.309	-302.909
-96.65	-304.902	-303.502	-303.102
-96.6389	-305.667	-304.267	-303.867
-96.6278	-306.408	-305.008	-304.608
-96.6167	-306.785	-305.385	-304.985
-96.6056	-306.909	-305.509	-305.109
-96.5944	-307.076	-305.676	-305.276
-96.5833	-307.325	-305.925	-305.525
-96.5722	-307.397	-305.997	-305.597
-96.5611	-307.192	-305.792	-305.392
-96.55	-306.747	-305.347	-304.947
-96.5389	-306.276	-304.876	-304.476
-96.5278	-305.997	-304.597	-304.197
-96.5167	-306.059	-304.659	-304.259
-96.5056	-306.078	-304.678	-304.278
-96.4944	-306.046	-304.646	-304.246
-96.4833	-306.123	-304.723	-304.323
-96.4722	-306.341	-304.941	-304.541
-96.4611	-306.834	-305.434	-305.034
-96.45	-307.308	-305.908	-305.508
-96.4389	-307.715	-306.315	-305.915
-96.4278	-307.881	-306.481	-306.081
-96.4167	-307.969	-306.569	-306.169
-96.4056	-308.049	-306.649	-306.249
-96.3944	-308.185	-306.785	-306.385
-96.3833	-308.234	-306.834	-306.434
-96.3722	-308.116	-306.716	-306.316
-96.3611	-307.841	-306.441	-306.041
-96.35	-307.576	-306.176	-305.776
-96.3389	-307.305	-305.905	-305.505
-96.3278	-307.04	-305.64	-305.24
-96.3167	-306.687	-305.287	-304.887
-96.3056	-306.215	-304.815	-304.415
-96.2944	-305.834	-304.434	-304.034
-96.2833	-305.692	-304.292	-303.892
-96.2722	-305.673	-304.273	-303.873
-96.2611	-305.578	-304.178	-303.778
-96.25	-305.509	-304.109	-303.709
-96.2389	-305.651	-304.251	-303.851
-96.2278	-306.052	-304.652	-304.252
-96.2167	-306.833	-305.433	-305.033
-96.2056	-307.852	-306.452	-306.052
-96.1944	-308.562	-307.162	-306.762
-96.1833	-308.773	-307.373	-306.973
-96.1722	-308.634	-307.234	-306.834
-96.1611	-308.626	-307.226	-306.826
-96.15	-308.97	-307.57	-307.17
-96.1389	-309.277	-307.877	-307.477
-96.1278	-309.271	-307.871	-307.471
-96.1167	-308.987	-307.587	-307.187
-96.1056	-308.61	-307.21	-306.81
-96.0944	-308.368	-306.968	-306.568
-96.0833	-308.514	-307.114	-306.714
-96.0722	-308.871	-307.471	-307.071
-96.0611	-309.235	-307.835	-307.435
-96.05	-309.487	-308.087	-307.687
-96.0389	-309.516	-308.116	-307.716
-96.0278	-309.645	-308.245	-307.845
-96.0167	-309.687	-308.287	-307.887
-96.0056	-309.58	-308.18	-307.78
-95.9944	-309.368	-307.968	-307.568
-95.9833	-309.171	-307.771	-307.371
-95.9722	-309.087	-307.687	-307.287
-95.9611	-309.001	-307.601	-307.201
-95.95	-308.832	-307.432	-307.032
-95.9389	-308.577	-307.177	-306.777
-95.9278	-308.337	-306.937	-306.537
-95.9167	-308.27	-306.87	-306.47
-95.9056	-308.408	-307.008	-306.608
-95.8944	-308.344	-306.944	-306.544
-95.8833	-307.888	-306.488	-306.088
-95.8722	-307.134	-305.734	-305.334
-95.8611	-306.503	-305.103	-304.703
-95.85	-306.186	-304.786	-304.386
-95.8389	-306.313	-304.913	-304.513
-95.8278	-306.445	-305.045	-304.645
-95.8167	-306.379	-304.979	-304.579
-95.8056	-306.174	-304.774	-304.374
-95.7944	-305.967	-304.567	-304.167
-95.7833	-305.911	-304.511	-304.111
-95.7722	-305.822	-304.422	-304.022
-95.7611	-305.698	-304.298	-303.898
-95.75	-305.629	-304.229	-303.829
-95.7389	-305.541	-304.141	-303.741
-95.7278	-305.476	-304.076	-303.676
-95.7167	-305.538	-304.138	-303.738
-95.7056	-305.449	-304.049	-303.649
-95.6944	-305.154	-303.754	-303.354
-95.6833	-304.75	-303.35	-302.95
-95.6722	-304.629	-303.229	-302.829
-95.6611	-304.872	-303.472	-303.072
-95.65	-305.255	-303.855	-303.455
-95.6389	-305.553	-304.153	-303.753
-95.6278	-305.589	-304.189	-303.789
-95.6167	-305.41	-304.01	-303.61
-95.6056	-305.015	-303.615	-303.215
-95.5944	-304.372	-302.972	-302.572
-95.5833	-303.406	-302.006	-301.606
-95.5722	-302.23	-300.83	-300.43
-95.5611	-301.185	-299.785	-299.385
-95.55	-300.412	-299.012	-298.612
-95.5389	-300.013	-298.613	-298.213
-95.5278	-299.781	-298.381	-297.981
-95.5167	-299.613	-298.213	-297.813
-95.5056	-299.555	-298.155	-297.755
-95.4944	-299.659	-298.259	-297.859
-95.4833	-299.866	-298.466	-298.066
-95.4722	-300.22	-298.82	-298.42
-95.4611	-300.451	-299.051	-298.651
-95.45	-300.383	-298.983	-298.583
-95.4389	-300.226	-298.826	-298.426
-95.4278	-300.311	-298.911	-298.511
-95.4167	-300.717	-299.317	-298.917
-95.4056	-300.958	-299.558	-299.158
-95.3944	-300.76	-299.36	-298.96
-95.3833	-300.334	-298.934	-298.534
-95.3722	-299.868	-298.468	-298.068
-95.3611	-299.683	-298.283	-297.883
-95.35	-299.881	-298.481	-298.081
-95.3389	-300.266	-298.866	-298.466
-95.3278	-300.581	-299.181	-298.781
-95.3167	-300.751	-299.351	-298.951
-95.3056	-300.869	-299.469	-299.069
-95.2944	-300.904	-299.504	-299.104
-95.2833	-300.671	-299.271	-298.871
-95.2722	-300.316	-298.916	-298.516
-95.2611	-299.876	-298.476	-298.076
-95.25	-299.482	-298.082	-297.682
-95.2389	-299.242	-297.842	-297.442
-95.2278	-299.408	-298.008	-297.608
-95.2167	-299.685	-298.285	-297.885
-95.2056	-300.081	-298.681	-298.281
-95.1944	-300.581	-299.181	-298.781
-95.1833	-301.06	-299.66	-299.26
-95.1722	-301.559	-300.159	-299.759
-95.1611	-301.836	-300.436	-300.036
-95.15	-301.848	-300.448	-300.048
-95.1389	-301.613	-300.213	-299.813
-95.1278	-301.38	-299.98	-299.58
-95.1167	-301.289	-299.889	-299.489
-95.1056	-301.299	-299.899	-299.499
-95.0944	-301.099	-299.699	-299.299
-95.0833	-300.653	-299.253	-298.853
-95.0722	-300.137	-298.737	-298.337
-95.0611	-299.806	-298.406	-298.006
-95.05	-299.792	-298.392	-297.992
-95.0389	-299.793	-298.393	-297.993
-95.0278	-299.555	-298.155	-297.755
-95.0167	-298.968	-297.568	-297.168
-95.0056	-298.289	-296.889	-296.489
-94.9944	-297.69	-296.29	-295.89
-94.9833	-297.488	-296.088	-295.688
-94.9722	-297.667	-296.267	-295.867
-94.9611	-297.974	-296.574	-296.174
-94.95	-298.338	-296.938	-296.538
-94.9389	-298.584	-297.184	-296.784
-94.9278	-298.697	-297.297	-296.897
-94.9167	-298.5	-297.1	-296.7
-94.9056	-298.071	-296.671	-296.271
-94.8944	-297.695	-296.295	-295.895
-94.8833	-297.44	-296.04	-295.64
-94.8722	-297.375	-295.975	-295.575
-94.8611	-297.491	-296.091	-295.691
-94.85	-297.562	-296.162	-295.762
-94.8389	-297.626	-296.226	-295.826
-94.8278	-297.686	-296.286	-295.886
-94.8167	-297.88	-296.48	-296.08
-94.8056	-298.303	-296.903	-296.503
-94.7944	-298.684	-297.284	-296.884
-94.7833	-299.022	-297.622	-297.222
-94.7722	-299.256	-297.856	-297.456
-94.7611	-299.504	-298.104	-297.704
-94.75	-299.708	-298.308	-297.908
-94.7389	-299.932	-298.532	-298.132
-94.7278	-299.862	-298.462	-298.062
-94.7167	-299.294	-297.894	-297.494
-94.7056	-298.762	-297.362	-296.962
-94.6944	-298.567	-297.167	-296.767
-94.6833	-298.956	-297.556	-297.156
-94.6722	-299.437	-298.037	-297.637
-94.6611	-299.737	-298.337	-297.937
-94.65	-299.931	-298.531	-298.131
-94.6389	-300.078	-298.678	-298.278
-94.6278	-300.333	-298.933	-298.533
-94.6167	-300.602	-299.202	-298.802
-94.6056	-300.608	-299.208	-298.808
-94.5944	-300.343	-298.943	-298.543
-94.5833	-299.972	-298.572	-298.172
-94.5722	-299.722	-298.322	-297.922
-94.5611	-299.605	-298.205	-297.805
-94.55	-299.41	-298.01	-297.61
-94.5389	-299.234	-297.834	-297.434
-94.5278	-299.28	-297.88	-297.48
-94.5167	-299.553	-298.153	-297.753
-94.5056	-299.887	-298.487	-298.087
-94.4944	-300.177	-298.777	-298.377
-94.4833	-300.186	-298.786	-298.386
-94.4722	-299.904	-298.504	-298.104
-94.4611	-299.537	-298.137	-297.737
-94.45	-299.262	-297.862	-297.462
-94.4389	-299.302	-297.902	-297.502
-94.4278	-299.529	-298.129	-297.729
-94.4167	-299.756	-298.356	-297.956
-94.4056	-299.939	-298.539	-298.139
-94.3944	-300.1	-298.7	-298.3
-94.3833	-300.284	-298.884	-298.484
-94.3722	-300.577	-299.177	-298.777
-94.3611	-300.718	-299.318	-298.918
-94.35	-300.635	-299.235	-298.835
-94.3389	-300.363	-298.963	-298.563
-94.3278	-299.986	-298.586	-298.186
-94.3167	-299.708	-298.308	-297.908
-94.3056	-299.419	-298.019	-297.619
-94.2944	-299.204	-297.804	-297.404
-94.2833	-299.045	-297.645	-297.245
-94.2722	-298.947	-297.547	-297.147
-94.2611	-299.012	-297.612	-297.212
-94.25	-299.278	-297.878	-297.478
-94.2389	-299.541	-298.141	-297.741
-94.2278	-299.637	-298.237	-297.837
-94.2167	-299.586	-298.186	-297.786
-94.2056	-299.427	-298.027	-297.627
-94.1944	-299.467	-298.067	-297.667
-94.1833	-299.527	-298.127	-297.727
-94.1722	-299.559	-298.159	-297.759
-94.1611	-299.674	-298.274	-297.874
-94.15	-299.883	-298.483	-298.083
-94.1389	-300.089	-298.689	-298.289
-94.1278	-300.307	-298.907	-298.507
-94.1167	-300.291	-298.891	-298.491
-94.1056	-299.901	-298.501	-298.101
-94.0944	-299.201	-297.801	-297.401
-94.0833	-298.38	-296.98	-296.58
-94.0722	-297.644	-296.244	-295.844
-94.0611	-297.081	-295.681	-295.281
-94.05	-296.495	-295.095	-294.695
-94.0389	-295.866	-294.466	-294.066
-94.0278	-295.362	-293.962	-293.562
-94.0167	-295.102	-293.702	-293.302
-94.0056	-295.194	-293.794	-293.394
-93.9944	-295.316	-293.916	-293.516
-93.9833	-295.403	-294.003	-293.603
-93.9722	-295.534	-294.134	-293.734
-93.9611	-295.741	-294.341	-293.941
-93.95	-296.155	-294.755	-294.355
-93.9389	-296.893	-295.493	-295.093
-93.9278	-297.559	-296.159	-295.759
-93.9167	-297.941	-296.541	-296.141
-93.9056	-298.106	-296.706	-296.306
-93.8944	-298.194	-296.794	-296.394
-93.8833	-298.267	-296.867	-296.467
-93.8722	-298.116	-296.716	-296.316
-93.8611	-297.587	-296.187	-295.787
-93.85	-296.959	-295.559	-295.159
-93.8389	-296.435	-295.035	-294.635
-93.8278	-296.236	-294.836	-294.436
-93.8167	-296.287	-294.887	-294.487
-93.8056	-296.346	-294.946	-294.546
-93.7944	-296.303	-294.903	-294.503
-93.7833	-296.121	-294.721	-294.321
-93.7722	-295.878	-294.478	-294.078
-93.7611	-295.645	-294.245	-293.845
-93.75	-295.143	-293.743	-293.343
-93.7389	-294.36	-292.96	-292.56
-93.7278	-293.59	-292.19	-291.79
-93.7167	-292.923	-291.523	-291.123
-93.7056	-292.418	-291.018	-290.618
-93.6944	-292.162	-290.762	-290.362
-93.6833	-291.936	-290.536	-290.136
-93.6722	-291.634	-290.234	-289.834
-93.6611	-291.257	-289.857	-289.457
-93.65	-291.096	-289.696	-289.296
-93.6389	-291.335	-289.935	-289.535
-93.6278	-291.649	-290.249	-289.849
-93.6167	-291.78	-290.38	-289.98
-93.6056	-291.681	-290.281	-289.881
-93.5944	-291.398	-289.998	-289.598
-93.5833	-291.147	-289.747	-289.347
-93.5722	-291.206	-289.806	-289.406
-93.5611	-291.311	-289.911	-289.511
-93.55	-291.391	-289.991	-289.591
-93.5389	-291.397	-289.997	-289.597
-93.5278	-291.484	-290.084	-289.684
-93.5167	-291.794	-290.394	-289.994
-93.5056	-292.083	-290.683	-290.283
-93.4944	-292.106	-290.706	-290.306
-93.4833	-291.952	-290.552	-290.152
-93.4722	-291.538	-290.138	-289.738
-93.4611	-291.082	-289.682	-289.282
-93.45	-290.782	-289.382	-288.982
-93.4389	-290.566	-289.166	-288.766
-93.4278	-290.565	-289.165	-288.765
-93.4167	-290.866	-289.466	-289.066
-93.4056	-291.358	-289.958	-289.558
-93.3944	-291.829	-290.429	-290.029
-93.3833	-291.955	-290.555	-290.155
-93.3722	-291.577	-290.177	-289.777
-93.3611	-291.039	-289.639	-289.239
-93.35	-290.44	-289.04	-288.64
-93.3389	-289.933	-288.533	-288.133
-93.3278	-289.566	-288.166	-287.766
-93.3167	-289.094	-287.694	-287.294
-93.3056	-288.55	-287.15	-286.75
-93.2944	-288.04	-286.64	-286.24
-93.2833	-287.706	-286.306	-285.906
-93.2722	-287.749	-286.349	-285.949
-93.2611	-288.06	-286.66	-286.26
-93.25	-288.448	-287.048	-286.648
-93.2389	-288.76	-287.36	-286.96
-93.2278	-288.919	-287.519	-287.119
-93.2167	-289.076	-287.676	-287.276
-93.2056	-289.495	-288.095	-287.695
-93.1944	-289.984	-288.584	-288.184
-93.1833	-290.326	-288.926	-288.526
-93.1722	-290.354	-288.954	-288.554
-93.1611	-290.252	-288.852	-288.452
-93.15	-290.249	-288.849	-288.449
-93.1389	-290.165	-288.765	-288.365
-93.1278	-290.028	-288.628	-288.228
-93.1167	-290.018	-288.618	-288.218
-93.1056	-290.022	-288.622	-288.222
-93.0944	-289.925	-288.525	-288.125
-93.0833	-289.913	-288.513	-288.113
-93.0722	-289.685	-288.285	-287.885
-93.0611	-289.297	-287.897	-287.497
-93.05	-288.925	-287.525	-287.125
-93.0389	-288.754	-287.354	-286.954
-93.0278	-288.853	-287.453	-287.053
-93.0167	-288.823	-287.423	-287.023
-93.0056	-288.489	-287.089	-286.689
-92.9944	-288.019	-286.619	-286.219
-92.9833	-287.546	-286.146	-285.746
-92.9722	-287.018	-285.618	-285.218
-92.9611	-286.602	-285.202	-284.802
-92.95	-286.201	-284.801	-284.401
-92.9389	-285.798	-284.398	-283.998
-92.9278	-285.425	-284.025	-283.625
-92.9167	-285.22	-283.82	-283.42
-92.9056	-285.38	-283.98	-283.58
-92.8944	-285.66	-284.26	-283.86
-92.8833	-285.959	-284.559	-284.159
-92.8722	-286.037	-284.637	-284.237
-92.8611	-285.899	-284.499	-284.099
-92.85	-285.844	-284.444	-284.044
-92.8389	-286.123	-284.723	-284.323
-92.8278	-286.674	-285.274	-284.874
-92.8167	-287.15	-285.75	-285.35
-92.8056	-287.342	-285.942	-285.542
-92.7944	-287.436	-286.036	-285.636
-92.7833	-287.648	-286.248	-285.848
-92.7722	-287.894	-286.494	-286.094
-92.7611	-288.073	-286.673	-286.273
-92.75	-288.195	-286.795	-286.395
-92.7389	-288.307	-286.907	-286.507
-92.7278	-288.576	-287.176	-286.776
-92.7167	-288.906	-287.506	-287.106
-92.7056	-288.943	-287.543	-287.143
-92.6944	-288.713	-287.313	-286.913
-92.6833	-288.434	-287.034	-286.634
-92.6722	-288.508	-287.108	-286.708
-92.6611	-288.985	-287.585	-287.185
-92.65	-289.487	-288.087	-287.687
-92.6389	-289.674	-288.274	-287.874
-92.6278	-289.585	-288.185	-287.785
-92.6167	-289.384	-287.984	-287.584
-92.6056	-289.204	-287.804	-287.404
-92.5944	-289.291	-287.891	-287.491
-92.5833	-289.39	-287.99	-287.59
-92.5722	-289.324	-287.924	-287.524
-92.5611	-289.177	-287.777	-287.377
-92.55	-289.123	-287.723	-287.323
-92.5389	-289.318	-287.918	-287.518
-92.5278	-289.524	-288.124	-287.724
-92.5167	-289.406	-288.006	-287.606
-92.5056	-289.139	-287.739	-287.339
-92.4944	-288.813	-287.413	-287.013
-92.4833	-288.733	-287.333	-286.933
-92.4722	-288.969	-287.569	-287.169
-92.4611	-289.225	-287.825	-287.425
-92.45	-289.299	-287.899	-287.499
-92.4389	-289.134	-287.734	-287.334
-92.4278	-288.889	-287.489	-287.089
-92.4167	-288.885	-287.485	-287.085
-92.4056	-288.923	-287.523	-287.123
-92.3944	-288.952	-287.552	-287.152
-92.3833	-289.038	-287.638	-287.238
-92.3722	-289.114	-287.714	-287.314
-92.3611	-289.137	-287.737	-287.337
-92.35	-289.158	-287.758	-287.358
-92.3389	-288.905	-287.505	-287.105
-92.3278	-288.461	-287.061	-286.661
-92.3167	-287.871	-286.471	-286.071
-92.3056	-287.413	-286.013	-285.613
-92.2944	-287.261	-285.861	-285.461
-92.2833	-287.228	-285.828	-285.428
-92.2722	-287.298	-285.898	-285.498
-92.2611	-287.535	-286.135	-285.735
-92.25	-287.911	-286.511	-286.111
-92.2389	-288.561	-287.161	-286.761
-92.2278	-289.277	-287.877	-287.477
-92.2167	-289.572	-288.172	-287.772
-92.2056	-289.399	-287.999	-287.599
-92.1944	-288.929	-287.529	-287.129
-92.1833	-288.536	-287.136	-286.736
-92.1722	-288.412	-287.012	-286.612
-92.1611	-288.18	-286.78	-286.38
-92.15	-287.915	-286.515	-286.115
-92.1389	-287.632	-286.232	-285.832
-92.1278	-287.365	-285.965	-285.565
-92.1167	-287.203	-285.803	-285.403
-92.1056	-287.3	-285.9	-285.5
-92.0944	-287.228	-285.828	-285.428
-92.0833	-286.853	-285.453	-285.053
-92.0722	-286.321	-284.921	-284.521
-92.0611	-285.905	-284.505	-284.105
-92.05	-285.723	-284.323	-283.923
-92.0389	-285.47	-284.07	-283.67
-92.0278	-284.994	-283.594	-283.194
-92.0167	-284.409	-283.009	-282.609
-92.0056	-284.015	-282.615	-282.215
-91.9944	-283.99	-282.59	-282.19
-91.9833	-284.361	-282.961	-282.561
-91.9722	-284.662	-283.262	-282.862
-91.9611	-284.868	-283.468	-283.068
-91.95	-285.03	-283.63	-283.23
-91.9389	-285.173	-283.773	-283.373
-91.9278	-285.377	-283.977	-283.577
-91.9167	-285.37	-283.97	-283.57
-91.9056	-285.177	-283.777	-283.377
-91.8944	-284.988	-283.588	-283.188
-91.8833	-284.815	-283.415	-283.015
-91.8722	-284.637	-283.237	-282.837
-91.8611	-284.449	-283.049	-282.649
-91.85	-284.139	-282.739	-282.339
-91.8389	-283.646	-282.246	-281.846
-91.8278	-283.275	-281.875	-281.475
-91.8167	-283.139	-281.739	-281.339
-91.8056	-283.411	-282.011	-281.611
-91.7944	-283.719	-282.319	-281.919
-91.7833	-283.769	-282.369	-281.969
-91.7722	-283.604	-282.204	-281.804
-91.7611	-283.148	-281.748	-281.348
-91.75	-282.596	-281.196	-280.796
-91.7389	-282.181	-280.781	-280.381
-91.7278	-281.706	-280.306	-279.906
-91.7167	-281.374	-279.974	-279.574
-91.7056	-281.417	-280.017	-279.617
-91.6944	-281.735	-280.335	-279.935
-91.6833	-282.064	-280.664	-280.264
-91.6722	-282.243	-280.843	-280.443
-91.6611	-282.013	-280.613	-280.213
-91.65	-281.433	-280.033	-279.633
-91.6389	-280.607	-279.207	-278.807
-91.6278	-279.919	-278.519	-278.119
-91.6167	-279.534	-278.134	-277.734
-91.6056	-279.254	-277.854	-277.454
-91.5944	-279.023	-277.623	-277.223
-91.5833	-278.906	-277.506	-277.106
-91.5722	-278.858	-277.458	-277.058
-91.5611	-278.858	-277.458	-277.058
-91.55	-278.981	-277.581	-277.181
-91.5389	-278.94	-277.54	-277.14
-91.5278	-278.851	-277.451	-277.051
-91.5167	-278.749	-277.349	-276.949
-91.5056	-278.833	-277.433	-277.033
-91.4944	-279.174	-277.774	-277.374
-91.4833	-279.488	-278.088	-277.688
-91.4722	-279.621	-278.221	-277.821
-91.4611	-279.4	-278	-277.6
-91.45	-279.162	-277.762	-277.362
-91.4389	-279.082	-277.682	-277.282
-91.4278	-279.264	-277.864	-277.464
-91.4167	-279.474	-278.074	-277.674
-91.4056	-279.598	-278.198	-277.798
-91.3944	-279.672	-278.272	-277.872
-91.3833	-279.789	-278.389	-277.989
-91.3722	-280.071	-278.671	-278.271
-91.3611	-280.216	-278.816	-278.416
-91.35	-279.971	-278.571	-278.171
-91.3389	-279.47	-278.07	-277.67
-91.3278	-278.998	-277.598	-277.198
-91.3167	-278.827	-277.427	-277.027
-91.3056	-278.898	-277.498	-277.098
-91.2944	-278.76	-277.36	-276.96
-91.2833	-278.418	-277.018	-276.618
-91.2722	-278.057	-276.657	-276.257
-91.2611	-277.846	-276.446	-276.046
-91.25	-277.829	-276.429	-276.029
-91.2389	-277.744	-276.344	-275.944
-91.2278	-277.565	-276.165	-275.765
-91.2167	-277.409	-276.009	-275.609
-91.2056	-277.379	-275.979	-275.579
-91.1944	-277.589	-276.189	-275.789
-91.1833	-278.049	-276.649	-276.249
-91.1722	-278.461	-277.061	-276.661
-91.1611	-278.683	-277.283	-276.883
-91.15	-278.775	-277.375	-276.975
-91.1389	-278.876	-277.476	-277.076
-91.1278	-279.081	-277.681	-277.281
-91.1167	-279.027	-277.627	-277.227
-91.1056	-278.638	-277.238	-276.838
-91.0944	-278.034	-276.634	-276.234
-91.0833	-277.323	-275.923	-275.523
-91.0722	-276.773	-275.373	-274.973
-91.0611	-276.488	-275.088	-274.688
-91.05	-276.356	-274.956	-274.556
-91.0389	-276.454	-275.054	-274.654
-91.0278	-276.861	-275.461	-275.061
-91.0167	-277.452	-276.052	-275.652
-91.0056	-278.114	-276.714	-276.314
-90.9944	-278.341	-276.941	-276.541
-90.9833	-278.158	-276.758	-276.358
-90.9722	-277.772	-276.372	-275.972
-90.9611	-277.288	-275.888	-275.488
-90.95	-276.733	-275.333	-274.933
-90.9389	-276.272	-274.872	-274.472
-90.9278	-275.747	-274.347	-273.947
-90.9167	-275.247	-273.847	-273.447
-90.9056	-274.835	-273.435	-273.035
-90.8944	-274.688	-273.288	-272.888
-90.8833	-274.887	-273.487	-273.087
-90.8722	-275.038	-273.638	-273.238
-90.8611	-274.913	-273.513	-273.113
-90.85	-274.63	-273.23	-272.83
-90.8389	-274.422	-273.022	-272.622
-90.8278	-274.396	-272.996	-272.596
-90.8167	-274.779	-273.379	-272.979
-90.8056	-275.312	-273.912	-273.512
-90.7944	-275.744	-274.344	-273.944
-90.7833	-276.07	-274.67	-274.27
-90.7722	-276.372	-274.972	-274.572
-90.7611	-276.744	-275.344	-274.944
-90.75	-276.91	-275.51	-275.11
-90.7389	-276.908	-275.508	-275.108
-90.7278	-276.864	-275.464	-275.064
-90.7167	-276.763	-275.363	-274.963
-90.7056	-276.702	-275.302	-274.902
-90.6944	-276.734	-275.334	-274.934
-90.6833	-276.714	-275.314	-274.914
-90.6722	-276.568	-275.168	-274.768
-90.6611	-276.282	-274.882	-274.482
-90.65	-276.097	-274.697	-274.297
-90.6389	-276.24	-274.84	-274.44
-90.6278	-276.622	-275.222	-274.822
-90.6167	-276.968	-275.568	-275.168
-90.6056	-277.186	-275.786	-275.386
-90.5944	-277.122	-275.722	-275.322
-90.5833	-276.989	-275.589	-275.189
-90.5722	-276.783	-275.383	-274.983
-90.5611	-276.299	-274.899	-274.499
-90.55	-275.822	-274.422	-274.022
-90.5389	-275.547	-274.147	-273.747
-90.5278	-275.671	-274.271	-273.871
-90.5167	-276.061	-274.661	-274.261
-90.5056	-276.168	-274.768	-274.368
-90.4944	-275.925	-274.525	-274.125
-90.4833	-275.304	-273.904	-273.504
-90.4722	-274.576	-273.176	-272.776
-90.4611	-273.93	-272.53	-272.13
-90.45	-273.616	-272.216	-271.816
-90.4389	-273.487	-272.087	-271.687
-90.4278	-273.347	-271.947	-271.547
-90.4167	-273.288	-271.888	-271.488
-90.4056	-273.493	-272.093	-271.693
-90.3944	-274.005	-272.605	-272.205
-90.3833	-274.552	-273.152	-272.752
-90.3722	-275.001	-273.601	-273.201
-90.3611	-275.238	-273.838	-273.438
-90.35	-275.301	-273.901	-273.501
-90.3389	-275.228	-273.828	-273.428
-90.3278	-275.187	-273.787	-273.387
-90.3167	-274.899	-273.499	-273.099
-90.3056	-274.448	-273.048	-272.648
-90.2944	-274.003	-272.603	-272.203
-90.2833	-273.719	-272.319	-271.919
-90.2722	-273.796	-272.396	-271.996
-90.2611	-273.827	-272.427	-272.027
-90.25	-273.726	-272.326	-271.926
-90.2389	-273.565	-272.165	-271.765
-90.2278	-273.45	-272.05	-271.65
-90.2167	-273.331	-271.931	-271.531
-90.2056	-273.178	-271.778	-271.378
-90.1944	-272.958	-271.558	-271.158
-90.1833	-272.758	-271.358	-270.958
-90.1722	-272.61	-271.21	-270.81
-90.1611	-272.414	-271.014	-270.614
-90.15	-272.157	-270.757	-270.357
-90.1389	-271.685	-270.285	-269.885
-90.1278	-271.107	-269.707	-269.307
-90.1167	-270.704	-269.304	-268.904
-90.1056	-270.546	-269.146	-268.746
-90.0944	-270.533	-269.133	-268.733
-90.0833	-270.599	-269.199	-268.799
-90.0722	-270.431	-269.031	-268.631
-90.0611	-270.011	-268.611	-268.211
-90.05	-269.44	-268.04	-267.64
-90.0389	-268.851	-267.451	-267.051
-90.0278	-268.392	-266.992	-266.592
-90.0167	-267.884	-266.484	-266.084
-90.0056	-267.448	-266.048	-265.648
-89.9944	-267.081	-265.681	-265.281
-89.9833	-266.876	-265.476	-265.076
-89.9722	-266.869	-265.469	-265.069
-89.9611	-267.097	-265.697	-265.297
-89.95	-267.265	-265.865	-265.465
-89.9389	-267.362	-265.962	-265.562
-89.9278	-267.382	-265.982	-265.582
-89.9167	-267.364	-265.964	-265.564
-89.9056	-267.402	-266.002	-265.602
-89.8944	-267.33	-265.93	-265.53
-89.8833	-267.038	-265.638	-265.238
-89.8722	-266.686	-265.286	-264.886
-89.8611	-266.403	-265.003	-264.603
-89.85	-266.427	-265.027	-264.627
-89.8389	-266.697	-265.297	-264.897
-89.8278	-266.896	-265.496	-265.096
-89.8167	-267.045	-265.645	-265.245
-89.8056	-267.113	-265.713	-265.313
-89.7944	-267.314	-265.914	-265.514
-89.7833	-267.62	-266.22	-265.82
-89.7722	-267.762	-266.362	-265.962
-89.7611	-267.517	-266.117	-265.717
-89.75	-267.036	-265.636	-265.236
-89.7389	-266.626	-265.226	-264.826
-89.7278	-266.555	-265.155	-264.755
-89.7167	-266.783	-265.383	-264.983
-89.7056	-266.925	-265.525	-265.125
-89.6944	-266.81	-265.41	-265.01
-89.6833	-266.64	-265.24	-264.84
-89.6722	-266.488	-265.088	-264.688
-89.6611	-266.351	-264.951	-264.551
-89.65	-266.037	-264.637	-264.237
-89.6389	-265.58	-264.18	-263.78
-89.6278	-265.16	-263.76	-263.36
-89.6167	-264.94	-263.54	-263.14
-89.6056	-265.206	-263.806	-263.406
-89.5944	-265.82	-264.42	-264.02
-89.5833	-266.31	-264.91	-264.51
-89.5722	-266.611	-265.211	-264.811
-89.5611	-266.785	-265.385	-264.985
-89.55	-266.998	-265.598	-265.198
-89.5389	-267.269	-265.869	-265.469
-89.5278	-267.533	-266.133	-265.733
-89.5167	-267.78	-266.38	-265.98
-89.5056	-267.95	-266.55	-266.15
-89.4944	-267.84	-266.44	-266.04
-89.4833	-267.539	-266.139	-265.739
-89.4722	-267.172	-265.772	-265.372
-89.4611	-266.707	-265.307	-264.907
-89.45	-266.27	-264.87	-264.47
-89.4389	-265.966	-264.566	-264.166
-89.4278	-265.917	-264.517	-264.117
-89.4167	-266.029	-264.629	-264.229
-89.4056	-265.92	-264.52	-264.12
-89.3944	-265.552	-264.152	-263.752
-89.3833	-265.122	-263.722	-263.322
-89.3722	-264.907	-263.507	-263.107
-89.3611	-265.017	-263.617	-263.217
-89.35	-265.497	-264.097	-263.697
-89.3389	-265.966	-264.566	-264.166
-89.3278	-266.357	-264.957	-264.557
-89.3167	-266.803	-265.403	-265.003
-89.3056	-267.236	-265.836	-265.436
-89.2944	-267.615	-266.215	-265.815
-89.2833	-267.924	-266.524	-266.124
-89.2722	-268.087	-266.687	-266.287
-89.2611	-268.169	-266.769	-266.369
-89.25	-268.185	-266.785	-266.385
-89.2389	-268.201	-266.801	-266.401
-89.2278	-268.275	-266.875	-266.475
-89.2167	-268.128	-266.728	-266.328
-89.2056	-267.882	-266.482	-266.082
-89.1944	-267.738	-266.338	-265.938
-89.1833	-267.723	-266.323	-265.923
-89.1722	-267.823	-266.423	-266.023
-89.1611	-268.111	-266.711	-266.311
-89.15	-268.369	-266.969	-266.569
-89.1389	-268.545	-267.145	-266.745
-89.1278	-268.641	-267.241	-266.841
-89.1167	-268.549	-267.149	-266.749
-89.1056	-268.425	-267.025	-266.625
-89.0944	-268.016	-266.616	-266.216
-89.0833	-267.437	-266.037	-265.637
-89.0722	-266.793	-265.393	-264.993
-89.0611	-266.414	-265.014	-264.614
-89.05	-266.398	-264.998	-264.598
-89.0389	-266.744	-265.344	-264.944
-89.0278	-267.14	-265.74	-265.34
-89.0167	-267.432	-266.032	-265.632
-89.0056	-267.409	-266.009	-265.609
-88.9944	-267.292	-265.892	-265.492
-88.9833	-267.184	-265.784	-265.384
-88.9722	-266.966	-265.566	-265.166
-88.9611	-266.74	-265.34	-264.94
-88.95	-266.738	-265.338	-264.938
-88.9389	-266.866	-265.466	-265.066
-88.9278	-267.051	-265.651	-265.251
-88.9167	-267.288	-265.888	-265.488
-88.9056	-267.302	-265.902	-265.502
-88.8944	-266.992	-265.592	-265.192
-88.8833	-266.606	-265.206	-264.806
-88.8722	-266.334	-264.934	-264.534
-88.8611	-266.356	-264.956	-264.556
-88.85	-266.385	-264.985	-264.585
-88.8389	-266.296	-264.896	-264.496
-88.8278	-266.198	-264.798	-264.398
-88.8167	-266.238	-264.838	-264.438
-88.8056	-266.415	-265.015	-264.615
-88.7944	-266.684	-265.284	-264.884
-88.7833	-266.83	-265.43	-265.03
-88.7722	-266.746	-265.346	-264.946
-88.7611	-266.613	-265.213	-264.813
-88.75	-266.64	-265.24	-264.84
-88.7389	-266.783	-265.383	-264.983
-88.7278	-266.765	-265.365	-264.965
-88.7167	-266.482	-265.082	-264.682
-88.7056	-266.085	-264.685	-264.285
-88.6944	-265.782	-264.382	-263.982
-88.6833	-265.626	-264.226	-263.826
-88.6722	-265.517	-264.117	-263.717
-88.6611	-265.137	-263.737	-263.337
-88.65	-264.486	-263.086	-262.686
-88.6389	-263.78	-262.38	-261.98
-88.6278	-263.375	-261.975	-261.575
-88.6167	-263.369	-261.969	-261.569
-88.6056	-263.471	-262.071	-261.671
-88.5944	-263.607	-262.207	-261.807
-88.5833	-263.808	-262.408	-262.008
-88.5722	-264.195	-262.795	-262.395
-88.5611	-264.82	-263.42	-263.02
-88.55	-265.678	-264.278	-263.878
-88.5389	-266.28	-264.88	-264.48
-88.5278	-266.456	-265.056	-264.656
-88.5167	-266.265	-264.865	-264.465
-88.5056	-265.978	-264.578	-264.178
-88.4944	-265.711	-264.311	-263.911
-88.4833	-265.352	-263.952	-263.552
-88.4722	-264.795	-263.395	-262.995
-88.4611	-264.25	-262.85	-262.45
-88.45	-263.89	-262.49	-262.09
-88.4389	-263.799	-262.399	-261.999
-88.4278	-264.022	-262.622	-262.222
-88.4167	-264.153	-262.753	-262.353
-88.4056	-264.027	-262.627	-262.227
-88.3944	-263.771	-262.371	-261.971
-88.3833	-263.412	-262.012	-261.612
-88.3722	-263.035	-261.635	-261.235
-88.3611	-262.419	-261.019	-260.619
-88.35	-261.669	-260.269	-259.869
-88.3389	-260.999	-259.599	-259.199
-88.3278	-260.656	-259.256	-258.856
-88.3167	-260.601	-259.201	-258.801
-88.3056	-260.896	-259.496	-259.096
-88.2944	-261.183	-259.783	-259.383
-88.2833	-261.455	-260.055	-259.655
-88.2722	-261.534	-260.134	-259.734
-88.2611	-261.465	-260.065	-259.665
-88.25	-261.289	-259.889	-259.489
-88.2389	-260.869	-259.469	-259.069
-88.2278	-260.244	-258.844	-258.444
-88.2167	-259.507	-258.107	-257.707
-88.2056	-258.875	-257.475	-257.075
-88.1944	-258.501	-257.101	-256.701
-88.1833	-258.425	-257.025	-256.625
-88.1722	-258.439	-257.039	-256.639
-88.1611	-258.523	-257.123	-256.723
-88.15	-258.697	-257.297	-256.897
-88.1389	-258.978	-257.578	-257.178
-88.1278	-259.373	-257.973	-257.573
-88.1167	-259.483	-258.083	-257.683
-88.1056	-259.368	-257.968	-257.568
-88.0944	-259.168	-257.768	-257.368
-88.0833	-258.894	-257.494	-257.094
-88.0722	-258.558	-257.158	-256.758
-88.0611	-258.28	-256.88	-256.48
-88.05	-258.053	-256.653	-256.253
-88.0389	-257.873	-256.473	-256.073
-88.0278	-257.619	-256.219	-255.819
-88.0167	-257.302	-255.902	-255.502
-88.0056	-256.929	-255.529	-255.129
-87.9944	-256.386	-254.986	-254.586
-87.9833	-255.765	-254.365	-253.965
-87.9722	-255.313	-253.913	-253.513
-87.9611	-255.01	-253.61	-253.21
-87.95	-254.85	-253.45	-253.05
-87.9389	-254.884	-253.484	-253.084
-87.9278	-254.981	-253.581	-253.181
-87.9167	-255.029	-253.629	-253.229
-87.9056	-255.003	-253.603	-253.203
-87.8944	-255.185	-253.785	-253.385
-87.8833	-255.546	-254.146	-253.746
-87.8722	-255.936	-254.536	-254.136
-87.8611	-256.168	-254.768	-254.368
-87.85	-256.312	-254.912	-254.512
-87.8389	-256.361	-254.961	-254.561
-87.8278	-256.345	-254.945	-254.545
-87.8167	-256.386	-254.986	-254.586
-87.8056	-256.298	-254.898	-254.498
-87.7944	-256.009	-254.609	-254.209
-87.7833	-255.507	-254.107	-253.707
-87.7722	-254.987	-253.587	-253.187
-87.7611	-254.668	-253.268	-252.868
-87.75	-254.512	-253.112	-252.712
-87.7389	-254.397	-252.997	-252.597
-87.7278	-254.206	-252.806	-252.406
-87.7167	-253.976	-252.576	-252.176
-87.7056	-253.868	-252.468	-252.068
-87.6944	-254.023	-252.623	-252.223
-87.6833	-254.109	-252.709	-252.309
-87.6722	-254.033	-252.633	-252.233
-87.6611	-253.852	-252.452	-252.052
-87.65	-253.779	-252.379	-251.979
-87.6389	-253.919	-252.519	-252.119
-87.6278	-254.048	-252.648	-252.248
-87.6167	-254.052	-252.652	-252.252
-87.6056	-254.054	-252.654	-252.254
-87.5944	-254.025	-252.625	-252.225
-87.5833	-254.011	-252.611	-252.211
-87.5722	-254.079	-252.679	-252.279
-87.5611	-253.971	-252.571	-252.171
-87.55	-253.64	-252.24	-251.84
-87.5389	-253.187	-251.787	-251.387
-87.5278	-252.879	-251.479	-251.079
-87.5167	-252.791	-251.391	-250.991
-87.5056	-252.839	-251.439	-251.039
-87.4944	-252.983	-251.583	-251.183
-87.4833	-253.171	-251.771	-251.371
-87.4722	-253.386	-251.986	-251.586
-87.4611	-253.527	-252.127	-251.727
-87.45	-253.702	-252.302	-251.902
-87.4389	-253.647	-252.247	-251.847
-87.4278	-253.394	-251.994	-251.594
-87.4167	-253.171	-251.771	-251.371
-87.4056	-253.036	-251.636	-251.236
-87.3944	-253.041	-251.641	-251.241
-87.3833	-252.989	-251.589	-251.189
-87.3722	-252.83	-251.43	-251.03
-87.3611	-252.713	-251.313	-250.913
-87.35	-252.697	-251.297	-250.897
-87.3389	-252.851	-251.451	-251.051
-87.3278	-253.286	-251.886	-251.486
-87.3167	-253.827	-252.427	-252.027
-87.3056	-254.304	-252.904	-252.504
-87.2944	-254.692	-253.292	-252.892
-87.2833	-255.168	-253.768	-253.368
-87.2722	-255.661	-254.261	-253.861
-87.2611	-255.925	-254.525	-254.125
-87.25	-255.87	-254.47	-254.07
-87.2389	-255.618	-254.218	-253.818
-87.2278	-255.357	-253.957	-253.557
-87.2167	-255.221	-253.821	-253.421
-87.2056	-255.239	-253.839	-253.439
-87.1944	-255.113	-253.713	-253.313
-87.1833	-254.806	-253.406	-253.006
-87.1722	-254.489	-253.089	-252.689
-87.1611	-254.281	-252.881	-252.481
-87.15	-254.24	-252.84	-252.44
-87.1389	-254.184	-252.784	-252.384
-87.1278	-253.878	-252.478	-252.078
-87.1167	-253.536	-252.136	-251.736
-87.1056	-253.331	-251.931	-251.531
-87.0944	-253.39	-251.99	-251.59
-87.0833	-253.658	-252.258	-251.858
-87.0722	-253.874	-252.474	-252.074
-87.0611	-254.008	-252.608	-252.208
-87.05	-254.046	-252.646	-252.246
-87.0389	-253.92	-252.52	-252.12
-87.0278	-253.718	-252.318	-251.918
-87.0167	-253.807	-252.407	-252.007
-87.0056	-253.916	-252.516	-252.116
-86.9944	-253.871	-252.471	-252.071
-86.9833	-253.547	-252.147	-251.747
-86.9722	-253.252	-251.852	-251.452
-86.9611	-253.175	-251.775	-251.375
-86.95	-253.05	-251.65	-251.25
-86.9389	-252.882	-251.482	-251.082
-86.9278	-252.802	-251.402	-251.002
-86.9167	-253.023	-251.623	-251.223
-86.9056	-253.674	-252.274	-251.874
-86.8944	-254.678	-253.278	-252.878
-86.8833	-255.532	-254.132	-253.732
-86.8722	-255.942	-254.542	-254.142
-86.8611	-255.878	-254.478	-254.078
-86.85	-255.59	-254.19	-253.79
-86.8389	-255.29	-253.89	-253.49
-86.8278	-254.858	-253.458	-253.058
-86.8167	-254.254	-252.854	-252.454
-86.8056	-253.509	-252.109	-251.709
-86.7944	-252.572	-251.172	-250.772
-86.7833	-251.612	-250.212	-249.812
-86.7722	-250.943	-249.543	-249.143
-86.7611	-250.548	-249.148	-248.748
-86.75	-250.387	-248.987	-248.587
-86.7389	-250.327	-248.927	-248.527
-86.7278	-250.459	-249.059	-248.659
-86.7167	-250.775	-249.375	-248.975
-86.7056	-250.97	-249.57	-249.17
-86.6944	-250.86	-249.46	-249.06
-86.6833	-250.64	-249.24	-248.84
-86.6722	-250.531	-249.131	-248.731
-86.6611	-250.643	-249.243	-248.843
-86.65	-250.882	-249.482	-249.082
-86.6389	-250.977	-249.577	-249.177
-86.6278	-250.982	-249.582	-249.182
-86.6167	-251.061	-249.661	-249.261
-86.6056	-251.358	-249.958	-249.558
-86.5944	-251.986	-250.586	-250.186
-86.5833	-252.469	-251.069	-250.669
-86.5722	-252.647	-251.247	-250.847
-86.5611	-252.295	-250.895	-250.495
-86.55	-251.618	-250.218	-249.818
-86.5389	-250.865	-249.465	-249.065
-86.5278	-250.357	-248.957	-248.557
-86.5167	-249.941	-248.541	-248.141
-86.5056	-249.658	-248.258	-247.858
-86.4944	-249.568	-248.168	-247.768
-86.4833	-249.713	-248.313	-247.913
-86.4722	-250.054	-248.654	-248.254
-86.4611	-250.101	-248.701	-248.301
-86.45	-249.726	-248.326	-247.926
-86.4389	-249.19	-247.79	-247.39
-86.4278	-248.669	-247.269	-246.869
-86.4167	-248.341	-246.941	-246.541
-86.4056	-248.226	-246.826	-246.426
-86.3944	-248.141	-246.741	-246.341
-86.3833	-248.048	-246.648	-246.248
-86.3722	-248.084	-246.684	-246.284
-86.3611	-248.408	-247.008	-246.608
-86.35	-249.041	-247.641	-247.241
-86.3389	-249.67	-248.27	-247.87
-86.3278	-250.12	-248.72	-248.32
-86.3167	-250.399	-248.999	-248.599
-86.3056	-250.562	-249.162	-248.762
-86.2944	-250.523	-249.123	-248.723
-86.2833	-250.339	-248.939	-248.539
-86.2722	-249.989	-248.589	-248.189
-86.2611	-249.588	-248.188	-247.788
-86.25	-249.241	-247.841	-247.441
-86.2389	-248.961	-247.561	-247.161
-86.2278	-248.894	-247.494	-247.094
-86.2167	-248.78	-247.38	-246.98
-86.2056	-248.411	-247.011	-246.611
-86.1944	-247.804	-246.404	-246.004
-86.1833	-246.96	-245.56	-245.16
-86.1722	-246.167	-244.767	-244.367
-86.1611	-245.625	-244.225	-243.825
-86.15	-245.284	-243.884	-243.484
-86.1389	-245.01	-243.61	-243.21
-86.1278	-244.911	-243.511	-243.111
-86.1167	-245.098	-243.698	-243.298
-86.1056	-245.465	-244.065	-243.665
-86.0944	-245.566	-244.166	-243.766
-86.0833	-245.265	-243.865	-243.465
-86.0722	-244.625	-243.225	-242.825
-86.0611	-243.833	-242.433	-242.033
-86.05	-243.096	-241.696	-241.296
-86.0389	-242.756	-241.356	-240.956
-86.0278	-242.605	-241.205	-240.805
-86.0167	-242.604	-241.204	-240.804
-86.0056	-242.791	-241.391	-240.991
-85.9944	-243.171	-241.771	-241.371
-85.9833	-243.72	-242.32	-241.92
-85.9722	-243.966	-242.566	-242.166
-85.9611	-243.903	-242.503	-242.103
-85.95	-243.792	-242.392	-241.992
-85.9389	-243.752	-242.352	-241.952
-85.9278	-243.868	-242.468	-242.068
-85.9167	-244.101	-242.701	-242.301
-85.9056	-244.114	-242.714	-242.314
-85.8944	-243.932	-242.532	-242.132
-85.8833	-243.592	-242.192	-241.792
-85.8722	-243.303	-241.903	-241.503
-85.8611	-243.122	-241.722	-241.322
-85.85	-242.859	-241.459	-241.059
-85.8389	-242.347	-240.947	-240.547
-85.8278	-241.623	-240.223	-239.823
-85.8167	-241.033	-239.633	-239.233
-85.8056	-240.785	-239.385	-238.985
-85.7944	-240.991	-239.591	-239.191
-85.7833	-241.193	-239.793	-239.393
-85.7722	-241.173	-239.773	-239.373
-85.7611	-241.007	-239.607	-239.207
-85.75	-240.983	-239.583	-239.183
-85.7389	-241.157	-239.757	-239.357
-85.7278	-241.227	-239.827	-239.427
-85.7167	-241.152	-239.752	-239.352
-85.7056	-240.938	-239.538	-239.138
-85.6944	-240.721	-239.321	-238.921
-85.6833	-240.632	-239.232	-238.832
-85.6722	-240.77	-239.37	-238.97
-85.6611	-240.82	-239.42	-239.02
-85.65	-240.641	-239.241	-238.841
-85.6389	-240.274	-238.874	-238.474
-85.6278	-240.098	-238.698	-238.298
-85.6167	-240.285	-238.885	-238.485
-85.6056	-240.521	-239.121	-238.721
-85.5944	-240.618	-239.218	-238.818
-85.5833	-240.624	-239.224	-238.824
-85.5722	-240.644	-239.244	-238.844
-85.5611	-240.733	-239.333	-238.933
-85.55	-241.005	-239.605	-239.205
-85.5389	-241.156	-239.756	-239.356
-85.5278	-241.082	-239.682	-239.282
-85.5167	-240.888	-239.488	-239.088
-85.5056	-240.801	-239.401	-239.001
-85.4944	-241.064	-239.664	-239.264
-85.4833	-241.338	-239.938	-239.538
-85.4722	-241.421	-240.021	-239.621
-85.4611	-241.428	-240.028	-239.628
-85.45	-241.433	-240.033	-239.633
-85.4389	-241.561	-240.161	-239.761
-85.4278	-241.927	-240.527	-240.127
-85.4167	-242.344	-240.944	-240.544
-85.4056	-242.64	-241.24	-240.84
-85.3944	-242.862	-241.462	-241.062
-85.3833	-243.069	-241.669	-241.269
-85.3722	-243.359	-241.959	-241.559
-85.3611	-243.416	-242.016	-241.616
-85.35	-243.048	-241.648	-241.248
-85.3389	-242.462	-241.062	-240.662
-85.3278	-242.036	-240.636	-240.236
-85.3167	-242.063	-240.663	-240.263
-85.3056	-242.553	-241.153	-240.753
-85.2944	-242.939	-241.539	-241.139
-85.2833	-242.993	-241.593	-241.193
-85.2722	-242.736	-241.336	-240.936
-85.2611	-242.374	-240.974	-240.574
-85.25	-242.235	-240.835	-240.435
-85.2389	-242.173	-240.773	-240.373
-85.2278	-242.126	-240.726	-240.326
-85.2167	-242.06	-240.66	-240.26
-85.2056	-242.078	-240.678	-240.278
-85.1944	-242.39	-240.99	-240.59
-85.1833	-242.97	-241.57	-241.17
-85.1722	-243.318	-241.918	-241.518
-85.1611	-243.365	-241.965	-241.565
-85.15	-243.258	-241.858	-241.458
-85.1389	-243.202	-241.802	-241.402
-85.1278	-243.237	-241.837	-241.437
-85.1167	-243.214	-241.814	-241.414
-85.1056	-243.13	-241.73	-241.33
-85.0944	-242.938	-241.538	-241.138
-85.0833	-242.911	-241.511	-241.111
-85.0722	-243.171	-241.771	-241.371
-85.0611	-243.693	-242.293	-241.893
-85.05	-244.192	-242.792	-242.392
-85.0389	-244.539	-243.139	-242.739
-85.0278	-244.891	-243.491	-243.091
-85.0167	-245.237	-243.837	-243.437
-85.0056	-245.644	-244.244	-243.844
-84.9944	-245.786	-244.386	-243.986
-84.9833	-245.583	-244.183	-243.783
-84.9722	-245.291	-243.891	-243.491
-84.9611	-244.962	-243.562	-243.162
-84.95	-244.78	-243.38	-242.98
-84.9389	-244.661	-243.261	-242.861
-84.9278	-244.328	-242.928	-242.528
-84.9167	-243.728	-242.328	-241.928
-84.9056	-243.106	-241.706	-241.306
-84.8944	-242.708	-241.308	-240.908
-84.8833	-242.638	-241.238	-240.838
-84.8722	-242.707	-241.307	-240.907
-84.8611	-242.921	-241.521	-241.121
-84.85	-243.207	-241.807	-241.407
-84.8389	-243.312	-241.912	-241.512
-84.8278	-243.336	-241.936	-241.536
-84.8167	-243.349	-241.949	-241.549
-84.8056	-243.239	-241.839	-241.439
-84.7944	-242.981	-241.581	-241.181
-84.7833	-242.573	-241.173	-240.773
-84.7722	-242.034	-240.634	-240.234
-84.7611	-241.645	-240.245	-239.845
-84.75	-241.291	-239.891	-239.491
-84.7389	-240.974	-239.574	-239.174
-84.7278	-240.989	-239.589	-239.189
-84.7167	-241.35	-239.95	-239.55
-84.7056	-241.834	-240.434	-240.034
-84.6944	-242.371	-240.971	-240.571
-84.6833	-242.688	-241.288	-240.888
-84.6722	-242.67	-241.27	-240.87
-84.6611	-242.44	-241.04	-240.64
-84.65	-242.243	-240.843	-240.443
-84.6389	-242.281	-240.881	-240.481
-84.6278	-242.621	-241.221	-240.821
-84.6167	-242.752	-241.352	-240.952
-84.6056	-242.465	-241.065	-240.665
-84.5944	-241.924	-240.524	-240.124
-84.5833	-241.523	-240.123	-239.723
-84.5722	-241.506	-240.106	-239.706
-84.5611	-241.678	-240.278	-239.878
-84.55	-241.742	-240.342	-239.942
-84.5389	-241.605	-240.205	-239.805
-84.5278	-241.269	-239.869	-239.469
-84.5167	-240.936	-239.536	-239.136
-84.5056	-240.697	-239.297	-238.897
-84.4944	-240.312	-238.912	-238.512
-84.4833	-239.685	-238.285	-237.885
-84.4722	-239.179	-237.779	-237.379
-84.4611	-239.09	-237.69	-237.29
-84.45	-239.49	-238.09	-237.69
-84.4389	-240.035	-238.635	-238.235
-84.4278	-240.398	-238.998	-238.598
-84.4167	-240.638	-239.238	-238.838
-84.4056	-240.66	-239.26	-238.86
-84.3944	-240.545	-239.145	-238.745
-84.3833	-240.569	-239.169	-238.769
-84.3722	-240.58	-239.18	-238.78
-84.3611	-240.472	-239.072	-238.672
-84.35	-240.328	-238.928	-238.528
-84.3389	-240.146	-238.746	-238.346
-84.3278	-239.945	-238.545	-238.145
-84.3167	-239.459	-238.059	-237.659
-84.3056	-238.925	-237.525	-237.125
-84.2944	-238.461	-237.061	-236.661
-84.2833	-238.11	-236.71	-236.31
-84.2722	-237.844	-236.444	-236.044
-84.2611	-237.794	-236.394	-235.994
-84.25	-237.763	-236.363	-235.963
-84.2389	-237.713	-236.313	-235.913
-84.2278	-237.743	-236.343	-235.943
-84.2167	-237.775	-236.375	-235.975
-84.2056	-237.89	-236.49	-236.09
-84.1944	-237.937	-236.537	-236.137
-84.1833	-237.881	-236.481	-236.081
-84.1722	-237.808	-236.408	-236.008
-84.1611	-237.707	-236.307	-235.907
-84.15	-237.552	-236.152	-235.752
-84.1389	-237.503	-236.103	-235.703
-84.1278	-237.419	-236.019	-235.619
-84.1167	-237.166	-235.766	-235.366
-84.1056	-236.834	-235.434	-235.034
-84.0944	-236.499	-235.099	-234.699
-84.0833	-236.317	-234.917	-234.517
-84.0722	-236.057	-234.657	-234.257
-84.0611	-235.637	-234.237	-233.837
-84.05	-235.333	-233.933	-233.533
-84.0389	-235.395	-233.995	-233.595
-84.0278	-235.833	-234.433	-234.033
-84.0167	-236.414	-235.014	-234.614
-84.0056	-236.842	-235.442	-235.042
-83.9944	-236.922	-235.522	-235.122
-83.9833	-236.707	-235.307	-234.907
-83.9722	-236.362	-234.962	-234.562
-83.9611	-236.115	-234.715	-234.315
-83.95	-235.735	-234.335	-233.935
-83.9389	-235.276	-233.876	-233.476
-83.9278	-234.929	-233.529	-233.129
-83.9167	-234.675	-233.275	-232.875
-83.9056	-234.556	-233.156	-232.756
-83.8944	-234.415	-233.015	-232.615
-83.8833	-234.098	-232.698	-232.298
-83.8722	-233.876	-232.476	-232.076
-83.8611	-233.834	-232.434	-232.034
-83.85	-233.959	-232.559	-232.159
-83.8389	-234.263	-232.863	-232.463
-83.8278	-234.551	-233.151	-232.751
-83.8167	-234.752	-233.352	-232.952
-83.8056	-234.76	-233.36	-232.96
-83.7944	-234.522	-233.122	-232.722
-83.7833	-234.23	-232.83	-232.43
-83.7722	-234.124	-232.724	-232.324
-83.7611	-234.083	-232.683	-232.283
-83.75	-234.118	-232.718	-232.318
-83.7389	-234.238	-232.838	-232.438
-83.7278	-234.421	-233.021	-232.621
-83.7167	-234.77	-233.37	-232.97
-83.7056	-235.002	-233.602	-233.202
-83.6944	-235.114	-233.714	-233.314
-83.6833	-235.071	-233.671	-233.271
-83.6722	-234.94	-233.54	-233.14
-83.6611	-234.894	-233.494	-233.094
-83.65	-235.029	-233.629	-233.229
-83.6389	-235.101	-233.701	-233.301
-83.6278	-235.138	-233.738	-233.338
-83.6167	-235.037	-233.637	-233.237
-83.6056	-234.887	-233.487	-233.087
-83.5944	-234.711	-233.311	-232.911
-83.5833	-234.36	-232.96	-232.56
-83.5722	-233.924	-232.524	-232.124
-83.5611	-233.547	-232.147	-231.747
-83.55	-233.429	-232.029	-231.629
-83.5389	-233.751	-232.351	-231.951
-83.5278	-234.372	-232.972	-232.572
-83.5167	-234.898	-233.498	-233.098
-83.5056	-235.18	-233.78	-233.38
-83.4944	-235.17	-233.77	-233.37
-83.4833	-234.963	-233.563	-233.163
-83.4722	-234.83	-233.43	-233.03
-83.4611	-234.675	-233.275	-232.875
-83.45	-234.66	-233.26	-232.86
-83.4389	-234.828	-233.428	-233.028
-83.4278	-235.137	-233.737	-233.337
-83.4167	-235.534	-234.134	-233.734
-83.4056	-235.937	-234.537	-234.137
-83.3944	-235.987	-234.587	-234.187
-83.3833	-235.563	-234.163	-233.763
-83.3722	-234.898	-233.498	-233.098
-83.3611	-234.439	-233.039	-232.639
-83.35	-234.413	-233.013	-232.613
-83.3389	-234.572	-233.172	-232.772
-83.3278	-234.78	-233.38	-232.98
-83.3167	-235.004	-233.604	-233.204
-83.3056	-235.187	-233.787	-233.387
-83.2944	-235.279	-233.879	-233.479
-83.2833	-235.54	-234.14	-233.74
-83.2722	-235.74	-234.34	-233.94
-83.2611	-235.899	-234.499	-234.099
-83.25	-236.018	-234.618	-234.218
-83.2389	-236.121	-234.721	-234.321
-83.2278	-236.284	-234.884	-234.484
-83.2167	-236.261	-234.861	-234.461
-83.2056	-236	-234.6	-234.2
-83.1944	-235.649	-234.249	-233.849
-83.1833	-235.474	-234.074	-233.674
-83.1722	-235.48	-234.08	-233.68
-83.1611	-235.691	-234.291	-233.891
-83.15	-235.832	-234.432	-234.032
-83.1389	-235.841	-234.441	-234.041
-83.1278	-235.756	-234.356	-233.956
-83.1167	-235.727	-234.327	-233.927
-83.1056	-235.889	-234.489	-234.089
-83.0944	-236.119	-234.719	-234.319
-83.0833	-236.208	-234.808	-234.408
-83.0722	-236.071	-234.671	-234.271
-83.0611	-235.943	-234.543	-234.143
-83.05	-235.981	-234.581	-234.181
-83.0389	-236.42	-235.02	-234.62
-83.0278	-236.753	-235.353	-234.953
-83.0167	-236.665	-235.265	-234.865
-83.0056	-236.192	-234.792	-234.392
-82.9944	-235.68	-234.28	-233.88
-82.9833	-235.338	-233.938	-233.538
-82.9722	-235.016	-233.616	-233.216
-82.9611	-234.614	-233.214	-232.814
-82.95	-234.228	-232.828	-232.428
-82.9389	-233.823	-232.423	-232.023
-82.9278	-233.486	-232.086	-231.686
-82.9167	-233.382	-231.982	-231.582
-82.9056	-233.245	-231.845	-231.445
-82.8944	-233.028	-231.628	-231.228
-82.8833	-232.805	-231.405	-231.005
-82.8722	-232.758	-231.358	-230.958
-82.8611	-232.771	-231.371	-230.971
-82.85	-232.721	-231.321	-230.921
-82.8389	-232.671	-231.271	-230.871
-82.8278	-232.74	-231.34	-230.94
-82.8167	-232.861	-231.461	-231.061
-82.8056	-233.022	-231.622	-231.222
-82.7944	-233.108	-231.708	-231.308
-82.7833	-232.969	-231.569	-231.169
-82.7722	-232.677	-231.277	-230.877
-82.7611	-232.429	-231.029	-230.629
-82.75	-232.371	-230.971	-230.571
-82.7389	-232.57	-231.17	-230.77
-82.7278	-232.701	-231.301	-230.901
-82.7167	-232.639	-231.239	-230.839
-82.7056	-232.448	-231.048	-230.648
-82.6944	-232.291	-230.891	-230.491
-82.6833	-232.314	-230.914	-230.514
-82.6722	-232.478	-231.078	-230.678
-82.6611	-232.355	-230.955	-230.555
-82.65	-231.832	-230.432	-230.032
-82.6389	-230.929	-229.529	-229.129
-82.6278	-230.034	-228.634	-228.234
-82.6167	-229.248	-227.848	-227.448
-82.6056	-228.524	-227.124	-226.724
-82.5944	-227.806	-226.406	-226.006
-82.5833	-227.258	-225.858	-225.458
-82.5722	-227.144	-225.744	-225.344
-82.5611	-227.381	-225.981	-225.581
-82.55	-227.707	-226.307	-225.907
-82.5389	-227.754	-226.354	-225.954
-82.5278	-227.594	-226.194	-225.794
-82.5167	-227.43	-226.03	-225.63
-82.5056	-227.513	-226.113	-225.713
-82.4944	-227.861	-226.461	-226.061
-82.4833	-228.075	-226.675	-226.275
-82.4722	-227.917	-226.517	-226.117
-82.4611	-227.597	-226.197	-225.797
-82.45	-227.333	-225.933	-225.533
-82.4389	-227.222	-225.822	-225.422
-82.4278	-227.26	-225.86	-225.46
-82.4167	-227.091	-225.691	-225.291
-82.4056	-226.654	-225.254	-224.854
-82.3944	-226.031	-224.631	-224.231
-82.3833	-225.395	-223.995	-223.595
-82.3722	-224.968	-223.568	-223.168
-82.3611	-224.581	-223.181	-222.781
-82.35	-224.216	-222.816	-222.416
-82.3389	-223.93	-222.53	-222.13
-82.3278	-223.889	-222.489	-222.089
-82.3167	-224.213	-222.813	-222.413
-82.3056	-224.877	-223.477	-223.077
-82.2944	-225.341	-223.941	-223.541
-82.2833	-225.31	-223.91	-223.51
-82.2722	-224.94	-223.54	-223.14
-82.2611	-224.473	-223.073	-222.673
-82.25	-224.134	-222.734	-222.334
-82.2389	-224.058	-222.658	-222.258
-82.2278	-223.985	-222.585	-222.185
-82.2167	-223.77	-222.37	-221.97
-82.2056	-223.622	-222.222	-221.822
-82.1944	-223.724	-222.324	-221.924
-82.1833	-224.177	-222.777	-222.377
-82.1722	-224.533	-223.133	-222.733
-82.1611	-224.529	-223.129	-222.729
-82.15	-224.226	-222.826	-222.426
-82.1389	-223.818	-222.418	-222.018
-82.1278	-223.476	-222.076	-221.676
-82.1167	-223.428	-222.028	-221.628
-82.1056	-223.4	-222	-221.6
-82.0944	-223.161	-221.761	-221.361
-82.0833	-222.749	-221.349	-220.949
-82.0722	-222.324	-220.924	-220.524
-82.0611	-222.196	-220.796	-220.396
-82.05	-222.089	-220.689	-220.289
-82.0389	-221.984	-220.584	-220.184
-82.0278	-221.842	-220.442	-220.042
-82.0167	-221.759	-220.359	-219.959
-82.0056	-221.948	-220.548	-220.148
-81.9944	-222.493	-221.093	-220.693
-81.9833	-222.967	-221.567	-221.167
-81.9722	-223.166	-221.766	-221.366
-81.9611	-222.92	-221.52	-221.12
-81.95	-222.481	-221.081	-220.681
-81.9389	-222.149	-220.749	-220.349
-81.9278	-221.877	-220.477	-220.077
-81.9167	-221.708	-220.308	-219.908
-81.9056	-221.543	-220.143	-219.743
-81.8944	-221.519	-220.119	-219.719
-81.8833	-221.784	-220.384	-219.984
-81.8722	-222.326	-220.926	-220.526
-81.8611	-222.755	-221.355	-220.955
-81.85	-222.837	-221.437	-221.037
-81.8389	-222.78	-221.38	-220.98
-81.8278	-222.691	-221.291	-220.891
-81.8167	-222.872	-221.472	-221.072
-81.8056	-223.076	-221.676	-221.276
-81.7944	-223.273	-221.873	-221.473
-81.7833	-223.451	-222.051	-221.651
-81.7722	-223.531	-222.131	-221.731
-81.7611	-223.723	-222.323	-221.923
-81.75	-224.09	-222.69	-222.29
-81.7389	-224.318	-222.918	-222.518
-81.7278	-224.4	-223	-222.6
-81.7167	-224.396	-222.996	-222.596
-81.7056	-224.346	-222.946	-222.546
-81.6944	-224.333	-222.933	-222.533
-81.6833	-224.196	-222.796	-222.396
-81.6722	-223.998	-222.598	-222.198
-81.6611	-223.77	-222.37	-221.97
-81.65	-223.557	-222.157	-221.757
-81.6389	-223.422	-222.022	-221.622
-81.6278	-223.415	-222.015	-221.615
-81.6167	-223.442	-222.042	-221.642
-81.6056	-223.446	-222.046	-221.646
-81.5944	-223.435	-222.035	-221.635
-81.5833	-223.415	-222.015	-221.615
-81.5722	-223.238	-221.838	-221.438
-81.5611	-222.753	-221.353	-220.953
-81.55	-222.182	-220.782	-220.382
-81.5389	-221.853	-220.453	-220.053
-81.5278	-221.84	-220.44	-220.04
-81.5167	-222.128	-220.728	-220.328
-81.5056	-222.798	-221.398	-220.998
-81.4944	-223.429	-222.029	-221.629
-81.4833	-223.725	-222.325	-221.925
-81.4722	-223.579	-222.179	-221.779
-81.4611	-223.249	-221.849	-221.449
-81.45	-222.941	-221.541	-221.141
-81.4389	-222.656	-221.256	-220.856
-81.4278	-222.458	-221.058	-220.658
-81.4167	-222.57	-221.17	-220.77
-81.4056	-222.888	-221.488	-221.088
-81.3944	-223.244	-221.844	-221.444
-81.3833	-223.495	-222.095	-221.695
-81.3722	-223.462	-222.062	-221.662
-81.3611	-223.217	-221.817	-221.417
-81.35	-223.003	-221.603	-221.203
-81.3389	-222.933	-221.533	-221.133
-81.3278	-223.152	-221.752	-221.352
-81.3167	-223.366	-221.966	-221.566
-81.3056	-223.328	-221.928	-221.528
-81.2944	-223.318	-221.918	-221.518
-81.2833	-223.535	-222.135	-221.735
-81.2722	-224.103	-222.703	-222.303
-81.2611	-224.796	-223.396	-222.996
-81.25	-225.242	-223.842	-223.442
-81.2389	-225.347	-223.947	-223.547
-81.2278	-225.127	-223.727	-223.327
-81.2167	-224.744	-223.344	-222.944
-81.2056	-224.37	-222.97	-222.57
-81.1944	-223.86	-222.46	-222.06
-81.1833	-223.153	-221.753	-221.353
-81.1722	-222.423	-221.023	-220.623
-81.1611	-221.972	-220.572	-220.172
-81.15	-221.962	-220.562	-220.162
-81.1389	-222.317	-220.917	-220.517
-81.1278	-222.592	-221.192	-220.792
-81.1167	-222.549	-221.149	-220.749
-81.1056	-222.237	-220.837	-220.437
-81.0944	-221.98	-220.58	-220.18
-81.0833	-221.918	-220.518	-220.118
-81.0722	-221.985	-220.585	-220.185
-81.0611	-222.125	-220.725	-220.325
-81.05	-222.291	-220.891	-220.491
-81.0389	-222.423	-221.023	-220.623
-81.0278	-222.584	-221.184	-220.784
-81.0167	-222.752	-221.352	-220.952
-81.0056	-222.805	-221.405	-221.005
-80.9944	-222.724	-221.324	-220.924
-80.9833	-222.658	-221.258	-220.858
-80.9722	-222.618	-221.218	-220.818
-80.9611	-222.725	-221.325	-220.925
-80.95	-222.536	-221.136	-220.736
-80.9389	-222.104	-220.704	-220.304
-80.9278	-221.706	-220.306	-219.906
-80.9167	-221.419	-220.019	-219.619
-80.9056	-221.315	-219.915	-219.515
-80.8944	-221.833	-220.433	-220.033
-80.8833	-222.607	-221.207	-220.807
-80.8722	-222.968	-221.568	-221.168
-80.8611	-222.683	-221.283	-220.883
-80.85	-222.163	-220.763	-220.363
-80.8389	-221.679	-220.279	-219.879
-80.8278	-221.28	-219.88	-219.48
-80.8167	-220.808	-219.408	-219.008
-80.8056	-220.445	-219.045	-218.645
-80.7944	-220.236	-218.836	-218.436
-80.7833	-220.242	-218.842	-218.442
-80.7722	-220.313	-218.913	-218.513
-80.7611	-220.164	-218.764	-218.364
-80.75	-219.785	-218.385	-217.985
-80.7389	-219.254	-217.854	-217.454
-80.7278	-218.769	-217.369	-216.969
-80.7167	-218.608	-217.208	-216.808
-80.7056	-218.513	-217.113	-216.713
-80.6944	-218.341	-216.941	-216.541
-80.6833	-218.198	-216.798	-216.398
-80.6722	-218.065	-216.665	-216.265
-80.6611	-217.945	-216.545	-216.145
-80.65	-217.823	-216.423	-216.023
-80.6389	-217.523	-216.123	-215.723
-80.6278	-217.057	-215.657	-215.257
-80.6167	-216.654	-215.254	-214.854
-80.6056	-216.668	-215.268	-214.868
-80.5944	-216.962	-215.562	-215.162
-80.5833	-217.123	-215.723	-215.323
-80.5722	-216.905	-215.505	-215.105
-80.5611	-216.673	-215.273	-214.873
-80.55	-216.49	-215.09	-214.69
-80.5389	-216.38	-214.98	-214.58
-80.5278	-216.455	-215.055	-214.655
-80.5167	-216.515	-215.115	-214.715
-80.5056	-216.524	-215.124	-214.724
-80.4944	-216.495	-215.095	-214.695
-80.4833	-216.555	-215.155	-214.755
-80.4722	-216.812	-215.412	-215.012
-80.4611	-217.03	-215.63	-215.23
-80.45	-217.227	-215.827	-215.427
-80.4389	-217.373	-215.973	-215.573
-80.4278	-217.407	-216.007	-215.607
-80.4167	-217.395	-215.995	-215.595
-80.4056	-217.397	-215.997	-215.597
-80.3944	-217.234	-215.834	-215.434
-80.3833	-216.805	-215.405	-215.005
-80.3722	-216.294	-214.894	-214.494
-80.3611	-215.996	-214.596	-214.196
-80.35	-216.05	-214.65	-214.25
-80.3389	-216.316	-214.916	-214.516
-80.3278	-216.551	-215.151	-214.751
-80.3167	-216.645	-215.245	-214.845
-80.3056	-216.557	-215.157	-214.757
-80.2944	-216.337	-214.937	-214.537
-80.2833	-215.986	-214.586	-214.186
-80.2722	-215.383	-213.983	-213.583
-80.2611	-214.689	-213.289	-212.889
-80.25	-214.169	-212.769	-212.369
-80.2389	-214.044	-212.644	-212.244
-80.2278	-214.266	-212.866	-212.466
-80.2167	-214.567	-213.167	-212.767
-80.2056	-214.538	-213.138	-212.738
-80.1944	-214.329	-212.929	-212.529
-80.1833	-214.046	-212.646	-212.246
-80.1722	-214.025	-212.625	-212.225
-80.1611	-214.329	-212.929	-212.529
-80.15	-214.588	-213.188	-212.788
-80.1389	-214.614	-213.214	-212.814
-80.1278	-214.425	-213.025	-212.625
-80.1167	-214.134	-212.734	-212.334
-80.1056	-213.899	-212.499	-212.099
-80.0944	-213.701	-212.301	-211.901
-80.0833	-213.522	-212.122	-211.722
-80.0722	-213.514	-212.114	-211.714
-80.0611	-213.61	-212.21	-211.81
-80.05	-213.736	-212.336	-211.936
-80.0389	-213.893	-212.493	-212.093
-80.0278	-213.924	-212.524	-212.124
-80.0167	-213.858	-212.458	-212.058
-80.0056	-213.867	-212.467	-212.067
-79.9944	-213.925	-212.525	-212.125
-79.9833	-214.082	-212.682	-212.282
-79.9722	-214.324	-212.924	-212.524
-79.9611	-214.371	-212.971	-212.571
-79.95	-214.274	-212.874	-212.474
-79.9389	-214.083	-212.683	-212.283
-79.9278	-213.948	-212.548	-212.148
-79.9167	-213.994	-212.594	-212.194
-79.9056	-214.057	-212.657	-212.257
-79.8944	-214.14	-212.74	-212.34
-79.8833	-214.32	-212.92	-212.52
-79.8722	-214.584	-213.184	-212.784
-79.8611	-214.861	-213.461	-213.061
-79.85	-215.249	-213.849	-213.449
-79.8389	-215.546	-214.146	-213.746
-79.8278	-215.751	-214.351	-213.951
-79.8167	-216.036	-214.636	-214.236
-79.8056	-216.474	-215.074	-214.674
-79.7944	-217.15	-215.75	-215.35
-79.7833	-217.557	-216.157	-215.757
-79.7722	-217.602	-216.202	-215.802
-79.7611	-217.412	-216.012	-215.612
-79.75	-217.102	-215.702	-215.302
-79.7389	-216.784	-215.384	-214.984
-79.7278	-216.54	-215.14	-214.74
-79.7167	-216.116	-214.716	-214.316
-79.7056	-215.652	-214.252	-213.852
-79.6944	-215.36	-213.96	-213.56
-79.6833	-215.4	-214	-213.6
-79.6722	-215.605	-214.205	-213.805
-79.6611	-215.534	-214.134	-213.734
-79.65	-215.165	-213.765	-213.365
-79.6389	-214.589	-213.189	-212.789
-79.6278	-214.134	-212.734	-212.334
-79.6167	-213.872	-212.472	-212.072
-79.6056	-213.962	-212.562	-212.162
-79.5944	-214.083	-212.683	-212.283
-79.5833	-214.131	-212.731	-212.331
-79.5722	-214.124	-212.724	-212.324
-79.5611	-214.121	-212.721	-212.321
-79.55	-214.234	-212.834	-212.434
-79.5389	-214.234	-212.834	-212.434
-79.5278	-214.021	-212.621	-212.221
-79.5167	-213.781	-212.381	-211.981
-79.5056	-213.648	-212.248	-211.848
-79.4944	-213.725	-212.325	-211.925
-79.4833	-214.09	-212.69	-212.29
-79.4722	-214.329	-212.929	-212.529
-79.4611	-214.331	-212.931	-212.531
-79.45	-214.162	-212.762	-212.362
-79.4389	-214.085	-212.685	-212.285
-79.4278	-214.13	-212.73	-212.33
-79.4167	-214.116	-212.716	-212.316
-79.4056	-213.824	-212.424	-212.024
-79.3944	-213.236	-211.836	-211.436
-79.3833	-212.478	-211.078	-210.678
-79.3722	-211.768	-210.368	-209.968
-79.3611	-211.399	-209.999	-209.599
-79.35	-211.241	-209.841	-209.441
-79.3389	-211.33	-209.93	-209.53
-79.3278	-211.56	-210.16	-209.76
-79.3167	-211.81	-210.41	-210.01
-79.3056	-211.997	-210.597	-210.197
-79.2944	-211.913	-210.513	-210.113
-79.2833	-211.594	-210.194	-209.794
-79.2722	-211.384	-209.984	-209.584
-79.2611	-211.401	-210.001	-209.601
-79.25	-211.738	-210.338	-209.938
-79.2389	-212.311	-210.911	-210.511
-79.2278	-212.565	-211.165	-210.765
-79.2167	-212.41	-211.01	-210.61
-79.2056	-211.912	-210.512	-210.112
-79.1944	-211.437	-210.037	-209.637
-79.1833	-211.338	-209.938	-209.538
-79.1722	-211.47	-210.07	-209.67
-79.1611	-211.605	-210.205	-209.805
-79.15	-211.786	-210.386	-209.986
-79.1389	-211.952	-210.552	-210.152
-79.1278	-212.187	-210.787	-210.387
-79.1167	-212.386	-210.986	-210.586
-79.1056	-212.234	-210.834	-210.434
-79.0944	-211.863	-210.463	-210.063
-79.0833	-211.249	-209.849	-209.449
-79.0722	-210.662	-209.262	-208.862
-79.0611	-210.358	-208.958	-208.558
-79.05	-210.261	-208.861	-208.461
-79.0389	-210.3	-208.9	-208.5
-79.0278	-210.291	-208.891	-208.491
-79.0167	-209.975	-208.575	-208.175
-79.0056	-209.496	-208.096	-207.696
-78.9944	-209.149	-207.749	-207.349
-78.9833	-208.82	-207.42	-207.02
-78.9722	-208.552	-207.152	-206.752
-78.9611	-208.268	-206.868	-206.468
-78.95	-208.087	-206.687	-206.287
-78.9389	-208.018	-206.618	-206.218
-78.9278	-207.848	-206.448	-206.048
-78.9167	-207.505	-206.105	-205.705
-78.9056	-207.003	-205.603	-205.203
-78.8944	-206.33	-204.93	-204.53
-78.8833	-205.774	-204.374	-203.974
-78.8722	-205.492	-204.092	-203.692
-78.8611	-205.483	-204.083	-203.683
-78.85	-205.756	-204.356	-203.956
-78.8389	-206.151	-204.751	-204.351
-78.8278	-206.669	-205.269	-204.869
-78.8167	-207.269	-205.869	-205.469
-78.8056	-207.713	-206.313	-205.913
-78.7944	-207.786	-206.386	-205.986
-78.7833	-207.679	-206.279	-205.879
-78.7722	-207.509	-206.109	-205.709
-78.7611	-207.387	-205.987	-205.587
-78.75	-207.431	-206.031	-205.631
-78.7389	-207.271	-205.871	-205.471
-78.7278	-206.832	-205.432	-205.032
-78.7167	-206.291	-204.891	-204.491
-78.7056	-205.968	-204.568	-204.168
-78.6944	-206.1	-204.7	-204.3
-78.6833	-206.477	-205.077	-204.677
-78.6722	-206.827	-205.427	-205.027
-78.6611	-207.009	-205.609	-205.209
-78.65	-206.964	-205.564	-205.164
-78.6389	-206.698	-205.298	-204.898
-78.6278	-206.455	-205.055	-204.655
-78.6167	-206.145	-204.745	-204.345
-78.6056	-205.826	-204.426	-204.026
-78.5944	-205.595	-204.195	-203.795
-78.5833	-205.362	-203.962	-203.562
-78.5722	-205.236	-203.836	-203.436
-78.5611	-204.95	-203.55	-203.15
-78.55	-204.571	-203.171	-202.771
-78.5389	-204.338	-202.938	-202.538
-78.5278	-204.352	-202.952	-202.552
-78.5167	-204.548	-203.148	-202.748
-78.5056	-204.845	-203.445	-203.045
-78.4944	-204.888	-203.488	-203.088
-78.4833	-204.691	-203.291	-202.891
-78.4722	-204.36	-202.96	-202.56
-78.4611	-204.091	-202.691	-202.291
-78.45	-204.055	-202.655	-202.255
-78.4389	-204.043	-202.643	-202.243
-78.4278	-204.048	-202.648	-202.248
-78.4167	-204.065	-202.665	-202.265
-78.4056	-204.047	-202.647	-202.247
-78.3944	-204.13	-202.73	-202.33
-78.3833	-204.478	-203.078	-202.678
-78.3722	-204.772	-203.372	-202.972
-78.3611	-205.035	-203.635	-203.235
-78.35	-205.271	-203.871	-203.471
-78.3389	-205.54	-204.14	-203.74
-78.3278	-205.879	-204.479	-204.079
-78.3167	-205.934	-204.534	-204.134
-78.3056	-205.648	-204.248	-203.848
-78.2944	-205.155	-203.755	-203.355
-78.2833	-204.709	-203.309	-202.909
-78.2722	-204.542	-203.142	-202.742
-78.2611	-204.758	-203.358	-202.958
-78.25	-204.705	-203.305	-202.905
-78.2389	-204.382	-202.982	-202.582
-78.2278	-204.006	-202.606	-202.206
-78.2167	-203.919	-202.519	-202.119
-78.2056	-204.166	-202.766	-202.366
-78.1944	-204.287	-202.887	-202.487
-78.1833	-204.233	-202.833	-202.433
-78.1722	-203.975	-202.575	-202.175
-78.1611	-203.674	-202.274	-201.874
-78.15	-203.492	-202.092	-201.692
-78.1389	-203.476	-202.076	-201.676
-78.1278	-203.307	-201.907	-201.507
-78.1167	-202.943	-201.543	-201.143
-78.1056	-202.538	-201.138	-200.738
-78.0944	-202.346	-200.946	-200.546
-78.0833	-202.598	-201.198	-200.798
-78.0722	-202.892	-201.492	-201.092
-78.0611	-202.966	-201.566	-201.166
-78.05	-202.765	-201.365	-200.965
-78.0389	-202.364	-200.964	-200.564
-78.0278	-202.125	-200.725	-200.325
-78.0167	-202.269	-200.869	-200.469
-78.0056	-202.518	-201.118	-200.718
-77.9944	-202.778	-201.378	-200.978
-77.9833	-203.194	-201.794	-201.394
-77.9722	-203.778	-202.378	-201.978
-77.9611	-204.495	-203.095	-202.695
-77.95	-204.892	-203.492	-203.092
-77.9389	-204.846	-203.446	-203.046
-77.9278	-204.403	-203.003	-202.603
-77.9167	-203.899	-202.499	-202.099
-77.9056	-203.542	-202.142	-201.742
-77.8944	-203.375	-201.975	-201.575
-77.8833	-203.235	-201.835	-201.435
-77.8722	-203.079	-201.679	-201.279
-77.8611	-202.941	-201.541	-201.141
-77.85	-202.941	-201.541	-201.141
-77.8389	-203.205	-201.805	-201.405
-77.8278	-203.346	-201.946	-201.546
-77.8167	-203.294	-201.894	-201.494
-77.8056	-203.181	-201.781	-201.381
[truncated: 16,003 more rows]

## Sheet: SupFig7_A
Time (ms)	CL-3%
0	10.2234
1	10.0708
2	10.0708
3	10.2234
4	10.376
5	10.5286
6	10.8337
7	10.9863
8	10.6812
9	10.8337
10	10.6812
11	10.2234
12	10.5286
13	10.6812
14	11.1389
15	11.1389
16	10.5286
17	10.0708
18	9.91821
19	9.91821
20	9.91821
21	9.91821
22	9.76562
23	9.91821
24	9.91821
25	10.5286
26	10.6812
27	10.6812
28	10.6812
29	10.5286
30	10.8337
31	10.8337
32	10.6812
33	9.76562
34	9.61304
35	9.61304
36	10.0708
37	10.376
38	10.2234
39	9.91821
40	10.0708
41	10.5286
42	10.8337
43	10.6812
44	10.2234
45	10.0708
46	10.0708
47	10.5286
48	10.5286
49	10.0708
50	10.0708
51	9.91821
52	10.2234
53	10.2234
54	10.2234
55	10.0708
56	10.0708
57	10.2234
58	10.2234
59	10.5286
60	10.2234
61	10.376
62	10.376
63	10.5286
64	10.5286
65	10.376
66	10.2234
67	10.2234
68	10.2234
69	10.376
70	10.6812
71	10.6812
72	10.8337
73	10.6812
74	10.5286
75	10.376
76	10.376
77	10.376
78	10.6812
79	11.1389
80	11.5967
81	11.7493
82	11.7493
83	11.5967
84	11.5967
85	11.9019
86	12.0544
87	12.0544
88	11.7493
89	11.5967
90	11.4441
91	11.9019
92	11.9019
93	11.7493
94	11.7493
95	11.7493
96	12.0544
97	12.0544
98	12.207
99	12.0544
100	12.0544
101	12.207
102	12.5122
103	12.3596
104	12.207
105	12.3596
106	12.5122
107	12.3596
108	12.0544
109	11.9019
110	11.5967
111	11.7493
112	11.4441
113	12.0544
114	12.5122
115	12.6648
116	12.5122
117	12.6648
118	12.6648
119	12.8174
120	12.6648
121	12.6648
122	12.8174
123	12.8174
124	12.97
125	12.97
126	12.5122
127	12.207
128	12.207
129	12.5122
130	12.6648
131	12.8174
132	12.6648
133	12.6648
134	12.6648
135	12.5122
136	12.6648
137	12.3596
138	12.0544
139	12.3596
140	12.5122
141	12.3596
142	12.3596
143	12.207
144	12.0544
145	12.3596
146	11.9019
147	11.7493
148	11.9019
149	12.207
150	12.207
151	12.207
152	12.0544
153	11.7493
154	11.9019
155	12.0544
156	11.7493
157	11.5967
158	11.7493
159	11.7493
160	11.5967
161	11.5967
162	11.7493
163	11.7493
164	11.2915
165	10.8337
166	10.6812
167	10.6812
168	10.9863
169	10.8337
170	10.376
171	10.5286
172	10.9863
173	11.4441
174	11.5967
175	11.5967
176	11.1389
177	10.6812
178	10.6812
179	10.8337
180	11.1389
181	10.5286
182	10.0708
183	10.0708
184	10.376
185	10.6812
186	10.5286
187	10.0708
188	9.91821
189	9.91821
190	10.5286
191	10.6812
192	10.5286
193	10.2234
194	10.5286
195	10.6812
196	10.8337
197	10.6812
198	10.2234
199	10.0708
200	10.2234
201	10.8337
202	10.8337
203	10.376
204	10.0708
205	10.0708
206	10.5286
207	10.8337
208	10.8337
209	10.2234
210	9.91821
211	10.0708
212	9.91821
213	9.76562
214	10.2234
215	10.2234
216	10.376
217	10.5286
218	10.5286
219	10.376
220	10.376
221	10.376
222	10.0708
223	10.376
224	10.5286
225	10.376
226	10.5286
227	10.8337
228	10.6812
229	10.6812
230	10.6812
231	10.6812
232	10.6812
233	10.8337
234	11.2915
235	11.2915
236	10.9863
237	10.2234
238	9.91821
239	10.0708
240	10.5286
241	10.9863
242	10.6812
243	10.5286
244	10.8337
245	11.1389
246	11.1389
247	11.2915
248	11.5967
249	11.9019
250	12.5122
251	12.8174
252	13.2752
253	12.8174
254	12.8174
255	12.3596
256	12.0544
257	11.4441
258	11.2915
259	11.2915
260	11.4441
261	11.4441
262	11.5967
263	11.7493
264	11.7493
265	11.5967
266	11.7493
267	12.0544
268	12.5122
269	12.5122
270	12.5122
271	12.6648
272	12.6648
273	12.3596
274	12.3596
275	12.3596
276	12.207
277	12.207
278	12.0544
279	12.207
280	12.207
281	12.207
282	12.207
283	12.6648
284	12.6648
285	12.8174
286	12.3596
287	12.207
288	12.5122
289	12.6648
290	12.5122
291	12.5122
292	12.8174
293	12.6648
294	12.8174
295	13.2752
296	13.5803
297	13.1226
298	12.5122
299	12.5122
300	12.5122
301	12.8174
302	12.5122
303	12.3596
304	12.5122
305	12.6648
306	12.8174
307	12.6648
308	12.3596
309	12.0544
310	12.207
311	12.207
312	12.207
313	12.0544
314	12.0544
315	12.3596
316	12.207
317	12.3596
318	12.3596
319	12.207
320	11.9019
321	12.0544
322	12.0544
323	12.0544
324	11.9019
325	12.207
326	12.0544
327	12.0544
328	12.0544
329	11.7493
330	11.2915
331	11.1389
332	10.9863
333	11.2915
334	11.2915
335	10.9863
336	10.5286
337	10.2234
338	10.376
339	10.8337
340	11.4441
341	11.2915
342	11.4441
343	11.1389
344	11.2915
345	10.9863
346	10.6812
347	10.6812
348	10.5286
349	10.6812
350	10.5286
351	10.8337
352	10.2234
353	10.2234
354	10.376
355	10.6812
356	10.5286
357	10.376
358	10.0708
359	10.2234
360	10.5286
361	10.8337
362	10.6812
363	10.2234
364	10.2234
365	10.0708
366	9.91821
367	9.91821
368	9.76562
369	9.61304
370	9.91821
371	10.2234
372	10.5286
373	10.5286
374	10.376
375	10.5286
376	10.6812
377	10.5286
378	10.5286
379	9.91821
380	9.76562
381	9.61304
382	9.91821
383	10.0708
384	10.0708
385	10.0708
386	10.2234
387	10.5286
388	10.8337
389	10.6812
390	10.376
391	10.376
392	10.5286
393	10.8337
394	11.1389
395	10.8337
396	10.5286
397	10.376
398	10.376
399	10.2234
400	10.5286
401	10.8337
402	10.9863
403	10.9863
404	11.1389
405	11.1389
406	11.1389
407	10.9863
408	10.8337
409	10.8337
410	10.9863
411	11.1389
412	11.4441
413	11.5967
414	12.0544
415	12.5122
416	12.6648
417	12.5122
418	12.0544
419	12.3596
420	12.3596
421	12.5122
422	12.207
423	12.0544
424	11.9019
425	12.0544
426	11.9019
427	12.207
428	12.3596
429	12.5122
430	12.6648
431	12.5122
432	12.3596
433	12.3596
434	12.5122
435	12.3596
436	12.5122
437	12.5122
438	12.6648
439	12.8174
440	12.3596
441	12.207
442	12.0544
443	12.3596
444	12.207
445	12.0544
446	12.0544
447	11.9019
448	12.3596
449	12.6648
450	13.1226
451	13.2752
452	12.97
453	12.97
454	12.97
455	12.97
456	12.8174
457	12.6648
458	12.5122
459	12.5122
460	12.6648
461	13.1226
462	13.1226
463	12.8174
464	12.8174
465	12.8174
466	13.2752
467	13.2752
468	13.1226
469	12.8174
470	13.1226
471	13.1226
472	12.8174
473	12.6648
474	12.3596
475	12.3596
476	12.3596
477	12.6648
478	12.6648
479	12.6648
480	12.6648
481	12.6648
482	12.6648
483	12.6648
484	12.5122
485	12.0544
486	11.7493
487	12.0544
488	12.3596
489	12.207
490	12.3596
491	12.5122
492	12.5122
493	12.8174
494	12.207
495	11.7493
496	11.1389
497	10.6812
498	10.5286
499	10.8337
500	10.8337
501	10.5286
502	10.6812
503	10.8337
504	11.1389
505	11.4441
506	11.2915
507	11.2915
508	11.1389
509	10.9863
510	11.1389
511	11.4441
512	11.1389
513	11.1389
514	11.1389
515	11.2915
516	10.8337
517	10.2234
518	10.0708
519	10.0708
520	10.0708
521	10.2234
522	10.5286
523	10.6812
524	10.6812
525	10.8337
526	10.5286
527	10.5286
528	10.376
529	10.6812
530	10.8337
531	11.1389
532	10.9863
533	10.6812
534	10.5286
535	10.2234
536	10.2234
537	10.5286
538	10.5286
539	10.376
540	10.2234
541	10.5286
542	10.8337
543	10.9863
544	10.8337
545	10.8337
546	10.6812
547	10.6812
548	10.6812
549	10.6812
550	10.5286
551	10.0708
552	10.0708
553	10.376
554	10.6812
555	10.8337
556	10.8337
557	10.8337
558	10.8337
559	10.9863
560	10.8337
561	10.9863
562	10.6812
563	10.5286
564	10.5286
565	10.6812
566	10.8337
567	10.9863
568	11.1389
569	11.2915
570	11.2915
571	11.1389
572	10.8337
573	10.8337
574	10.9863
575	10.8337
576	10.6812
577	11.1389
578	11.2915
579	11.5967
580	12.0544
581	12.3596
582	12.0544
583	11.9019
584	12.207
585	12.207
586	12.3596
587	12.6648
588	12.5122
589	11.9019
590	12.207
591	12.5122
592	12.97
593	12.8174
594	12.3596
595	12.207
596	12.3596
597	12.6648
598	12.97
599	12.6648
600	12.3596
601	12.207
602	12.5122
603	12.3596
604	12.6648
605	12.5122
606	12.3596
607	12.5122
608	12.8174
609	12.97
610	12.97
611	12.8174
612	12.5122
613	12.6648
614	12.5122
615	12.6648
616	12.8174
617	12.8174
618	12.6648
619	12.8174
620	13.1226
621	13.2752
622	13.1226
623	12.5122
624	12.3596
625	12.6648
626	12.8174
627	12.97
628	12.6648
629	12.8174
630	13.2752
631	13.2752
632	13.4277
633	12.97
634	12.8174
635	12.5122
636	12.8174
637	12.6648
638	12.97
639	12.8174
640	12.8174
641	12.97
642	13.1226
643	12.97
644	12.5122
645	12.3596
646	12.5122
647	12.6648
648	12.5122
649	12.6648
650	12.207
651	12.0544
652	12.207
653	12.6648
654	12.8174
655	12.5122
656	11.9019
657	12.0544
658	12.6648
659	12.97
660	12.8174
661	12.3596
662	11.9019
663	11.7493
664	11.7493
665	11.5967
666	10.9863
667	10.8337
668	11.1389
669	11.2915
670	11.2915
671	11.1389
672	11.1389
673	11.2915
674	11.5967
675	11.9019
676	11.7493
677	11.1389
678	10.9863
679	11.1389
680	10.9863
681	11.1389
682	11.2915
683	10.9863
684	10.6812
685	10.376
686	10.376
687	10.376
688	10.5286
689	10.376
690	10.6812
691	10.376
692	10.0708
693	10.0708
694	10.376
695	10.6812
696	11.1389
697	11.2915
698	11.1389
699	10.9863
700	10.8337
701	10.376
702	10.5286
703	10.5286
704	10.8337
705	10.376
706	10.2234
707	10.2234
708	10.376
709	10.8337
710	10.9863
711	10.6812
712	10.5286
713	10.5286
714	10.5286
715	10.376
716	10.0708
717	10.0708
718	10.5286
719	10.9863
720	10.8337
721	10.8337
722	10.6812
723	10.5286
724	10.5286
725	10.6812
726	10.9863
727	10.6812
728	10.9863
729	10.8337
730	10.6812
731	10.6812
732	10.2234
733	10.0708
734	10.376
735	10.9863
736	11.2915
737	11.2915
738	10.8337
739	10.8337
740	10.8337
741	11.2915
742	10.8337
743	10.6812
744	10.5286
745	10.9863
746	11.9019
747	12.5122
748	12.8174
749	12.3596
750	12.207
751	12.0544
752	12.207
753	12.3596
754	12.3596
755	12.3596
756	12.0544
757	12.3596
758	12.6648
759	12.97
760	12.5122
761	12.0544
762	11.9019
763	11.9019
764	12.3596
765	12.3596
766	12.207
767	12.5122
768	13.2752
769	13.5803
770	14.1907
771	13.7329
772	13.2752
773	12.97
774	12.6648
775	12.5122
776	12.5122
777	12.5122
778	12.5122
779	12.8174
780	12.97
781	13.4277
782	13.2752
783	12.97
784	13.2752
785	13.4277
786	13.4277
787	13.2752
788	13.2752
789	13.1226
790	12.97
791	13.2752
792	12.8174
793	12.8174
794	12.8174
795	12.97
796	13.2752
797	13.2752
798	12.97
799	12.97
800	12.8174
801	12.6648
802	12.97
803	13.2752
804	13.5803
805	13.2752
806	12.97
807	13.1226
808	13.2752
809	13.1226
810	12.97
811	12.6648
812	12.6648
813	12.97
814	12.5122
815	12.3596
816	12.0544
817	12.0544
818	12.5122
819	12.6648
820	12.97
821	12.97
822	12.6648
823	12.3596
824	12.3596
825	12.6648
826	12.5122
827	12.0544
828	11.7493
829	11.7493
830	11.4441
831	11.2915
832	11.2915
833	11.4441
834	11.2915
835	11.2915
836	11.2915
837	10.8337
838	11.1389
839	11.4441
840	12.0544
841	12.207
842	12.0544
843	11.4441
844	10.8337
845	10.6812
846	10.8337
847	11.2915
848	11.1389
849	11.4441
850	10.9863
851	10.6812
852	10.376
853	10.376
854	10.5286
855	10.5286
856	10.8337
857	10.9863
858	11.1389
859	10.8337
860	10.8337
861	10.5286
862	10.6812
863	10.8337
864	10.8337
865	10.5286
866	10.376
867	10.5286
868	10.9863
869	10.9863
870	10.6812
871	10.5286
872	10.6812
873	10.5286
874	10.8337
875	10.8337
876	10.8337
877	10.376
878	10.0708
879	10.376
880	10.5286
881	10.5286
882	10.376
883	10.5286
884	10.6812
885	10.5286
886	10.376
887	10.2234
888	10.6812
889	11.1389
890	11.2915
891	11.1389
892	10.6812
893	10.6812
894	10.6812
895	10.8337
896	10.6812
897	10.9863
898	11.1389
899	11.1389
900	11.2915
901	11.2915
902	11.4441
903	10.9863
904	10.8337
905	10.8337
906	11.4441
907	11.4441
908	11.4441
909	11.5967
910	11.4441
911	11.4441
912	11.5967
913	11.7493
914	11.7493
915	11.7493
916	11.9019
917	12.5122
918	12.8174
919	13.2752
920	13.2752
921	13.1226
922	12.5122
923	12.3596
924	12.3596
925	12.0544
926	12.0544
927	12.3596
928	12.5122
929	12.5122
930	12.207
931	12.0544
932	12.0544
933	12.6648
934	13.1226
935	13.2752
936	13.1226
937	13.1226
938	12.97
939	13.2752
940	12.97
941	12.8174
942	12.6648
943	12.3596
944	12.3596
945	12.3596
946	12.3596
947	12.5122
948	12.8174
949	12.97
950	13.2752
951	13.4277
952	13.2752
953	12.97
954	12.6648
955	12.8174
956	12.8174
957	12.6648
958	12.3596
959	12.5122
960	12.8174
961	12.97
962	13.1226
963	13.4277
964	12.8174
965	12.97
966	13.5803
967	13.8855
968	13.8855
969	13.4277
970	12.97
971	12.97
972	13.2752
973	13.5803
974	13.5803
975	13.2752
976	12.97
977	12.97
978	12.8174
979	12.6648
980	12.5122
981	12.6648
982	12.6648
983	12.8174
984	12.97
985	12.8174
986	12.8174
987	12.6648
988	12.8174
989	12.8174
990	12.207
991	12.207
992	12.0544
993	12.0544
994	12.207
995	12.0544
996	12.0544
997	11.4441
998	11.2915
999	11.5967
1000	11.1389
1001	11.1389
1002	10.8337
1003	10.8337
1004	10.9863
1005	11.5967
1006	12.0544
1007	12.0544
1008	11.7493
1009	11.4441
1010	11.1389
1011	11.4441
1012	11.5967
1013	11.2915
1014	10.9863
1015	10.8337
1016	10.6812
1017	10.8337
1018	10.8337
1019	10.9863
1020	10.8337
1021	10.8337
1022	10.8337
1023	10.9863
1024	10.9863
1025	10.8337
1026	10.8337
1027	11.1389
1028	11.2915
1029	11.2915
1030	11.2915
1031	11.2915
1032	11.1389
1033	10.8337
1034	10.6812
1035	10.8337
1036	10.6812
1037	10.5286
1038	10.376
1039	10.6812
1040	10.9863
1041	11.2915
1042	10.9863
1043	10.9863
1044	11.1389
1045	10.9863
1046	10.9863
1047	10.6812
1048	10.376
1049	10.2234
1050	10.2234
1051	10.6812
1052	10.8337
1053	10.8337
1054	10.9863
1055	10.8337
1056	11.2915
1057	11.5967
1058	11.2915
1059	11.1389
1060	11.4441
1061	11.4441
1062	11.2915
1063	10.8337
1064	11.1389
1065	11.5967
1066	11.7493
1067	11.5967
1068	11.4441
1069	10.9863
1070	10.9863
1071	11.2915
1072	11.2915
1073	11.4441
1074	11.1389
1075	11.2915
1076	11.2915
1077	11.7493
1078	11.9019
1079	12.0544
1080	11.9019
1081	11.7493
1082	11.9019
1083	12.207
1084	12.5122
1085	12.6648
1086	12.5122
1087	12.6648
1088	12.5122
1089	12.207
1090	12.0544
1091	11.9019
1092	12.0544
1093	12.8174
1094	12.8174
1095	12.8174
1096	12.8174
1097	12.5122
1098	12.8174
1099	13.1226
1100	13.5803
1101	13.7329
1102	13.5803
1103	13.2752
1104	13.1226
1105	12.8174
1106	12.5122
1107	12.3596
1108	12.3596
1109	12.6648
1110	12.97
1111	13.1226
1112	13.2752
1113	12.97
1114	12.8174
1115	12.8174
1116	13.4277
1117	13.4277
1118	13.2752
1119	12.97
1120	12.97
1121	13.2752
1122	13.7329
1123	13.7329
1124	13.2752
1125	12.8174
1126	12.8174
1127	12.8174
1128	12.97
1129	13.4277
1130	13.4277
1131	13.5803
1132	13.5803
1133	13.4277
1134	13.4277
1135	12.8174
1136	12.97
1137	12.97
1138	13.1226
1139	13.4277
1140	13.5803
1141	13.4277
1142	13.2752
1143	12.97
1144	12.8174
1145	12.6648
1146	12.5122
1147	12.8174
1148	12.8174
1149	13.2752
1150	13.4277
1151	13.1226
1152	12.6648
1153	12.6648
1154	12.8174
1155	12.8174
1156	12.3596
1157	12.5122
1158	12.97
1159	13.1226
1160	12.97
1161	12.6648
1162	11.7493
1163	11.5967
1164	11.7493
1165	12.3596
1166	12.3596
1167	12.0544
1168	11.5967
1169	11.1389
1170	11.1389
1171	11.2915
1172	12.207
1173	12.3596
1174	12.207
1175	12.0544
1176	12.207
1177	12.0544
1178	11.5967
1179	11.4441
1180	11.1389
1181	11.2915
1182	11.4441
1183	11.4441
1184	11.2915
1185	11.1389
1186	10.9863
1187	11.1389
1188	11.4441
1189	11.4441
1190	11.1389
1191	10.9863
1192	10.9863
1193	11.4441
1194	11.4441
1195	11.1389
1196	10.8337
1197	10.8337
1198	10.6812
1199	10.8337
1200	10.9863
1201	10.9863
1202	10.8337
1203	10.8337
1204	11.1389
1205	11.1389
1206	11.2915
1207	11.2915
1208	11.5967
1209	11.7493
1210	11.7493
1211	11.2915
1212	11.1389
1213	10.5286
1214	10.6812
1215	10.9863
1216	10.6812
1217	10.5286
1218	10.6812
1219	10.9863
1220	11.1389
1221	11.2915
1222	11.1389
1223	10.9863
1224	10.9863
1225	11.2915
1226	11.7493
1227	11.4441
1228	10.9863
1229	10.9863
1230	10.8337
1231	10.8337
1232	10.9863
1233	11.1389
1234	11.4441
1235	11.7493
1236	12.0544
1237	12.0544
1238	12.3596
1239	11.9019
1240	11.4441
1241	11.1389
1242	11.1389
1243	11.5967
1244	12.3596
1245	12.5122
1246	12.5122
1247	12.97
1248	13.2752
1249	13.4277
1250	13.2752
1251	13.1226
1252	12.97
1253	13.2752
1254	13.2752
1255	12.6648
1256	11.7493
1257	11.7493
1258	12.0544
1259	12.6648
1260	12.8174
1261	13.1226
1262	12.8174
1263	12.5122
1264	12.5122
1265	12.8174
1266	12.97
1267	13.1226
1268	12.97
1269	12.97
1270	13.2752
1271	13.2752
1272	13.2752
1273	13.1226
1274	12.6648
1275	12.97
1276	12.97
1277	13.1226
1278	13.1226
1279	12.8174
1280	13.1226
1281	13.2752
1282	13.8855
1283	13.7329
1284	13.4277
1285	13.2752
1286	13.1226
1287	13.1226
1288	13.2752
1289	13.2752
1290	13.2752
1291	13.2752
1292	13.4277
1293	13.4277
1294	13.5803
1295	13.5803
1296	13.4277
1297	13.5803
1298	13.7329
1299	13.4277
1300	13.2752
1301	12.8174
1302	12.8174
1303	12.97
1304	13.2752
1305	13.2752
1306	13.2752
1307	13.1226
1308	13.2752
1309	13.2752
1310	13.4277
1311	13.1226
1312	13.1226
1313	12.8174
1314	12.97
1315	12.97
1316	13.1226
1317	12.6648
1318	12.5122
1319	12.8174
1320	13.1226
1321	13.2752
1322	12.8174
1323	12.97
1324	13.4277
1325	13.7329
1326	13.4277
1327	12.97
1328	12.207
1329	11.7493
1330	11.9019
1331	11.7493
1332	11.7493
1333	11.4441
1334	11.2915
1335	11.1389
1336	10.9863
1337	11.2915
1338	11.7493
1339	11.9019
1340	11.7493
1341	11.4441
1342	11.4441
1343	11.5967
1344	11.2915
1345	11.5967
1346	11.5967
1347	11.7493
1348	11.9019
1349	11.9019
1350	11.5967
1351	11.4441
1352	11.4441
1353	11.5967
1354	11.4441
1355	11.1389
1356	11.2915
1357	11.5967
1358	11.9019
1359	11.7493
1360	11.4441
1361	11.2915
1362	11.2915
1363	11.1389
1364	11.2915
1365	11.1389
1366	10.9863
1367	10.376
1368	10.8337
1369	11.1389
1370	11.2915
1371	11.1389
1372	10.8337
1373	10.8337
1374	10.8337
1375	11.1389
1376	10.9863
1377	10.6812
1378	10.8337
1379	10.9863
1380	11.5967
1381	12.0544
1382	12.0544
1383	11.4441
1384	11.2915
1385	10.9863
1386	11.4441
1387	11.4441
1388	10.9863
1389	10.9863
1390	11.1389
1391	11.4441
1392	11.7493
1393	11.9019
1394	11.5967
1395	11.4441
1396	11.4441
1397	11.4441
1398	11.2915
1399	11.1389
1400	11.2915
1401	11.2915
1402	11.5967
1403	11.7493
1404	11.7493
1405	11.7493
1406	11.7493
1407	11.7493
1408	11.9019
1409	11.9019
1410	11.9019
1411	12.207
1412	12.3596
1413	12.8174
1414	12.97
1415	12.97
1416	13.2752
1417	13.1226
1418	13.2752
1419	13.4277
1420	13.2752
1421	12.6648
1422	12.3596
1423	12.207
1424	12.207
1425	12.6648
1426	12.8174
1427	12.97
1428	12.8174
1429	12.6648
1430	12.8174
1431	12.8174
1432	12.97
1433	13.2752
1434	13.5803
1435	13.5803
1436	13.7329
1437	14.0381
1438	13.7329
1439	13.4277
1440	13.2752
1441	13.2752
1442	13.2752
1443	13.2752
1444	12.97
1445	12.8174
1446	12.97
1447	13.2752
1448	13.5803
1449	13.7329
1450	13.2752
1451	13.1226
1452	13.4277
1453	13.5803
1454	13.8855
1455	13.2752
1456	13.1226
1457	13.4277
1458	13.2752
1459	13.2752
1460	13.1226
1461	13.2752
1462	13.4277
1463	13.7329
1464	13.8855
1465	13.5803
1466	13.1226
1467	12.97
1468	13.2752
1469	13.4277
1470	13.7329
1471	13.7329
1472	13.4277
1473	13.2752
1474	13.2752
1475	13.5803
1476	13.7329
1477	13.4277
1478	13.1226
1479	13.2752
1480	13.2752
1481	13.5803
1482	13.2752
1483	12.8174
1484	13.1226
1485	13.1226
1486	13.4277
1487	13.4277
1488	13.1226
1489	12.8174
1490	12.97
1491	13.2752
1492	13.2752
1493	13.1226
1494	12.5122
1495	12.0544
1496	11.9019
1497	11.9019
1498	12.207
1499	12.207
1500	11.5967
1501	11.7493
1502	11.9019
1503	11.9019
1504	12.0544
1505	11.7493
1506	11.9019
1507	12.0544
1508	12.0544
1509	11.7493
1510	11.7493
1511	11.4441
1512	11.4441
1513	11.5967
1514	11.4441
1515	11.2915
1516	10.9863
1517	10.9863
1518	10.8337
1519	11.1389
1520	11.2915
1521	10.9863
1522	10.9863
1523	10.8337
1524	11.4441
1525	11.4441
1526	11.4441
1527	11.4441
1528	11.4441
1529	11.5967
1530	11.9019
1531	11.9019
1532	11.4441
1533	11.4441
1534	11.1389
1535	11.1389
1536	11.1389
1537	11.1389
1538	11.2915
1539	11.2915
1540	11.7493
1541	11.9019
1542	11.4441
1543	10.8337
1544	10.5286
1545	10.6812
1546	10.5286
1547	10.6812
1548	10.8337
1549	11.1389
1550	11.4441
1551	11.7493
1552	11.9019
1553	11.4441
1554	11.2915
1555	10.6812
1556	10.6812
1557	10.9863
1558	11.5967
1559	11.7493
1560	11.7493
1561	11.7493
1562	12.0544
1563	11.7493
1564	11.7493
1565	11.2915
1566	11.2915
1567	11.7493
1568	11.7493
1569	12.0544
1570	11.5967
1571	11.2915
1572	11.4441
1573	11.7493
1574	11.9019
1575	11.9019
1576	11.7493
1577	11.7493
1578	12.207
1579	12.3596
1580	12.5122
1581	12.6648
1582	12.6648
1583	13.1226
1584	12.97
1585	13.1226
1586	13.4277
1587	13.1226
1588	12.8174
1589	12.5122
1590	12.8174
1591	13.1226
1592	13.1226
1593	12.97
1594	13.1226
1595	13.1226
1596	13.4277
1597	13.4277
1598	13.4277
1599	13.4277
1600	13.4277
1601	13.8855
1602	13.8855
1603	13.7329
1604	13.7329
1605	13.7329
1606	14.0381
1607	13.7329
1608	13.7329
1609	12.97
1610	12.6648
1611	12.8174
1612	12.97
1613	13.2752
1614	13.2752
1615	13.1226
1616	13.1226
1617	13.7329
1618	13.8855
1619	13.8855
1620	13.8855
1621	13.7329
1622	13.5803
1623	13.2752
1624	13.2752
1625	13.4277
1626	13.4277
1627	13.1226
1628	13.7329
1629	14.0381
1630	13.8855
1631	13.7329
1632	13.4277
1633	14.0381
1634	14.0381
1635	14.1907
1636	14.0381
1637	13.5803
1638	13.8855
1639	14.0381
1640	14.1907
1641	14.0381
1642	13.7329
1643	13.2752
1644	13.1226
1645	13.2752
1646	13.4277
1647	13.4277
1648	13.2752
1649	13.5803
1650	13.4277
1651	13.4277
1652	13.2752
1653	13.5803
1654	13.2752
1655	12.97
1656	12.8174
1657	12.97
1658	12.97
1659	12.5122
1660	12.3596
1661	12.207
1662	12.207
1663	12.207
1664	12.0544
1665	12.207
1666	11.9019
1667	11.1389
1668	11.1389
1669	11.1389
1670	11.4441
1671	11.7493
1672	12.0544
1673	12.0544
1674	11.7493
1675	11.4441
1676	11.4441
1677	11.5967
1678	11.7493
1679	11.9019
1680	11.7493
1681	11.5967
1682	11.5967
1683	11.4441
1684	11.5967
1685	11.7493
1686	11.5967
1687	11.5967
1688	11.1389
1689	11.1389
1690	11.2915
1691	10.9863
1692	10.8337
1693	11.2915
1694	11.4441
1695	11.5967
1696	11.7493
1697	11.4441
1698	11.2915
1699	11.5967
1700	11.9019
1701	12.0544
1702	11.9019
1703	11.5967
1704	10.9863
1705	10.8337
1706	11.4441
1707	11.2915
1708	11.1389
1709	10.8337
1710	10.9863
1711	10.8337
1712	10.9863
1713	11.2915
1714	11.4441
1715	11.2915
1716	11.2915
1717	11.2915
1718	11.4441
1719	11.2915
1720	11.2915
1721	11.5967
1722	12.0544
1723	12.3596
1724	12.0544
1725	11.2915
1726	10.8337
1727	11.1389
1728	11.2915
1729	11.4441
1730	10.9863
1731	10.9863
1732	11.1389
1733	11.7493
1734	11.9019
1735	11.9019
1736	11.7493
1737	11.9019
1738	12.0544
1739	12.5122
1740	12.3596
1741	11.4441
1742	11.1389
1743	11.4441
1744	11.9019
1745	12.6648
1746	13.1226
1747	12.97
1748	13.1226
1749	13.2752
1750	13.1226
1751	13.2752
1752	13.2752
1753	13.5803
1754	13.7329
1755	13.4277
1756	13.2752
1757	12.97
1758	12.8174
1759	12.5122
1760	12.8174
1761	13.1226
1762	12.97
1763	12.8174
1764	12.8174
1765	13.1226
1766	13.5803
1767	14.0381
1768	14.1907
1769	13.5803
1770	13.5803
1771	13.7329
1772	14.0381
1773	14.0381
1774	13.8855
1775	13.7329
1776	13.4277
1777	13.2752
1778	13.1226
1779	13.2752
1780	13.8855
1781	14.1907
1782	14.3433
1783	14.3433
1784	14.1907
1785	13.7329
1786	13.2752
1787	13.4277
1788	13.7329
1789	13.8855
1790	13.8855
1791	13.5803
1792	13.4277
1793	13.2752
1794	13.5803
1795	13.7329
1796	13.5803
1797	13.7329
1798	13.5803
1799	13.5803
1800	13.8855
1801	14.0381
1802	13.8855
1803	13.5803
1804	13.5803
1805	13.5803
1806	13.8855
1807	13.5803
1808	13.5803
1809	13.2752
1810	13.4277
1811	13.4277
1812	13.2752
1813	13.1226
1814	13.1226
1815	13.1226
1816	13.4277
1817	13.7329
1818	13.2752
1819	13.4277
1820	13.4277
1821	13.4277
1822	13.4277
1823	13.5803
1824	13.4277
1825	13.2752
1826	13.2752
1827	12.97
1828	12.5122
1829	12.0544
1830	11.9019
1831	12.0544
1832	11.9019
1833	11.5967
1834	11.1389
1835	10.9863
1836	10.9863
1837	11.4441
1838	11.9019
1839	12.5122
1840	12.3596
1841	12.0544
1842	12.0544
1843	12.207
1844	12.5122
1845	12.207
1846	11.9019
1847	11.5967
1848	11.7493
1849	11.7493
1850	11.7493
1851	11.4441
1852	11.2915
1853	11.5967
1854	11.7493
1855	12.0544
1856	11.5967
1857	11.4441
1858	11.1389
1859	11.4441
1860	11.4441
1861	11.4441
1862	11.2915
1863	11.1389
1864	10.9863
1865	10.9863
1866	11.4441
1867	11.9019
1868	11.7493
1869	11.5967
1870	11.5967
1871	11.4441
1872	11.7493
1873	11.9019
1874	11.5967
1875	11.4441
1876	11.5967
1877	11.7493
1878	11.4441
1879	11.1389
1880	11.2915
1881	11.1389
1882	10.9863
1883	11.2915
1884	11.5967
1885	11.7493
1886	11.5967
1887	11.7493
1888	11.9019
1889	12.0544
1890	12.0544
1891	11.9019
1892	11.7493
1893	11.9019
1894	12.0544
1895	11.9019
1896	11.7493
1897	11.5967
1898	11.7493
1899	11.7493
1900	12.0544
1901	12.0544
1902	11.5967
1903	11.7493
1904	12.0544
1905	12.5122
1906	12.5122
1907	11.7493
1908	11.7493
1909	11.9019
1910	12.207
1911	13.1226
1912	13.2752
1913	13.1226
1914	12.97
1915	12.6648
1916	13.1226
1917	13.2752
1918	13.4277
1919	13.4277
1920	13.8855
1921	13.8855
1922	13.5803
1923	13.1226
1924	13.2752
1925	13.2752
1926	13.4277
1927	13.7329
1928	13.4277
1929	12.97
1930	12.97
1931	12.97
1932	13.2752
1933	13.7329
1934	13.7329
1935	13.7329
1936	14.0381
1937	14.0381
1938	14.1907
1939	14.0381
1940	13.8855
1941	13.8855
1942	14.0381
1943	13.8855
1944	13.2752
1945	13.2752
1946	13.2752
1947	13.5803
1948	14.1907
1949	14.3433
1950	14.3433
1951	13.7329
1952	13.2752
1953	13.2752
1954	13.4277
1955	13.5803
1956	13.7329
1957	13.5803
1958	14.0381
1959	14.3433
1960	14.1907
1961	13.8855
1962	13.5803
1963	13.7329
1964	13.7329
1965	13.7329
1966	14.1907
1967	14.1907
1968	14.1907
1969	13.8855
1970	14.0381
1971	14.1907
1972	14.1907
1973	13.8855
1974	13.5803
1975	13.7329
1976	13.7329
1977	13.7329
1978	13.4277
1979	13.1226
1980	12.8174
1981	13.1226
1982	13.4277
1983	13.2752
1984	12.97
1985	12.97
1986	13.4277
1987	13.8855
1988	14.4959
1989	14.4959
1990	14.4959
1991	14.4959
1992	14.3433
1993	14.0381
1994	13.5803
1995	12.8174
1996	12.3596
1997	12.5122
1998	12.8174
[truncated: 10,614 more rows]

## Sheet: SupFig7_B
PIP2_peak-currents	CL 3%_peak-currents
19.9552	20.1442
20.4824	21.1858
21.1935	20.6555
21.139	21.299
19.1432	20.7124
18.7571	19.8448
19.4315	21.0416
20.5728	20.5366
19.9681	21.4779
20.1104	20.0531
19.6042	20.967
21.4843	20.4294
19.8386	21.295
19.4533	20.1353
20.0495	20.7355
21.3519	20.3344
19.0134	21.0649
19.7179	21.0535
19.5838	20.3322
18.8285	21.3715
19.4195	21.0285
20.3166	20.8715
20.1466	20.8819
19.5117	20.5119
21.5926	21.6608
19.5814	21.1142
20.5013	21.3169
19.4851	20.5139
19.5148	20.6885
20.9716	20.6086
19.494	21.5553
20.7213	20.9245
19.8243	20.023
19.5529	21.4145
20.2263	21.9161
20.6846	20.956
20.5238	20.9049
19.1212	20.6217
20.2887	21.5365
20.1311	20.6657
20.2466	21.4047
20.9502	20.8343
19.7262	21.099
19.7422	20.3747
19.8152	21.2844
20.7793	20.0515
19.4734	20.9318
20.6034	21.264
20.4046	22.0152
20.507	20.9015
21.011	20.5283
21.1706	20.9343
20.6635	21.298
20.1262	21.3497
20.249	21.0873
20.0133	20.7412
21.1699	20.6928
20.3048	21.4148
20.7719	20.9872
18.3438	21.2386
19.2049	20.9539
19.872	21.2524
21.1343	20.3823
20.9716	21.0374
21.2251	20.6362
20.264	19.8522
20.9029	21.2063
19.5766	20.8941
19.5365	20.7002
19.3672	21.3224
19.9407	20.5958
20.1529	21.3946
19.6375	21.3103
21.3286	20.5774
20.0428	20.241
21.6127	20.3967
20.1938	21.2603
19.5872	21.2007
19.6631	21.41
19.9594	21.0637
19.0934	21.7426
20.3238	21.2108
19.2173	21.5531
20.3082	21.388
18.7423	20.8259
20.7751	20.6983
20.1941	21.5932
20.5533	21.1963
19.3223	20.4451
21.3633	20.6468
19.1496	20.1683
18.9566	21.6901
19.9884	21.2902
19.5464	21
19.0418	20.0549
20.1506	19.9573
19.6225	21.421
20.5347	20.658
20.1002	21.156
19.5098	21.2251
20.2886	20.8223
19.0465	21.3781
19.6548	21.6729
18.7835	22
20.0646	21.0246
21.0754	20.8244
19.1954	20.8175
19.647	21.4489
19.4288	20.0129
21.2889	20.9014
19.5705	21.9892
19.6902	21.963
20.5398	20.7358
20.6235	21.1492
20.1807	21.2719
19.2843	21.033
18.9003	21.3045
21.002	21.1247
20.3437	21.6769
20.0089	21.4313
19.2763	21.117
18.227	21.4197
20.3063	20.9877
20.0089	21.0882
19.7335	21.9078
19.7054	20.5049
20.4804	21.0647
19.7257	20.945
19.3877	21.9755
19.6623	21.3996
19.2087	21.0066
21.4388	21.4593
18.8005	21.0946
20.3172	22.0193
20.298	21.3449
19.3576	21.4737
20.3399	21.4148
19.7892	21.4005
19.5737	21.3109
19.7853	20.7402
19.6395	20.2503
20.0626	21.1721
21.3677	21.8649
19.4603	21.5528
20.1194	20.6963
20.0837	20.1791
20.5399	21.2864
18.8291	21.6794
19.6581	21.2194
20.1625	21.0227
20.3926	20.4989
20.5198	20.8824
19.6934	20.9931
19.9962	21.1855
19.7761	21.0419
20.1792	21.6728
20.7628	20.3092
19.9733	19.9252
19.7587	21.4078
20.0928	21.5498
19.847	21.1118
19.4197	20.4775
20.1554	21.9649
19.9689	20.2645
20.0077	21.1036
20.0266	20.9619
19.842	20.5487
17.9192	20.1895
18.7192	20.8123
20.598	21.3852
19.6584	20.2697
21.0964	21.5511
19.6271	21.074
19.5354	21.2918
18.8694	21.2861
21.4115	21.312
20.5113	21.0287
21.2286	21.7557
20.3552	20.8414
20.4899	20.5666
20.0483	20.911
20.2544	20.2673
19.5966	20.9833
19.2511	20.9219
19.9805	21.6172
20.7281	21.0111
20.0862	20.7337
18.9461	21.2292
20.0974	21.1306
18.6773	21.2173
20.9433	21.1469
19.4206	20.924
20.5013	21.2373
20.1868	21.3689
18.9286	20.2666
19.8332	21.6728
18.9929	21.4584
19.8336	21.4855
19.8251	20.5215
19.274	21.0579
18.8859	21.3798
19.3717	20.6901
20.3388	21.1211
19.2424	21.0574
18.9838	20.9527
19.8483	21.145
19.4268	20.1608
20.2133	20.9509
19.1712	21.5756
19.2705	20.7397
20.5559	20.8004
20.0136	20.755
20.8569	21.7748
20.3006	21.3093
19.4844	21.1712
20.8826	21.4507
19.6664	20.9566
20.0712	20.4663
20.6641	21.0147
19.9104	20.8376
19.3421	21.505
20.0501	21.852
20.6757	21.273
19.6795	20.609
20.2847	21.0323
20.3192	20.4805
19.2034	21.4462
20.2558	21.3179
18.8282	21.4838
20.7044	20.609
20.736	20.3714
20.1118	20.4325
19.696	20.6669
20.3481	20.5222
20.4161	21.3322
19.2509	20.25
20.3936	20.5616
19.3554	21.3731
18.8199	21.7142
20.2999	20.9403
20.8418	20.8029
19.2771	20.9136
20.0524	20.7257
21.1458	20.3181
19.6135	21.3055
20.872	20.6856
20.0152	20.8394
18.6567	20.0155
20.1144	20.4597
18.9404	20.9008
19.4522	21.0169
19.9663	21.0331
19.5281	20.987
19.2793	20.8209
21.1674	21.3394
18.939	20.7463
21.4497	20.9265
20.0034	21.4277
20.5004	20.6526
19.5714	20.9095
19.5799	20.8954
20.3916	20.5941
20.4549	20.9354
20.5443	20.8952
20.2768	21.2404
19.6602	20.4831
19.0509	20.6181
20.9911	21.0109
20.1621	20.984
19.5835	21.3597
20.067	20.7394
19.2629	21.3268
20.2739	20.1768
20.1972	21.5397
19.1816	21.3615
19.5108	20.2393
18.2961	21.7525
19.6547	21.6581
21.0256	20.6236
19.4074	21.394
20.3978	20.8332
19.8865	20.2451
20.6412	21.3891
20.4304	21.6706
19.3511	21.3556
21.358	21.1085
20.2175	21.737
18.336	20.0833
19.3823	21.7458
18.9502	21.1858
20.335	20.709
18.0817	20.3018
19.4796	21.487
20.1882	20.5085
19.9842	20.1528
21.2988	21.1569
20.1773	20.4551
18.906	20.6222
19.6539	20.5073
19.6311	20.9424
18.1322	20.7093
21.3286	21.6858
19.6265	21.7876
20.3535	21.0236
20.2051	22.0623
19.2949	20.8261
19.5201	20.5004
20.984	21.0939
20.4205	20.3353
20.6416	20.6987
19.2541	20.8836
20.0196	20.7165
19.2219	21.4577
19.6823	21.5091
19.624	21.6563
20.329	21.5373
20.018	21.081
20.3523	20.5848
20.276	20.5672
19.3406	20.5667
18.7539	20.7157
20.2906	20.953
18.2583	21.1945
20.0611	21.4112
20.3435	20.8063
19.9004	21.1445
18.1998	20.6382
20.2001	21.285
20.4733	19.9858
19.1469	20.0988
19.4838	21.0796
19.3824	20.1902
20.5214	21.6904
18.8405	21.8443
20.0001	20.8331
21.1145	21.3187
19.7802	21.1798
19.8133	21.7207
20.4428	20.6294
19.5811	20.432
20.1873	20.1294
19.3299	20.995
18.4265	19.8353
19.9946	20.4355
20.1284	20.0343
19.3105	20.7649
21.7296	20.7535
19.216	20.0322
20.3248	21.0715
20.999	20.7285
20.6457	20.3715
20.1733	20.3819
19.1937	20.0119
21.0831	21.1608
19.5527	20.6142
21.0043	20.8169
20.3659	20.0139
21.3466	20.1885
19.6482	20.1086
20.8572	21.0553
20.0871	20.4245
21.7296	19.523
19.7021	20.9145
20.1401	21.4161
19.6267	20.456
21.4983	20.4049
20.7428	20.1217
19.1189	21.0365
20.4137	20.1657
19.9449	20.9047
19.9597	20.3343
19.6277	20.599
20.0206	19.8747
19.912	20.7844
21.3568	19.5515
20.117	20.4318
20.705	20.764
20.8339	21.5152
20.2501	20.4015
20.2853	20.0283
19.1355	20.4343
19.2968	20.798
21.1274	20.8497
20.5405	20.5873
18.6517	20.2412
20.2048
19.7044
20.161
20.5085
20.4483
19.176
19.6052
19.1978
19.8239
21.3746
18.587
20.6622
20.7452
19.3195
19.6633
20.2525
20.9156
21.2838
19.6234
20.6036
18.5973
19.5467
19.2387
20.0485
20.2892
19.5611
19.9674
19.5983
20.5153
19.921
20.4072
19.7973
19.3002
19.9642
19.2503
20.3901
20.6431
20.399
19.4846
20.2838
18.8469
19.5146
19.8309
19.3421
19.6457
19.6813
21.0088
21.2583
19.583
20.4174
20.4389
18.3382
20.4
19.4945
20.474
20.0362
20.8698
19.8827
19.7723
21.4654
19.7938
19.0455
19.4996
20.6089
19.6784
20.6048
19.8046
20.2005
19.932
19.4946
18.8022
18.7481
19.5832
20.4609
19.7117
18.756
20.6051
19.5595
19.1464
18.8556
19.5529
19.8135
20.0599
19.8306
21.0396
20.0335
20.5395
18.8076
19.1585
19.7505
21.4672
20.3632
21.2341
19.5789
20.4568
19.6188
20.0089
21.2483
21.1109
19.9289
20.7452
20.0194
19.2355
19.5868
20.3723
20.0319
20.6606
21.144
19.304
21.7966
19.1907
19.6186
21.1078
20.3608
19.885
18.9274
20.2307
19.6827
19.985
20.0931
19.9794
19.5532
21.5506
18.2842
20.6634
20.7372
19.7696
20.0117
20.6488
20.7761
19.1626
20.8474
20.2906
20.644
20.9219
19.9099
19.8104
19.3506
21.7365
19.2712
21.0716
21.5076
19.6139
20.1332
19.7403
19.8001
20.0883
19.6166
19.8961
21.1473
20.9516
19.6397
19.1634
20.1051
18.8201
20.8001
19.782
20.1674
18.3174
20.9664
19.2244
20.0537
21.2392
21.2258
19.5163
19.396
20.165
20.6658
20.1604
20.6336
19.7427
20.8866
19.6652
19.307
20.2439
20.6557
21.0084
19.7636
20.3017
19.4931
20.4768
19.2773
19.6643
20.8349
18.6185
19.5384
20.3292
20.003
21.0533
19.2366
19.2303
19.4152
21.3642
19.1488
21.0258
19.9428
18.4029
20.7284
19.1649
20.0388
20.3571
19.0594
19.8571
18.3782
20.3502
19.9256
20.0401
20.698
19.3738
19.4101
20.4676
20.89
19.8257
19.3025
20.1554
20.0556
20.4905
19.3139
20.8294
19.0491
19.526
19.7746
21.3962
20.5197
20.5279
20.4262
20.2309
20.5765
20.0885
19.5495
19.7436
19.3597
19.5052
19.4151
19.3638
19.0952
20.5126
20.5697
18.8258
19.8188
19.7975
19.625
18.4766
20.4046
19.9348
20.481
19.2503
19.9818
19.6614
19.732
20.2018
20.9537
19.3162
19.2962
19.7542
20.4679
20.6836
20.8058
19.3279
19.6131
20.0944
19.5883
19.8648
19.9706
21.2402
21.1807
19.4292
21.9607
19.8915
20.9154
19.8601
19.8589
21.4624
19.5172
18.7185
17.8611
18.9005
19.1205
20.1873
20.6914
20.2456
19.4762
20.8902
20.5224
18.4993
20.4307
19.5515
20.8371
19.6644
19.9548
20.5846
19.8254
19.6901
20.5396
20.3212
18.4083
19.5806
20.1868
21.641
21.0033
19.9614
20.5438
19.9986
19.5521
20.2302
19.2527
20.0367
20.2099
21.2321
19.6295
20.1853
19.5114
20.2301
20.4307

[truncated: 8 more sheets: SupFig7_C, SupFig8, SupFig9_B, SupFig9_C, SupFig9_D, SupFig10_A, SupFig10_B, SupFig10_C]
